# Supplementary material for: Comparative analysis of wild-type and chloroplast MCU-deficient plants reveals multiple consequences of chloroplast calcium handling under drought stress
Source: Front Plant Sci. 2023 Aug 25;14:1228060. doi: 10.3389/fpls.2023.1228060 (PMC10485843; doi:10.3389/fpls.2023.1228060)
Supplement: Supplementary file 7 [file Table_1.xlsx]

## Sheet: Primer sequences
Gene	Locus ID	Forward primer	Reverse primer	Product length (bp)	Use
cMCU	At5g66650	TACAGTTCGGATCCTGAACAAGG	AGTGTTACCCCCGCATGAGA	753	Genotyping
XERO2	At3g50970	CTGGAACCAACACAACTTATGG	AGCCGTGTTAGTCCCAGTTT	132	qRT-PCR
COR47	At1g20440	AAGAACAACGTTCCCGAGCA	TCCACGATCCGTAACCTCTG	84	qRT-PCR
MYB44	At5g67300	AGGTTAGCCATAGCCCACTC	AAGGATTCATTGCAGGTGATGT	77	qRT-PCR
FER1	At5g01600	AGAGGGCATGCTGAGAAGTT	GGTGAGACGATAGGGTGGAG	77	qRT-PCR
CAS	At5g23060	CGTCAAAAGCGATAGAAGATGCTAAACCGA	GCAGCACCAGCAGCAACAACAATGACAC	100	qRT-PCR
RD22	At5g25610	ATTGTGCGACGTCTTTGGAG	CAGTAGAACACCGCGAATGG	205	qRT-PCR
HAB1	At1g72770	ATGTGGCACAAGAAGAACGG	ACTCGAAACTTACCCCCAGT	240	qRT-PCR
PORB	At4g27440	GCATTTAGACTTAGCCTCGTTG	AGAAAATGTCCCAAATGGTTCG	183	qRT-PCR
GUN4	At3g59400	TGATGGTAGATTCGGATACAGC	CAAGAAGCTTCATCCACTCAAC	100	qRT-PCR
CHLI2	At5g45930	TGGGAGATAGAGGAACTGGTAA	ACTTCCTTTCCCATACACTCAG	130	qRT-PCR
CHLH	At5g13630	CACTTACAACAACTTCTGCGAA	GAAGAGTTGGAAAAACGGAGAC	232	qRT-PCR
PER67	At5g58390	AAAAGGTTTGCTTACGTCAGAC	CCCATCTTAATCATTGCCCTTG	126	qRT-PCR
STN7	At1g68830	CATTCCCATCCTTACGATCTGA	TTCTTTGTCTTGCTTTGTACCG	207	qRT-PCR
HY5	At5g11260	CAAGCTCTTTACCATCAAGCAG	AAGTTTCTTTTCCGACAGCTTC	135	qRT-PCR
OSCA1	At4g04340	AAGGAATTGAGAAAGTTGCACC	TGTAATATCTAGACGCGGATCG	201	qRT-PCR
NCED3	At3g14440	AACGGAGCTAACCCACTTCA	AGAATAGCATGAGTCGGGCA	223	qRT-PCR
CYP707A1	At4g19230	TCGTGTTATGACAGTGGGAGT	GCCTATAAAACCCCTTCACATCT	146	qRT-PCR
CYP707A4	At3g19270	AGACCGTTTTGAGGTATTGGAA	AGTGGAGTTCATGCTTGTCCC	149	qRT-PCR
ACT2	At3g18780	ATTCAGATGCCCAGAAGTCTTGTTCC	ACCACCGATCCAGACACTGTACTTCC	268	qRT-PCR
MCU1	At1g09575	CTCGTGTTCTTGACGATGCTG	CCACCTTGTCTGGGTGAAGA	72	qRT-PCR
MCU2	At1g57610	TCAACACCAACACGATTCCGA	ACAAGTGGAAGATAACGTCTTGC	76	qRT-PCR
MCU3	At2g23790	GGAGAGCAACAATGGCGATG	TCTGGTTCGTACGGCTAACG	122	qRT-PCR
MCU4	At4g36820	CGTCATGGTGATGATGAAGAAGC	GTTCGCATGGCTAACGAAGAA	117	qRT-PCR
MCU5	At5g42610	ACGCAGAGCAATCACTAAACG	CGACAATCCGGTCCGTAAGA	155	qRT-PCR
