# Supplementary material for: Comparative analysis of wild-type and chloroplast MCU-deficient plants reveals multiple consequences of chloroplast calcium handling under drought stress
Source: Front Plant Sci. 2023 Aug 25;14:1228060. doi: 10.3389/fpls.2023.1228060 (PMC10485843; doi:10.3389/fpls.2023.1228060)
Supplement: Supplementary file 9 [file Table_3.xlsx]

## Sheet: Up in D
		enriched in
Biological process	GO term	Col-0	Col-4
regulation of RNA biosynthetic process	GO:2001141	Y	Y
reactive nitrogen species metabolic process	GO:2001057	N	Y
hemicellulose catabolic process	GO:2000895	N	Y
cellular detoxification	GO:1990748	Y	Y
response to iron ion starvation	GO:1990641	Y	N
endoplasmic reticulum to cytosol transport	GO:1903513	Y	Y
positive regulation of nucleic acid-templated transcription	GO:1903508	Y	Y
regulation of nucleic acid-templated transcription	GO:1903506	Y	Y
positive regulation of RNA biosynthetic process	GO:1902680	Y	Y
tertiary alcohol biosynthetic process	GO:1902645	Y	N
erythrose 4-phosphate/phosphoenolpyruvate family amino acid catabolic process	GO:1902222	Y	Y
erythrose 4-phosphate/phosphoenolpyruvate family amino acid metabolic process	GO:1902221	Y	Y
homogentisate catabolic process	GO:1902000	Y	N
homogentisate metabolic process	GO:1901999	Y	N
cellular response to oxygen-containing compound	GO:1901701	Y	N
response to oxygen-containing compound	GO:1901700	Y	Y
glycosyl compound catabolic process	GO:1901658	Y	Y
glycosyl compound metabolic process	GO:1901657	N	Y
organic hydroxy compound catabolic process	GO:1901616	Y	Y
organic hydroxy compound metabolic process	GO:1901615	Y	Y
alpha-amino acid biosynthetic process	GO:1901607	Y	Y
alpha-amino acid catabolic process	GO:1901606	Y	Y
alpha-amino acid metabolic process	GO:1901605	Y	Y
organic substance biosynthetic process	GO:1901576	Y	Y
organic substance catabolic process	GO:1901575	Y	Y
organonitrogen compound biosynthetic process	GO:1901566	Y	Y
organonitrogen compound catabolic process	GO:1901565	Y	Y
organonitrogen compound metabolic process	GO:1901564	Y	Y
organic cyclic compound biosynthetic process	GO:1901362	Y	Y
organic cyclic compound catabolic process	GO:1901361	Y	Y
organic cyclic compound metabolic process	GO:1901360	Y	Y
lactone metabolic process	GO:1901334	N	Y
nucleoside phosphate biosynthetic process	GO:1901293	N	Y
carbohydrate derivative catabolic process	GO:1901136	Y	Y
carbohydrate derivative metabolic process	GO:1901135	Y	Y
acquisition of seed longevity	GO:0140547	N	Y
olefinic compound biosynthetic process	GO:0120255	Y	Y
olefinic compound metabolic process	GO:0120254	Y	Y
cellular response to aldehyde	GO:0110096	Y	Y
cellular detoxification of aldehyde	GO:0110095	Y	Y
cellular oxidant detoxification	GO:0098869	Y	Y
detoxification	GO:0098754	Y	Y
autophagosome maturation	GO:0097352	Y	Y
response to alcohol	GO:0097305	Y	Y
cellular response to toxic substance	GO:0097237	Y	Y
ammonium ion metabolic process	GO:0097164	N	Y
L-glutamate biosynthetic process	GO:0097054	N	Y
plant organ senescence	GO:0090693	Y	N
organophosphate biosynthetic process	GO:0090407	N	Y
nucleic acid metabolic process	GO:0090304	Y	N
regulation of primary metabolic process	GO:0080090	Y	Y
response to sorbitol	GO:0072708	Y	N
reactive oxygen species metabolic process	GO:0072593	Y	Y
pyrimidine-containing compound catabolic process	GO:0072529	Y	Y
pyrimidine-containing compound metabolic process	GO:0072527	Y	Y
pyridine-containing compound biosynthetic process	GO:0072525	N	Y
pyridine-containing compound metabolic process	GO:0072524	Y	Y
purine-containing compound catabolic process	GO:0072523	Y	N
purine-containing compound metabolic process	GO:0072521	Y	Y
monocarboxylic acid catabolic process	GO:0072329	Y	Y
nitrogen cycle metabolic process	GO:0071941	Y	Y
organic substance metabolic process	GO:0071704	Y	Y
plant-type cell wall organization or biogenesis	GO:0071669	N	Y
cell wall organization or biogenesis	GO:0071554	N	Y
cellular response to external stimulus	GO:0071496	Y	N
cellular response to hypoxia	GO:0071456	Y	Y
cellular response to oxygen levels	GO:0071453	Y	N
cellular response to superoxide	GO:0071451	N	Y
cellular response to oxygen radical	GO:0071450	N	Y
cellular response to chemical stimulus	GO:0070887	Y	Y
cellular macromolecule localization	GO:0070727	N	Y
protein modification by small protein conjugation or removal	GO:0070647	N	Y
response to oxygen levels	GO:0070482	Y	N
cellular response to hydrogen peroxide	GO:0070301	N	Y
biological regulation	GO:0065007	N	Y
cellular response to chemical stress	GO:0062197	Y	Y
methylglyoxal catabolic process to lactate	GO:0061727	N	Y
chaperone-mediated protein folding	GO:0061077	N	Y
regulation of macromolecule metabolic process	GO:0060255	Y	Y
nucleobase-containing small molecule metabolic process	GO:0055086	Y	Y
transmembrane transport	GO:0055085	N	Y
cellular response to stimulus	GO:0051716	Y	Y
proteolysis involved in protein catabolic process	GO:0051603	Y	N
methylglyoxal catabolic process	GO:0051596	N	Y
protein complex oligomerization	GO:0051259	Y	N
regulation of RNA metabolic process	GO:0051252	Y	Y
spindle disassembly	GO:0051230	Y	Y
mitotic spindle disassembly	GO:0051228	Y	Y
regulation of nitrogen compound metabolic process	GO:0051171	Y	Y
glucose 6-phosphate metabolic process	GO:0051156	Y	N
chaperone-mediated protein complex assembly	GO:0051131	N	Y
response to stimulus	GO:0050896	Y	Y
response to freezing	GO:0050826	N	Y
regulation of cellular process	GO:0050794	Y	Y
regulation of biological process	GO:0050789	Y	Y
homocysteine metabolic process	GO:0050667	N	Y
gametophyte development	GO:0048229	N	Y
nucleotide phosphorylation	GO:0046939	Y	Y
heterocycle catabolic process	GO:0046700	Y	Y
response to cadmium ion	GO:0046686	Y	Y
response to arsenic-containing substance	GO:0046685	Y	N
S-adenosylmethionine metabolic process	GO:0046500	Y	N
nicotinamide nucleotide metabolic process	GO:0046496	Y	Y
isopentenyl diphosphate metabolic process	GO:0046490	N	Y
heterocycle metabolic process	GO:0046483	N	Y
para-aminobenzoic acid metabolic process	GO:0046482	Y	N
diaminopimelate metabolic process	GO:0046451	N	Y
carboxylic acid catabolic process	GO:0046395	Y	Y
carboxylic acid biosynthetic process	GO:0046394	Y	Y
monosaccharide catabolic process	GO:0046365	Y	Y
monosaccharide biosynthetic process	GO:0046364	Y	Y
disaccharide catabolic process	GO:0046352	Y	N
disaccharide biosynthetic process	GO:0046351	Y	N
formaldehyde catabolic process	GO:0046294	Y	N
formaldehyde metabolic process	GO:0046292	Y	N
aldehyde catabolic process	GO:0046185	Y	Y
aldehyde biosynthetic process	GO:0046184	Y	Y
glyceraldehyde-3-phosphate biosynthetic process	GO:0046166	Y	N
pyrimidine nucleoside catabolic process	GO:0046135	Y	N
pyrimidine ribonucleoside catabolic process	GO:0046133	Y	N
pyrimidine ribonucleoside metabolic process	GO:0046131	Y	N
nucleobase catabolic process	GO:0046113	Y	Y
uridine metabolic process	GO:0046108	Y	N
ATP metabolic process	GO:0046034	Y	Y
ADP metabolic process	GO:0046031	Y	Y
positive regulation of nucleobase-containing compound metabolic process	GO:0045935	Y	N
positive regulation of DNA-templated transcription	GO:0045893	Y	Y
xylan catabolic process	GO:0045493	N	Y
cell redox homeostasis	GO:0045454	N	Y
cellular respiration	GO:0045333	Y	N
secondary metabolite biosynthetic process	GO:0044550	Y	Y
cell wall polysaccharide catabolic process	GO:0044347	N	Y
small molecule biosynthetic process	GO:0044283	Y	Y
small molecule catabolic process	GO:0044282	Y	Y
small molecule metabolic process	GO:0044281	Y	Y
cellular carbohydrate catabolic process	GO:0044275	Y	Y
sulfur compound catabolic process	GO:0044273	Y	Y
sulfur compound biosynthetic process	GO:0044272	N	Y
cellular nitrogen compound biosynthetic process	GO:0044271	N	Y
cellular nitrogen compound catabolic process	GO:0044270	Y	Y
cellular macromolecule catabolic process	GO:0044265	N	Y
cellular polysaccharide metabolic process	GO:0044264	Y	Y
cellular carbohydrate metabolic process	GO:0044262	Y	Y
cellular macromolecule metabolic process	GO:0044260	N	Y
cellular lipid metabolic process	GO:0044255	Y	N
cellular biosynthetic process	GO:0044249	Y	Y
cellular catabolic process	GO:0044248	Y	Y
cellular polysaccharide catabolic process	GO:0044247	Y	N
cellular lipid catabolic process	GO:0044242	Y	N
primary metabolic process	GO:0044238	Y	Y
cellular metabolic process	GO:0044237	Y	Y
cellular amine metabolic process	GO:0044106	N	Y
glucan metabolic process	GO:0044042	Y	Y
cell wall macromolecule metabolic process	GO:0044036	N	Y
protein-containing complex organization	GO:0043933	N	Y
dicarboxylic acid catabolic process	GO:0043649	Y	Y
dicarboxylic acid metabolic process	GO:0043648	Y	Y
cellular amide catabolic process	GO:0043605	N	Y
amide biosynthetic process	GO:0043604	N	Y
cellular amide metabolic process	GO:0043603	Y	Y
oxoacid metabolic process	GO:0043436	Y	Y
macromolecule modification	GO:0043412	Y	Y
apocarotenoid biosynthetic process	GO:0043289	Y	N
peptide catabolic process	GO:0043171	Y	N
hydrogen peroxide catabolic process	GO:0042744	Y	Y
hydrogen peroxide metabolic process	GO:0042743	Y	Y
response to starvation	GO:0042594	Y	N
pteridine-containing compound metabolic process	GO:0042558	Y	Y
cell wall biogenesis	GO:0042546	N	Y
response to hydrogen peroxide	GO:0042542	Y	Y
hyperosmotic salinity response	GO:0042538	Y	Y
benzene-containing compound metabolic process	GO:0042537	Y	Y
pigment metabolic process	GO:0042440	Y	Y
cellular biogenic amine biosynthetic process	GO:0042401	N	Y
water-soluble vitamin biosynthetic process	GO:0042364	Y	Y
response to chemical	GO:0042221	Y	Y
ketone catabolic process	GO:0042182	N	Y
cellular ketone metabolic process	GO:0042180	N	Y
cellular response to decreased oxygen levels	GO:0036294	Y	Y
response to decreased oxygen levels	GO:0036293	Y	N
protein modification process	GO:0036211	Y	Y
cellular macromolecule biosynthetic process	GO:0034645	N	Y
cellular nitrogen compound metabolic process	GO:0034641	N	Y
cellular carbohydrate biosynthetic process	GO:0034637	Y	Y
cellular response to reactive oxygen species	GO:0034614	Y	Y
cellular response to heat	GO:0034605	N	Y
cellular response to oxidative stress	GO:0034599	Y	Y
lipid oxidation	GO:0034440	Y	N
response to disaccharide	GO:0034285	Y	Y
response to lipid	GO:0033993	Y	Y
cellular response to stress	GO:0033554	Y	Y
fatty acid beta-oxidation using acyl-CoA oxidase	GO:0033540	Y	N
using agmatinase	GO:0033389	Y	N
putrescine biosynthetic process from arginine	GO:0033388	Y	Y
UDP-L-arabinose metabolic process	GO:0033356	N	Y
ascorbate glutathione cycle	GO:0033355	N	Y
monocarboxylic acid metabolic process	GO:0032787	Y	Y
protein exit from endoplasmic reticulum	GO:0032527	Y	Y
protein modification by small protein conjugation	GO:0032446	N	Y
cellular response to nutrient levels	GO:0031669	Y	N
cellular response to extracellular stimulus	GO:0031668	Y	N
response to nutrient levels	GO:0031667	Y	N
oxylipin metabolic process	GO:0031407	N	Y
positive regulation of cellular biosynthetic process	GO:0031328	Y	N
regulation of cellular biosynthetic process	GO:0031326	Y	Y
positive regulation of cellular metabolic process	GO:0031325	Y	N
regulation of cellular metabolic process	GO:0031323	Y	Y
ER to cytosol	GO:0030970	Y	Y
ubiquitin-dependent ERAD pathway	GO:0030433	Y	Y
lipid modification	GO:0030258	Y	N
glycosaminoglycan metabolic process	GO:0030203	N	Y
protein catabolic process	GO:0030163	Y	N
thymine metabolic process	GO:0019859	Y	N
L-ascorbic acid metabolic process	GO:0019852	N	Y
glucosinolate catabolic process	GO:0019762	N	Y
glycosinolate catabolic process	GO:0019759	N	Y
carboxylic acid metabolic process	GO:0019752	Y	Y
polyol metabolic process	GO:0019751	Y	Y
secondary metabolic process	GO:0019748	Y	Y
nitrogen utilization	GO:0019740	N	Y
choline metabolic process	GO:0019695	N	Y
ribose phosphate metabolic process	GO:0019693	Y	Y
dark reaction	GO:0019685	Y	Y
ammonia assimilation cycle	GO:0019676	N	Y
organophosphate metabolic process	GO:0019637	Y	Y
urea metabolic process	GO:0019627	Y	Y
arabinose metabolic process	GO:0019566	N	Y
glycerol catabolic process	GO:0019563	Y	Y
beta-alanine metabolic process	GO:0019482	Y	Y
by transamination	GO:0019481	Y	N
aromatic compound catabolic process	GO:0019439	Y	Y
aromatic compound biosynthetic process	GO:0019438	Y	Y
removal of superoxide radicals	GO:0019430	N	Y
alditol catabolic process	GO:0019405	Y	Y
alditol metabolic process	GO:0019400	Y	Y
fatty acid oxidation	GO:0019395	Y	N
pyridine nucleotide metabolic process	GO:0019362	Y	Y
transsulfuration	GO:0019346	N	Y
cysteine biosynthetic process	GO:0019344	N	Y
phenol-containing compound catabolic process	GO:0019336	Y	Y
pentose metabolic process	GO:0019321	N	Y
hexose catabolic process	GO:0019320	Y	N
hexose biosynthetic process	GO:0019319	Y	Y
hexose metabolic process	GO:0019318	Y	Y
glycine biosynthetic process from serine	GO:0019264	N	Y
reductive pentose-phosphate cycle	GO:0019253	Y	Y
starch biosynthetic process	GO:0019252	Y	Y
methylglyoxal catabolic process to D-lactate via S-lactoyl-glutathione	GO:0019243	N	Y
regulation of metabolic process	GO:0019222	Y	Y
regulation of nucleobase-containing compound metabolic process	GO:0019219	Y	Y
phenol-containing compound metabolic process	GO:0018958	Y	Y
heterocycle biosynthetic process	GO:0018130	N	Y
cell wall macromolecule catabolic process	GO:0016998	Y	Y
protein ubiquitination	GO:0016567	N	Y
S-glycoside catabolic process	GO:0016145	N	Y
RNA metabolic process	GO:0016070	Y	N
organic acid catabolic process	GO:0016054	Y	Y
organic acid biosynthetic process	GO:0016053	Y	Y
carbohydrate catabolic process	GO:0016052	Y	Y
carbohydrate biosynthetic process	GO:0016051	Y	Y
lipid catabolic process	GO:0016042	Y	N
energy derivation by oxidation of organic compounds	GO:0015980	Y	Y
carbon fixation	GO:0015977	Y	Y
protein glutathionylation	GO:0010731	N	Y
positive regulation of macromolecule metabolic process	GO:0010604	Y	N
regulation of macromolecule biosynthetic process	GO:0010556	Y	Y
response to mannitol	GO:0010555	Y	N
proteasomal protein catabolic process	GO:0010498	N	Y
regulation of gene expression	GO:0010468	Y	Y
gene expression	GO:0010467	Y	N
cell wall polysaccharide metabolic process	GO:0010383	N	Y
heat acclimation	GO:0010286	Y	Y
alternative respiration	GO:0010230	Y	N
response to microbial phytotoxin	GO:0010188	Y	Y
leaf senescence	GO:0010150	Y	N
photoprotection	GO:0010117	N	Y
response to zinc ion	GO:0010043	N	Y
response to metal ion	GO:0010038	Y	Y
response to inorganic substance	GO:0010035	Y	Y
response to organic substance	GO:0010033	Y	Y
response to extracellular stimulus	GO:0009991	Y	N
cellular process	GO:0009987	Y	Y
positive regulation of metabolic process	GO:0009893	Y	N
positive regulation of biosynthetic process	GO:0009891	Y	N
regulation of biosynthetic process	GO:0009889	Y	Y
flavonoid biosynthetic process	GO:0009813	Y	Y
flavonoid metabolic process	GO:0009812	Y	Y
lignin biosynthetic process	GO:0009809	Y	Y
lignin metabolic process	GO:0009808	Y	Y
response to sucrose	GO:0009744	Y	Y
response to carbohydrate	GO:0009743	Y	Y
response to abscisic acid	GO:0009737	Y	Y
response to hormone	GO:0009725	Y	Y
response to endogenous stimulus	GO:0009719	Y	Y
phenylpropanoid biosynthetic process	GO:0009699	Y	Y
phenylpropanoid metabolic process	GO:0009698	Y	Y
salicylic acid metabolic process	GO:0009696	Y	Y
jasmonic acid metabolic process	GO:0009694	N	Y
abscisic acid biosynthetic process	GO:0009688	Y	N
response to salt stress	GO:0009651	Y	Y
response to high light intensity	GO:0009644	N	Y
response to toxic substance	GO:0009636	Y	Y
cold acclimation	GO:0009631	Y	Y
response to abiotic stimulus	GO:0009628	Y	Y
response to external stimulus	GO:0009605	Y	N
pollen development	GO:0009555	N	Y
gamma-aminobutyric acid catabolic process	GO:0009450	Y	N
gamma-aminobutyric acid metabolic process	GO:0009448	Y	N
putrescine biosynthetic process	GO:0009446	Y	Y
putrescine metabolic process	GO:0009445	Y	N
methylglyoxal metabolic process	GO:0009438	N	Y
response to water	GO:0009415	Y	Y
response to water deprivation	GO:0009414	Y	Y
response to cold	GO:0009409	Y	Y
response to heat	GO:0009408	Y	Y
oligosaccharide catabolic process	GO:0009313	Y	N
oligosaccharide biosynthetic process	GO:0009312	Y	N
oligosaccharide metabolic process	GO:0009311	Y	Y
amine biosynthetic process	GO:0009309	N	Y
amine metabolic process	GO:0009308	N	Y
response to desiccation	GO:0009269	Y	Y
response to temperature stimulus	GO:0009266	Y	Y
ribonucleotide metabolic process	GO:0009259	Y	Y
glucan catabolic process	GO:0009251	Y	N
glucan biosynthetic process	GO:0009250	N	Y
isopentenyl diphosphate biosynthetic process	GO:0009240	N	Y
nucleotide-sugar metabolic process	GO:0009225	Y	Y
purine ribonucleoside triphosphate metabolic process	GO:0009205	Y	Y
ribonucleoside triphosphate metabolic process	GO:0009199	Y	Y
ribonucleoside diphosphate metabolic process	GO:0009185	Y	Y
purine ribonucleoside diphosphate metabolic process	GO:0009179	Y	Y
nucleotide biosynthetic process	GO:0009165	N	Y
purine ribonucleotide metabolic process	GO:0009150	Y	Y
purine nucleoside triphosphate metabolic process	GO:0009144	Y	Y
nucleoside triphosphate metabolic process	GO:0009141	Y	Y
purine nucleoside diphosphate metabolic process	GO:0009135	Y	Y
nucleoside diphosphate metabolic process	GO:0009132	Y	Y
ribonucleoside metabolic process	GO:0009119	Y	N
nucleotide metabolic process	GO:0009117	Y	Y
nucleobase metabolic process	GO:0009112	Y	Y
vitamin biosynthetic process	GO:0009110	Y	Y
lysine biosynthetic process via diaminopimelate	GO:0009089	N	Y
lysine biosynthetic process	GO:0009085	N	Y
glutamine family amino acid biosynthetic process	GO:0009084	Y	Y
branched-chain amino acid catabolic process	GO:0009083	Y	Y
branched-chain amino acid metabolic process	GO:0009081	Y	Y
aromatic amino acid family catabolic process	GO:0009074	Y	Y
aromatic amino acid family metabolic process	GO:0009072	Y	Y
serine family amino acid biosynthetic process	GO:0009070	Y	Y
serine family amino acid metabolic process	GO:0009069	Y	Y
aspartate family amino acid catabolic process	GO:0009068	Y	Y
aspartate family amino acid biosynthetic process	GO:0009067	N	Y
aspartate family amino acid metabolic process	GO:0009066	Y	Y
glutamine family amino acid catabolic process	GO:0009065	Y	Y
glutamine family amino acid metabolic process	GO:0009064	Y	Y
cellular amino acid catabolic process	GO:0009063	Y	Y
fatty acid catabolic process	GO:0009062	Y	N
aerobic respiration	GO:0009060	Y	N
biosynthetic process	GO:0009058	Y	Y
macromolecule catabolic process	GO:0009057	Y	Y
catabolic process	GO:0009056	Y	Y
cellular amino acid biosynthetic process	GO:0008652	Y	Y
metabolic process	GO:0008152	Y	Y
response to oxidative stress	GO:0006979	Y	Y
hyperosmotic response	GO:0006972	Y	Y
response to osmotic stress	GO:0006970	Y	Y
response to stress	GO:0006950	Y	Y
ion transport	GO:0006811	Y	Y
nitrogen compound metabolic process	GO:0006807	Y	Y
superoxide metabolic process	GO:0006801	Y	Y
sulfur compound metabolic process	GO:0006790	Y	Y
water-soluble vitamin metabolic process	GO:0006767	Y	Y
vitamin metabolic process	GO:0006766	Y	Y
folic acid-containing compound metabolic process	GO:0006760	Y	Y
ATP generation from ADP	GO:0006757	Y	Y
nucleoside phosphate metabolic process	GO:0006753	Y	Y
glutathione metabolic process	GO:0006749	Y	Y
cellular aromatic compound metabolic process	GO:0006725	Y	Y
fatty acid beta-oxidation	GO:0006635	Y	N
fatty acid metabolic process	GO:0006631	Y	Y
lipid metabolic process	GO:0006629	Y	Y
polyamine biosynthetic process	GO:0006596	Y	Y
polyamine metabolic process	GO:0006595	Y	Y
ornithine metabolic process	GO:0006591	N	Y
cellular biogenic amine metabolic process	GO:0006576	N	Y
cellular modified amino acid metabolic process	GO:0006575	Y	Y
valine metabolic process	GO:0006573	N	Y
tyrosine catabolic process	GO:0006572	Y	N
tyrosine metabolic process	GO:0006570	Y	Y
proline metabolic process	GO:0006560	Y	Y
L-phenylalanine catabolic process	GO:0006559	Y	Y
L-phenylalanine metabolic process	GO:0006558	Y	Y
lysine metabolic process	GO:0006553	N	Y
histidine metabolic process	GO:0006547	N	Y
glycine biosynthetic process	GO:0006545	Y	Y
glycine metabolic process	GO:0006544	Y	Y
glutamine metabolic process	GO:0006541	Y	Y
glutamate decarboxylation to succinate	GO:0006540	Y	N
glutamate biosynthetic process	GO:0006537	N	Y
glutamate metabolic process	GO:0006536	Y	Y
cysteine metabolic process	GO:0006534	N	Y
aspartate metabolic process	GO:0006531	N	Y
arginine metabolic process	GO:0006525	Y	Y
cellular amino acid metabolic process	GO:0006520	Y	Y
peptide metabolic process	GO:0006518	N	Y
proteolysis	GO:0006508	Y	Y
N-glycan processing	GO:0006491	N	Y
protein phosphorylation	GO:0006468	Y	Y
protein folding	GO:0006457	Y	Y
mRNA processing	GO:0006397	Y	N
RNA processing	GO:0006396	Y	N
regulation of transcription by RNA polymerase II	GO:0006357	Y	Y
regulation of DNA-templated transcription	GO:0006355	Y	Y
pyrimidine nucleoside metabolic process	GO:0006213	Y	N
thymine catabolic process	GO:0006210	Y	N
pyrimidine nucleobase catabolic process	GO:0006208	Y	Y
pyrimidine nucleobase metabolic process	GO:0006206	Y	Y
nucleoside diphosphate phosphorylation	GO:0006165	Y	Y
purine nucleotide metabolic process	GO:0006163	Y	Y
purine nucleobase catabolic process	GO:0006145	Y	Y
purine nucleobase metabolic process	GO:0006144	Y	N
energy reserve metabolic process	GO:0006112	N	Y
2-oxoglutarate metabolic process	GO:0006103	N	Y
citrate metabolic process	GO:0006101	Y	N
tricarboxylic acid cycle	GO:0006099	Y	N
glycolytic process	GO:0006096	Y	Y
gluconeogenesis	GO:0006094	Y	Y
generation of precursor metabolites and energy	GO:0006091	Y	Y
pyruvate metabolic process	GO:0006090	Y	Y
lactate metabolic process	GO:0006089	N	Y
organic acid metabolic process	GO:0006082	Y	Y
cellular aldehyde metabolic process	GO:0006081	Y	Y
cellular glucan metabolic process	GO:0006073	Y	Y
glycerol metabolic process	GO:0006071	Y	N
alcohol metabolic process	GO:0006066	Y	Y
mannose metabolic process	GO:0006013	Y	N
galactose metabolic process	GO:0006012	Y	N
glucose catabolic process	GO:0006007	Y	N
glucose metabolic process	GO:0006006	Y	Y
fructose metabolic process	GO:0006000	N	Y
monosaccharide metabolic process	GO:0005996	Y	Y
sucrose biosynthetic process	GO:0005986	Y	Y
sucrose metabolic process	GO:0005985	Y	Y
disaccharide metabolic process	GO:0005984	Y	Y
starch catabolic process	GO:0005983	Y	N
starch metabolic process	GO:0005982	Y	Y
glycogen biosynthetic process	GO:0005978	N	Y
glycogen metabolic process	GO:0005977	N	Y
polysaccharide metabolic process	GO:0005976	Y	Y
carbohydrate metabolic process	GO:0005975	Y	Y
long-chain fatty acid metabolic process	GO:0001676	Y	N
response to hypoxia	GO:0001666	Y	N
fatty acid alpha-oxidation	GO:0001561	Y	N
response to acid chemical	GO:0001101	Y	Y
response to oxygen radical	GO:0000305	N	Y
response to superoxide	GO:0000303	N	Y
response to reactive oxygen species	GO:0000302	Y	Y
polysaccharide catabolic process	GO:0000272	Y	Y
histidine biosynthetic process	GO:0000105	N	Y
sulfur amino acid biosynthetic process	GO:0000097	N	Y
sulfur amino acid metabolic process	GO:0000096	N	Y
L-alanine catabolic process		Y	N
photosynthesis		Y	Y
putrescine biosynthetic process from arginine		Y	N
retrograde protein transport		Y	Y

## Sheet: Down in D
		enriched in
Biological process	GO term	Col-0	Col-4
regulation of RNA biosynthetic process	GO:2001141	N	Y
glucose transmembrane transport	GO:1904659	Y	N
regulation of nucleic acid-templated transcription	GO:1903506	N	Y
reactive oxygen species biosynthetic process	GO:1903409	N	Y
proton transmembrane transport	GO:1902600	Y	Y
positive regulation of chlorophyll biosynthetic process	GO:1902326	Y	N
response to oxygen-containing compound	GO:1901700	N	Y
glycosyl compound biosynthetic process	GO:1901659	Y	Y
glycosyl compound metabolic process	GO:1901657	Y	Y
organic hydroxy compound biosynthetic process	GO:1901617	N	Y
alpha-amino acid biosynthetic process	GO:1901607	Y	N
organic substance biosynthetic process	GO:1901576	Y	Y
organonitrogen compound biosynthetic process	GO:1901566	Y	Y
organonitrogen compound metabolic process	GO:1901564	Y	Y
organic cyclic compound biosynthetic process	GO:1901362	Y	Y
organic cyclic compound metabolic process	GO:1901360	Y	Y
chloroplast rRNA processing	GO:1901259	Y	Y
carbohydrate derivative metabolic process	GO:1901135	N	Y
export across plasma membrane	GO:0140115	N	Y
proton export across plasma membrane	GO:0120029	N	Y
inorganic cation transmembrane transport	GO:0098662	Y	Y
inorganic ion transmembrane transport	GO:0098660	Y	Y
cation transmembrane transport	GO:0098655	Y	Y
defense response to other organism	GO:0098542	N	Y
regulation of anatomical structure size	GO:0090066	N	Y
regulation of primary metabolic process	GO:0080090	N	Y
protein localization to membrane	GO:0072657	Y	Y
protein localization to chloroplast	GO:0072598	Y	Y
establishment of protein localization to chloroplast	GO:0072596	Y	Y
establishment of protein localization to organelle	GO:0072594	N	Y
monocarboxylic acid biosynthetic process	GO:0072330	Y	Y
cellular component organization or biogenesis	GO:0071840	Y	Y
protein transmembrane transport	GO:0071806	Y	N
nitrogen compound transport	GO:0071705	Y	Y
organic substance metabolic process	GO:0071704	Y	Y
organic substance transport	GO:0071702	Y	Y
cellular response to chemical stimulus	GO:0070887	N	Y
cellular macromolecule localization	GO:0070727	Y	Y
protein modification by small protein conjugation or removal	GO:0070647	Y	Y
calcium ion transmembrane transport	GO:0070588	N	Y
regulation of establishment of protein localization	GO:0070201	N	Y
regulation of biological quality	GO:0065008	Y	Y
protein-containing complex assembly	GO:0065003	N	Y
intracellular protein transmembrane transport	GO:0065002	Y	Y
cellular response to chemical stress	GO:0062197	N	Y
membrane organization	GO:0061024	Y	Y
auxin transport	GO:0060918	N	Y
negative regulation of cell death	GO:0060548	Y	Y
regulation of macromolecule metabolic process	GO:0060255	N	Y
transmembrane transport	GO:0055085	Y	Y
cellular response to stimulus	GO:0051716	N	Y
response to other organism	GO:0051707	Y	Y
biological process involved in interaction with symbiont	GO:0051702	N	Y
localization within membrane	GO:0051668	Y	Y
establishment of plastid localization	GO:0051667	Y	Y
establishment of organelle localization	GO:0051656	N	Y
establishment of localization in cell	GO:0051649	Y	Y
plastid localization	GO:0051644	Y	Y
cellular localization	GO:0051641	Y	Y
organelle localization	GO:0051640	Y	Y
regulation of RNA metabolic process	GO:0051252	N	Y
establishment of RNA localization	GO:0051236	Y	N
establishment of localization	GO:0051234	Y	Y
regulation of protein transport	GO:0051223	N	Y
localization	GO:0051179	Y	Y
regulation of nitrogen compound metabolic process	GO:0051171	N	Y
nuclear transport	GO:0051169	Y	N
nuclear export	GO:0051168	Y	N
mRNA transport	GO:0051028	Y	N
response to stimulus	GO:0050896	Y	Y
defense response to fungus	GO:0050832	Y	Y
hydrogen peroxide biosynthetic process	GO:0050665	N	Y
RNA transport	GO:0050658	Y	N
nucleic acid transport	GO:0050657	Y	N
regulation of response to stimulus	GO:0048583	N	Y
negative regulation of biological process	GO:0048519	Y	N
rhythmic process	GO:0048511	N	Y
carboxylic acid transport	GO:0046942	N	Y
intracellular transport	GO:0046907	N	Y
heterocycle metabolic process	GO:0046483	Y	Y
carboxylic acid biosynthetic process	GO:0046394	Y	Y
pigment biosynthetic process	GO:0046148	Y	Y
cellular respiration	GO:0045333	N	Y
establishment of protein localization	GO:0045184	N	Y
innate immune response	GO:0045087	N	Y
protein import into chloroplast stroma	GO:0045037	N	Y
protein targeting to chloroplast	GO:0045036	Y	Y
secondary metabolite biosynthetic process	GO:0044550	N	Y
biological process involved in interspecies interaction between organisms	GO:0044419	Y	Y
biological process involved in symbiotic interaction	GO:0044403	N	Y
small molecule biosynthetic process	GO:0044283	Y	Y
small molecule metabolic process	GO:0044281	Y	Y
sulfur compound biosynthetic process	GO:0044272	Y	Y
cellular nitrogen compound biosynthetic process	GO:0044271	Y	Y
cellular carbohydrate metabolic process	GO:0044262	Y	N
cellular lipid metabolic process	GO:0044255	N	Y
cellular biosynthetic process	GO:0044249	Y	Y
primary metabolic process	GO:0044238	Y	Y
cellular metabolic process	GO:0044237	Y	Y
cellular component biogenesis	GO:0044085	Y	Y
amide biosynthetic process	GO:0043604	Y	N
cellular amide metabolic process	GO:0043603	Y	N
oxoacid metabolic process	GO:0043436	Y	Y
regulation of ion transport	GO:0043269	Y	N
response to external biotic stimulus	GO:0043207	Y	Y
macromolecule metabolic process	GO:0043170	Y	N
negative regulation of programmed cell death	GO:0043069	Y	N
peptide biosynthetic process	GO:0043043	Y	N
defense response to bacterium	GO:0042742	N	Y
pigment metabolic process	GO:0042440	Y	Y
ribosomal large subunit biogenesis	GO:0042273	Y	N
ribosome biogenesis	GO:0042254	Y	N
response to chemical	GO:0042221	Y	Y
ncRNA metabolic process	GO:0034660	Y	N
cellular macromolecule biosynthetic process	GO:0034645	Y	N
cellular nitrogen compound metabolic process	GO:0034641	Y	N
ncRNA processing	GO:0034470	Y	N
lipid oxidation	GO:0034440	N	Y
ion transmembrane transport	GO:0034220	Y	Y
programmed cell death induced by symbiont	GO:0034050	N	Y
unsaturated fatty acid metabolic process	GO:0033559	N	Y
cellular response to stress	GO:0033554	N	Y
protein localization to organelle	GO:0033365	Y	Y
regulation of intracellular protein transport	GO:0033157	N	Y
macromolecule localization	GO:0033036	Y	Y
tetrapyrrole biosynthetic process	GO:0033014	Y	Y
tetrapyrrole metabolic process	GO:0033013	Y	Y
monocarboxylic acid metabolic process	GO:0032787	Y	Y
regulation of cellular component size	GO:0032535	N	Y
protein modification by small protein conjugation	GO:0032446	Y	N
intracellular lipid transport	GO:0032365	N	Y
regulation of cellular biosynthetic process	GO:0031326	N	Y
lipid modification	GO:0030258	N	Y
protein repair	GO:0030091	N	Y
metal ion transport	GO:0030001	N	Y
electron transport chain	GO:0022900	Y	Y
ribonucleoprotein complex biogenesis	GO:0022613	Y	N
cellular component assembly	GO:0022607	Y	Y
glucosinolate biosynthetic process	GO:0019761	Y	Y
glucosinolate metabolic process	GO:0019760	Y	Y
glycosinolate biosynthetic process	GO:0019758	Y	Y
glycosinolate metabolic process	GO:0019757	Y	Y
carboxylic acid metabolic process	GO:0019752	Y	Y
chloroplast localization	GO:0019750	Y	Y
secondary metabolic process	GO:0019748	N	Y
light reaction	GO:0019684	Y	Y
aromatic compound biosynthetic process	GO:0019438	Y	Y
regulation of nucleobase-containing compound metabolic process	GO:0019219	N	Y
heterocycle biosynthetic process	GO:0018130	Y	Y
protein ubiquitination	GO:0016567	Y	N
phosphorylation	GO:0016310	N	Y
S-glycoside biosynthetic process	GO:0016144	Y	Y
S-glycoside metabolic process	GO:0016143	Y	Y
xanthophyll metabolic process	GO:0016122	N	Y
carotenoid biosynthetic process	GO:0016117	N	Y
carotenoid metabolic process	GO:0016116	N	Y
tetraterpenoid biosynthetic process	GO:0016109	N	Y
tetraterpenoid metabolic process	GO:0016108	N	Y
rRNA metabolic process	GO:0016072	Y	N
RNA metabolic process	GO:0016070	Y	N
organic acid biosynthetic process	GO:0016053	Y	Y
cellular component organization	GO:0016043	Y	Y
chlorophyll biosynthetic process	GO:0015995	Y	Y
chlorophyll metabolic process	GO:0015994	Y	Y
energy derivation by oxidation of organic compounds	GO:0015980	N	Y
photosynthesis	GO:0015979	Y	Y
nucleobase-containing compound transport	GO:0015931	N	Y
organic acid transport	GO:0015849	N	Y
organophosphate ester transport	GO:0015748	N	Y
monocarboxylic acid transport	GO:0015718	Y	Y
organic anion transport	GO:0015711	N	Y
protein transport	GO:0015031	N	Y
response to organic cyclic compound	GO:0014070	N	Y
programmed cell death	GO:0012501	N	Y
regulation of cell death	GO:0010941	Y	Y
regulation of hormone levels	GO:0010817	N	Y
regulation of macromolecule biosynthetic process	GO:0010556	N	Y
basipetal auxin transport	GO:0010540	N	Y
regulation of gene expression	GO:0010468	N	Y
gene expression	GO:0010467	Y	Y
photosystem II assembly	GO:0010207	N	Y
photosystem II repair	GO:0010206	N	Y
wax metabolic process	GO:0010166	Y	N
regulation of stomatal movement	GO:0010119	Y	N
response to inorganic substance	GO:0010035	Y	Y
thylakoid membrane organization	GO:0010027	N	Y
wax biosynthetic process	GO:0010025	Y	N
cellular process	GO:0009987	Y	Y
auxin polar transport	GO:0009926	Y	Y
hormone transport	GO:0009914	N	Y
chloroplast accumulation movement	GO:0009904	N	Y
chloroplast relocation	GO:0009902	Y	Y
regulation of biosynthetic process	GO:0009889	N	Y
tissue development	GO:0009888	N	Y
plant-type cell wall biogenesis	GO:0009832	Y	N
embryo development	GO:0009790	N	Y
photosynthetic electron transport in photosystem II	GO:0009772	Y	Y
light harvesting in photosystem I	GO:0009768	Y	Y
photosynthetic electron transport chain	GO:0009767	Y	Y
light harvesting	GO:0009765	Y	Y
response to salicylic acid	GO:0009751	N	Y
plastid membrane organization	GO:0009668	N	Y
chloroplast organization	GO:0009658	Y	Y
plastid organization	GO:0009657	Y	Y
response to salt stress	GO:0009651	N	Y
response to low light intensity stimulus	GO:0009645	Y	N
photosynthetic acclimation	GO:0009643	N	Y
response to light intensity	GO:0009642	Y	Y
response to red or far red light	GO:0009639	N	Y
response to abiotic stimulus	GO:0009628	Y	Y
plant-type hypersensitive response	GO:0009626	N	Y
response to insect	GO:0009625	Y	N
response to nematode	GO:0009624	Y	Y
response to fungus	GO:0009620	N	Y
response to bacterium	GO:0009617	N	Y
response to biotic stimulus	GO:0009607	Y	Y
response to external stimulus	GO:0009605	Y	Y
response to light stimulus	GO:0009416	Y	Y
response to water	GO:0009415	N	Y
response to water deprivation	GO:0009414	N	Y
response to cold	GO:0009409	Y	Y
response to radiation	GO:0009314	Y	Y
response to temperature stimulus	GO:0009266	Y	Y
leucine biosynthetic process	GO:0009098	Y	N
isoleucine biosynthetic process	GO:0009097	Y	Y
branched-chain amino acid biosynthetic process	GO:0009082	Y	Y
branched-chain amino acid metabolic process	GO:0009081	Y	Y
aerobic respiration	GO:0009060	N	Y
macromolecule biosynthetic process	GO:0009059	Y	N
biosynthetic process	GO:0009058	Y	Y
cellular amino acid biosynthetic process	GO:0008652	Y	N
carbohydrate transport	GO:0008643	Y	N
lipid biosynthetic process	GO:0008610	Y	Y
RNA splicing	GO:0008380	Y	N
regulation of cell size	GO:0008361	N	Y
cell death	GO:0008219	N	Y
metabolic process	GO:0008152	Y	Y
protein localization	GO:0008104	N	Y
circadian rhythm	GO:0007623	N	Y
organelle organization	GO:0006996	Y	Y
response to osmotic stress	GO:0006970	N	Y
immune response	GO:0006955	N	Y
defense response	GO:0006952	N	Y
response to stress	GO:0006950	N	Y
nucleocytoplasmic transport	GO:0006913	Y	N
intracellular protein transport	GO:0006886	N	Y
lipid transport	GO:0006869	N	Y
calcium ion transport	GO:0006816	N	Y
cation transport	GO:0006812	Y	Y
ion transport	GO:0006811	Y	Y
transport	GO:0006810	Y	Y
nitrogen compound metabolic process	GO:0006807	Y	Y
phosphate-containing compound metabolic process	GO:0006796	N	Y
phosphorus metabolic process	GO:0006793	N	Y
sulfur compound metabolic process	GO:0006790	Y	Y
porphyrin-containing compound biosynthetic process	GO:0006779	Y	Y
porphyrin-containing compound metabolic process	GO:0006778	Y	Y
cellular aromatic compound metabolic process	GO:0006725	Y	Y
unsaturated fatty acid biosynthetic process	GO:0006636	N	Y
fatty acid biosynthetic process	GO:0006633	Y	Y
fatty acid metabolic process	GO:0006631	Y	Y
lipid metabolic process	GO:0006629	Y	Y
translocation	GO:0006616	Y	N
SRP-dependent cotranslational protein targeting to membrane	GO:0006614	Y	N
cotranslational protein targeting to membrane	GO:0006613	Y	N
protein targeting	GO:0006605	Y	Y
leucine metabolic process	GO:0006551	Y	N
isoleucine metabolic process	GO:0006549	Y	Y
peptide metabolic process	GO:0006518	Y	N
protein phosphorylation	GO:0006468	N	Y
translational initiation	GO:0006413	Y	N
translation	GO:0006412	Y	N
mRNA export from nucleus	GO:0006406	Y	N
RNA export from nucleus	GO:0006405	Y	N
RNA localization	GO:0006403	Y	N
RNA processing	GO:0006396	Y	N
rRNA processing	GO:0006364	Y	N
regulation of DNA-templated transcription	GO:0006355	N	Y
generation of precursor metabolites and energy	GO:0006091	Y	Y
organic acid metabolic process	GO:0006082	Y	Y
maturation of LSU-rRNA	GO:0000470	Y	N
maturation of LSU-rRNA from tricistronic rRNA transcript	GO:0000463	Y	N
sulfate assimilation	GO:0000103	Y	Y
SRP-dependent cotranslational protein targeting to membrane		Y	N
photosynthesis		Y	Y
