# Supplementary material for: Comparative analysis of wild-type and chloroplast MCU-deficient plants reveals multiple consequences of chloroplast calcium handling under drought stress
Source: Front Plant Sci. 2023 Aug 25;14:1228060. doi: 10.3389/fpls.2023.1228060 (PMC10485843; doi:10.3389/fpls.2023.1228060)
Supplement: Supplementary file 11 [file Table_5.xlsx]

## Sheet: cmcu-1 drought - Col-4 drought
Gene name	Protein id	Description	logFC	p-value	FDR	Hit annotation
XERO2	P42758	Dehydrin Xero 2 OS=Arabidopsis thaliana GN=XERO2 PE=2 SV=1	2.67719	0.00318202	0.0122891	hit
F16M2_10	Q9M1X3	AT3g63160/F16M2_10 OS=Arabidopsis thaliana GN=F16M2_10 PE=1 SV=1	2.60438	3.89164e-06	0.00110067	hit
LHCB5	Q9XF89	Chlorophyll a-b binding protein CP26, chloroplastic OS=Arabidopsis thaliana GN=LHCB5 PE=1 SV=1	2.2729	1.69336e-05	0.00125306	hit
NDHF	P56752	NAD(P)H-quinone oxidoreductase subunit 5, chloroplastic OS=Arabidopsis thaliana GN=ndhF PE=3 SV=1	2.24951	7.36938e-06	0.00110218	hit
PCR1	Q9LQU2	Protein PLANT CADMIUM RESISTANCE 1 OS=Arabidopsis thaliana GN=PCR1 PE=1 SV=1	2.17972	1.78341e-06	0.00110067	hit
PSAA	P56766	Photosystem I P700 chlorophyll a apoprotein A1 OS=Arabidopsis thaliana GN=psaA PE=2 SV=1	2.13821	4.14141e-06	0.00110067	hit
PSAL	Q9SUI4	Photosystem I reaction center subunit XI, chloroplastic OS=Arabidopsis thaliana GN=PSAL PE=1 SV=2	2.11202	6.30552e-06	0.00110067	hit
LHCB4	Q07473|Q9S7W1|Q9XF88	Chlorophyll a-b binding protein CP29.1, chloroplastic OS=Arabidopsis thaliana GN=LHCB4.1 PE=1 SV=1|Chlorophyll a-b binding protein CP29.3, chloroplastic OS=Arabidopsis thaliana GN=LHCB4.3 PE=2 SV=1|Chlorophyll a-b binding protein CP29.2, chloroplastic OS=Arabidopsis thaliana GN=LHCB4.2 PE=1 SV=1	2.07223	5.94105e-06	0.00110067	hit
AT1G13470	F4HQT8	Uncharacterized protein OS=Arabidopsis thaliana GN=At1g13470 PE=4 SV=1	2.07209	0.000204899	0.00275465	hit
DIT1	B3H4S6|Q9LXV3	Dicarboxylate transporter 1 OS=Arabidopsis thaliana GN=DiT1 PE=4 SV=1|Dicarboxylate transporter 1, chloroplastic OS=Arabidopsis thaliana GN=DIT1 PE=1 SV=1	2.01376	8.40369e-05	0.00200316	hit
UPS2	Q9ZQ89	Ureide permease 2 OS=Arabidopsis thaliana GN=UPS2 PE=1 SV=2	1.97966	5.41906e-06	0.00110067	hit
AT3G12345	Q9LHH3	FKBP-type peptidyl-prolyl cis-trans isomerase, putative OS=Arabidopsis thaliana GN=At3g12345 PE=1 SV=1	1.95782	5.45716e-05	0.00175192	hit
AT2G18690	Q9ZV49	Expressed protein OS=Arabidopsis thaliana GN=At2g18690 PE=4 SV=1	1.91892	7.68063e-06	0.00110218	hit
PSBD	P56761	Photosystem II D2 protein OS=Arabidopsis thaliana GN=psbD PE=1 SV=3	1.91113	7.75244e-06	0.00110218	hit
PSBS	Q9XF91	Photosystem II 22 kDa protein, chloroplastic OS=Arabidopsis thaliana GN=PSBS PE=2 SV=1	1.90486	2.16061e-05	0.00127813	hit
CSLB4	O80891	Cellulose synthase-like protein B4 OS=Arabidopsis thaliana GN=CSLB4 PE=3 SV=1	1.8786	0.000190423	0.00270681	hit
PETA	P56771	Cytochrome f OS=Arabidopsis thaliana GN=petA PE=3 SV=1	1.85946	1.118e-05	0.00117842	hit
AMT1	P54144	Ammonium transporter 1 member 1 OS=Arabidopsis thaliana GN=AMT1-1 PE=1 SV=1	1.84744	2.79186e-05	0.0013358	hit
PSBB	P56777	Photosystem II CP47 reaction center protein OS=Arabidopsis thaliana GN=psbB PE=1 SV=1	1.83725	1.7529e-05	0.00125306	hit
AT4G15610	Q9FE29	CASP-like protein 1D1 OS=Arabidopsis thaliana GN=At4g15610 PE=2 SV=1	1.79954	5.82928e-05	0.00179052	hit
TIP2	Q41951|Q41975	Aquaporin TIP2-1 OS=Arabidopsis thaliana GN=TIP2-1 PE=1 SV=2|Probable aquaporin TIP2-2 OS=Arabidopsis thaliana GN=TIP2-2 PE=1 SV=2	1.77718	1.07203e-05	0.00117842	hit
AT3G45050	B9DG54|Q8GWW5	At3g45050 OS=Arabidopsis thaliana GN=At3g45050 PE=2 SV=1|AT3G45050 protein OS=Arabidopsis thaliana GN=At3g45050 PE=2 SV=1	1.77394	6.63589e-06	0.00110067	hit
PEX11D	O80845	Peroxisomal membrane protein 11D OS=Arabidopsis thaliana GN=PEX11D PE=1 SV=2	1.74331	9.33967e-05	0.00205638	hit
SFP1	Q94CI7	Sugar transporter ERD6-like 17 OS=Arabidopsis thaliana GN=SFP1 PE=2 SV=2	1.72759	0.000607262	0.0047237	hit
STP13	Q94AZ2	Sugar transport protein 13 OS=Arabidopsis thaliana GN=STP13 PE=1 SV=2	1.72587	4.01382e-05	0.00158119	hit
SWEET4	Q944M5	Bidirectional sugar transporter SWEET4 OS=Arabidopsis thaliana GN=SWEET4 PE=1 SV=1	1.72506	5.45793e-06	0.00110067	hit
SUC2	Q39231	Sucrose transport protein SUC2 OS=Arabidopsis thaliana GN=SUC2 PE=1 SV=2	1.71825	9.81803e-05	0.0020878	hit
DOX1	Q9SGH6	Alpha-dioxygenase 1 OS=Arabidopsis thaliana GN=DOX1 PE=1 SV=1	1.69279	5.71801e-06	0.00110067	hit
CDS5	Q9M001	Phosphatidate cytidylyltransferase 5, chloroplastic OS=Arabidopsis thaliana GN=CDS5 PE=1 SV=1	1.68346	7.07405e-05	0.00196327	hit
AT2G36885	F4IP26|Q8S8F1	Uncharacterized protein OS=Arabidopsis thaliana GN=At2g36885 PE=4 SV=1|Expressed protein OS=Arabidopsis thaliana GN=At2g36885 PE=2 SV=1	1.67674	0.000519075	0.00441524	hit
OEP161	Q9ZV24	Outer envelope pore protein 16-1, chloroplastic OS=Arabidopsis thaliana GN=OEP161 PE=1 SV=1	1.67308	0.000113459	0.00225566	hit
T20K14_110	Q9LF32	Ankyrin repeat-containing protein OS=Arabidopsis thaliana GN=T20K14_110 PE=2 SV=1	1.66928	6.19243e-05	0.00184512	hit
CSLG2	Q8VYR4	Cellulose synthase-like protein G2 OS=Arabidopsis thaliana GN=CSLG2 PE=2 SV=1	1.64995	0.00672306	0.0202628	hit
CAD8	Q02972	Cinnamyl alcohol dehydrogenase 8 OS=Arabidopsis thaliana GN=CAD8 PE=1 SV=1	1.63621	0.000168705	0.00255159	hit
EGY2	F4K0T6|F4K0T7|Q9FFK3	S2P-like putative metalloprotease OS=Arabidopsis thaliana GN=EGY2 PE=4 SV=1|S2P-like putative metalloprotease OS=Arabidopsis thaliana GN=EGY2 PE=4 SV=1|Probable zinc metalloprotease EGY2, chloroplastic OS=Arabidopsis thaliana GN=EGY2 PE=2 SV=1	1.63344	8.00826e-05	0.002	hit
PSBC	P56778	Photosystem II CP43 reaction center protein OS=Arabidopsis thaliana GN=psbC PE=1 SV=3	1.63336	1.63805e-05	0.00125306	hit
ATPF	P56759	ATP synthase subunit b, chloroplastic OS=Arabidopsis thaliana GN=atpF PE=3 SV=1	1.62474	9.23774e-05	0.00204793	hit
DIT2	Q9FMF7|Q9FMF8	Dicarboxylate transporter 2.1, chloroplastic OS=Arabidopsis thaliana GN=DIT2-1 PE=1 SV=1|Dicarboxylate transporter 2.2, chloroplastic OS=Arabidopsis thaliana GN=DIT2-2 PE=2 SV=1	1.603	0.000100092	0.00209028	hit
STP1	P23586	Sugar transport protein 1 OS=Arabidopsis thaliana GN=STP1 PE=1 SV=2	1.59158	4.85793e-05	0.00163332	hit
AT3G25805	Q94K74	Putative uncharacterized protein At3g25805 OS=Arabidopsis thaliana GN=At3g25805 PE=2 SV=1	1.57092	0.00260942	0.0107509	hit
AT1G19450	Q93YP9	Sugar transporter ERD6-like 4 OS=Arabidopsis thaliana GN=At1g19450 PE=2 SV=1	1.56537	1.92669e-05	0.00126148	hit
PEX11C	Q9LQ73	Peroxisomal membrane protein 11C OS=Arabidopsis thaliana GN=PEX11C PE=1 SV=1	1.56384	0.000123673	0.00228771	hit
AT5G59250	Q0WWW9	D-xylose-proton symporter-like 3, chloroplastic OS=Arabidopsis thaliana GN=At5g59250 PE=2 SV=2	1.56374	3.93404e-05	0.00158119	hit
F7H2	Q9LMQ2|Q9LMQ3|Q9LMQ5|Q9LMR1|Q9LMR2	At1g15720 OS=Arabidopsis thaliana GN=F7H2.6 PE=2 SV=1|At1g15730/F7H2_7 OS=Arabidopsis thaliana GN=F7H2.7 PE=2 SV=1|At1g15810/F7H2_23 OS=Arabidopsis thaliana GN=F7H2.15 PE=2 SV=1|Chlorophyll a-b binding protein, chloroplastic OS=Arabidopsis thaliana GN=F7H2.16 PE=1 SV=1|F7H2.13 protein OS=Arabidopsis thaliana GN=F7H2.13 PE=1 SV=1	1.55578	4.99925e-05	0.00165842	hit
FKBP16|PNSL4	F4JW56|Q9SCY3	Peptidyl-prolyl cis-trans isomerase OS=Arabidopsis thaliana GN=FKBP16-2 PE=4 SV=1|Photosynthetic NDH subunit of lumenal location 4, chloroplastic OS=Arabidopsis thaliana GN=PNSL4 PE=1 SV=1	1.55253	1.0798e-05	0.00117842	hit
LPA2	F4KDA6	Protein LOW PSII ACCUMULATION 2, chloroplastic OS=Arabidopsis thaliana GN=LPA2 PE=1 SV=1	1.54955	1.46634e-05	0.00124107	hit
PXN	O04200	Peroxisomal nicotinamide adenine dinucleotide carrier OS=Arabidopsis thaliana GN=PXN PE=1 SV=1	1.54642	0.000254244	0.00299929	hit
PSAB	P56767	Photosystem I P700 chlorophyll a apoprotein A2 OS=Arabidopsis thaliana GN=psaB PE=3 SV=1	1.53865	3.99861e-05	0.00158119	hit
CJD1	Q93WG3	Chloroplast J-like domain 1-containing protein OS=Arabidopsis thaliana GN=CJD1 PE=1 SV=1	1.53241	9.8668e-05	0.00208924	hit
NDHB1|NDHB2	P0CC32|P0CC33	NAD(P)H-quinone oxidoreductase subunit 2 A, chloroplastic OS=Arabidopsis thaliana GN=ndhB1 PE=2 SV=1|NAD(P)H-quinone oxidoreductase subunit 2 B, chloroplastic OS=Arabidopsis thaliana GN=ndhB2 PE=2 SV=1	1.52034	0.000116045	0.00225566	hit
AT3G10840	A4IJ41	Alpha/beta-hydrolase domain-containing protein OS=Arabidopsis thaliana GN=At3g10840 PE=2 SV=1	1.5183	2.23167e-05	0.00127813	hit
NDHO	Q9S829	NAD(P)H-quinone oxidoreductase subunit O, chloroplastic OS=Arabidopsis thaliana GN=ndhO PE=2 SV=1	1.5039	0.000688015	0.00503374	hit
AMT2	Q9M6N7	Ammonium transporter 2 OS=Arabidopsis thaliana GN=AMT2 PE=1 SV=2	1.4821	1.68916e-05	0.00125306	hit
ABCB26	Q8RY46	ABC transporter B family member 26, chloroplastic OS=Arabidopsis thaliana GN=ABCB26 PE=2 SV=1	1.47951	5.77655e-05	0.00179052	hit
APE2|TPT	F4KG18|F4KG20|Q9ZSR7	Triose phosphate/phosphate translocator TPT OS=Arabidopsis thaliana GN=APE2 PE=1 SV=1|Triose phosphate/phosphate translocator TPT OS=Arabidopsis thaliana GN=APE2 PE=1 SV=1|Triose phosphate/phosphate translocator TPT, chloroplastic OS=Arabidopsis thaliana GN=TPT PE=1 SV=1	1.47644	2.42488e-05	0.00127813	hit
AHA3	P20431	ATPase 3, plasma membrane-type OS=Arabidopsis thaliana GN=AHA3 PE=1 SV=2	1.4675	2.45409e-05	0.00127813	hit
F1N13_150	Q9LFS3	3-oxo-5-alpha-steroid 4-dehydrogenase family protein OS=Arabidopsis thaliana GN=F1N13_150 PE=2 SV=1	1.46576	8.30243e-05	0.00200316	hit
CYP71A22	Q9STL1	Cytochrome P450 71A22 OS=Arabidopsis thaliana GN=CYP71A22 PE=2 SV=1	1.46545	0.000247151	0.0029563	hit
PSBA	P83755	Photosystem II protein D1 OS=Arabidopsis thaliana GN=psbA PE=1 SV=2	1.45564	0.000165047	0.00251668	hit
AT1G80030	Q0WN54	Molecular chaperone Hsp40/DnaJ-like protein OS=Arabidopsis thaliana GN=At1g80030 PE=2 SV=1	1.44176	2.14682e-05	0.00127813	hit
AT3G51140	Q94C78	Putative uncharacterized protein At3g51140 OS=Arabidopsis thaliana GN=At3g51140 PE=1 SV=1	1.44076	9.02635e-05	0.00204793	hit
NDHK	P56756	NAD(P)H-quinone oxidoreductase subunit K, chloroplastic OS=Arabidopsis thaliana GN=ndhK PE=3 SV=1	1.43815	5.75182e-05	0.00179052	hit
PSAE1	Q9S831	Photosystem I reaction center subunit IV A, chloroplastic OS=Arabidopsis thaliana GN=PSAE1 PE=1 SV=1	1.4307	2.60465e-05	0.00130917	hit
AT5G17010	F4KFK8|Q6AWX0	D-xylose-proton symporter-like 2 OS=Arabidopsis thaliana GN=At5g17010 PE=1 SV=1|D-xylose-proton symporter-like 2 OS=Arabidopsis thaliana GN=At5g17010 PE=1 SV=1	1.43027	5.31249e-05	0.00172985	hit
AT2G42770	Q9SJH9	Expressed protein OS=Arabidopsis thaliana GN=At2g42770 PE=1 SV=2	1.42047	1.98658e-05	0.00126733	hit
INT1	Q8VZR6	Inositol transporter 1 OS=Arabidopsis thaliana GN=INT1 PE=1 SV=1	1.41883	0.00592545	0.0186143	hit
AT3G30390	Q9LI61	AT3g30390/T6J22_16 OS=Arabidopsis thaliana GN=At3g30390 PE=2 SV=1	1.41404	2.36506e-05	0.00127813	hit
SUC1	Q39232	Sucrose transport protein SUC1 OS=Arabidopsis thaliana GN=SUC1 PE=1 SV=1	1.41369	0.000172885	0.0025912	hit
AT2G39400	O80627	Alpha/beta-Hydrolases superfamily protein OS=Arabidopsis thaliana GN=At2g39400 PE=2 SV=2	1.40845	0.00012979	0.00231666	hit
NAP8|ABCB28	F4JSM3|Q8LPQ6	ABC transporter B family member 28 OS=Arabidopsis thaliana GN=NAP8 PE=4 SV=1|ABC transporter B family member 28 OS=Arabidopsis thaliana GN=ABCB28 PE=2 SV=1	1.39523	1.91429e-05	0.00126148	hit
PLGG1	Q9FVQ4	Plastidal glycolate/glycerate translocator 1, chloroplastic OS=Arabidopsis thaliana GN=PLGG1 PE=1 SV=1	1.39508	0.0147164	0.0350503	hit
NDHH	P56753	NAD(P)H-quinone oxidoreductase subunit H, chloroplastic OS=Arabidopsis thaliana GN=ndhH PE=1 SV=1	1.39443	2.09497e-05	0.00127813	hit
PURU2	F4JP46	Formyltetrahydrofolate deformylase 2, mitochondrial OS=Arabidopsis thaliana GN=PURU2 PE=1 SV=1	1.39401	0.000389491	0.00377064	hit
CRT3	F4HW29|F4HW30|O04153	Calreticulin-3 OS=Arabidopsis thaliana GN=CRT3 PE=1 SV=2|Calreticulin-3 OS=Arabidopsis thaliana GN=CRT3 PE=3 SV=1	1.37283	3.62816e-05	0.00154306	hit
DTX35	F4JTB2|F4JTB3	Protein DETOXIFICATION OS=Arabidopsis thaliana GN=DTX35 PE=3 SV=1|Protein DETOXIFICATION 35 OS=Arabidopsis thaliana GN=DTX35 PE=2 SV=1	1.37192	0.000271872	0.0030777	hit
AOX3	Q8LEE7	Ubiquinol oxidase 3, mitochondrial OS=Arabidopsis thaliana GN=AOX3 PE=2 SV=2	1.3603	6.10985e-05	0.00184123	hit
NDHI	P56755	NAD(P)H-quinone oxidoreductase subunit I, chloroplastic OS=Arabidopsis thaliana GN=ndhI PE=3 SV=1	1.35656	0.000131994	0.00231703	hit
AT4G02725	Q6DBF6	At4g02725 OS=Arabidopsis thaliana GN=At4g02725 PE=2 SV=1	1.35566	2.38379e-05	0.00127813	hit
AT4G34310	F4JKN4	Alpha/beta-Hydrolases superfamily protein OS=Arabidopsis thaliana GN=At4g34310 PE=4 SV=1	1.35179	0.00415252	0.0147803	hit
AT3G61870|F21F14	F4IX01|Q9M266|Q9M277	Uncharacterized protein OS=Arabidopsis thaliana GN=At3g61870 PE=4 SV=1|Methyltransferase family protein 3 OS=Arabidopsis thaliana GN=F21F14.160 PE=2 SV=1|AT3g61870/F21F14_40 OS=Arabidopsis thaliana GN=F21F14.40 PE=2 SV=1	1.3409	0.00161677	0.00804504	hit
PETB	P56773	Cytochrome b6 OS=Arabidopsis thaliana GN=petB PE=1 SV=1	1.3397	3.00897e-05	0.00137364	hit
AT5G39520	Q0WW43	Putative uncharacterized protein At5g39520 OS=Arabidopsis thaliana GN=At5g39520 PE=2 SV=1	1.33485	1.81796e-05	0.00125641	hit
CSY2	Q9LXS6	Citrate synthase 2, peroxisomal OS=Arabidopsis thaliana GN=CSY2 PE=2 SV=1	1.32981	0.000135627	0.00231853	hit
STN7	Q9S713	Serine/threonine-protein kinase STN7, chloroplastic OS=Arabidopsis thaliana GN=STN7 PE=1 SV=1	1.31761	2.28462e-05	0.00127813	hit
CYP89A2	Q42602	Cytochrome P450 89A2 OS=Arabidopsis thaliana GN=CYP89A2 PE=2 SV=2	1.31539	7.78349e-05	0.002	hit
AT1G75220	Q9FRL3	Sugar transporter ERD6-like 6 OS=Arabidopsis thaliana GN=At1g75220 PE=1 SV=1	1.31371	2.16137e-05	0.00127813	hit
PAP4	Q8VYU7|Q9LU85	Probable plastid-lipid-associated protein 4, chloroplastic OS=Arabidopsis thaliana GN=PAP4 PE=2 SV=1|Purple acid phosphatase 4 OS=Arabidopsis thaliana GN=PAP4 PE=2 SV=1	1.31164	0.00242056	0.0103566	hit
ABA4	Q8LFP9	Protein ABA DEFICIENT 4, chloroplastic OS=Arabidopsis thaliana GN=ABA4 PE=2 SV=1	1.30747	5.31886e-05	0.00172985	hit
AATP1	Q39002	ADP,ATP carrier protein 1, chloroplastic OS=Arabidopsis thaliana GN=AATP1 PE=1 SV=2	1.30737	0.000134184	0.00231828	hit
PHT2	Q38954|Q38954-2	Inorganic phosphate transporter 2-1, chloroplastic OS=Arabidopsis thaliana GN=PHT2-1 PE=1 SV=1|Isoform 2 of Inorganic phosphate transporter 2-1, chloroplastic OS=Arabidopsis thaliana GN=PHT2-1	1.3039	0.0151247	0.0357701	hit
KEA3	Q9M0Z3	K(+) efflux antiporter 3, chloroplastic OS=Arabidopsis thaliana GN=KEA3 PE=2 SV=2	1.29697	2.72865e-05	0.00132438	hit
RPOA	P56762	DNA-directed RNA polymerase subunit alpha OS=Arabidopsis thaliana GN=rpoA PE=3 SV=1	1.28346	4.72215e-05	0.00163332	hit
ABCC4	Q7DM58	ABC transporter C family member 4 OS=Arabidopsis thaliana GN=ABCC4 PE=2 SV=2	1.28175	7.60102e-05	0.00199833	hit
ALA11	Q9SAF5	Probable phospholipid-transporting ATPase 11 OS=Arabidopsis thaliana GN=ALA11 PE=2 SV=1	1.26427	0.00572378	0.0181081	hit
RPH1	F4IN59|Q9ZU82	Expressed protein OS=Arabidopsis thaliana GN=RPH1 PE=2 SV=2|Resistance to phytophthora 1 protein OS=Arabidopsis thaliana GN=RPH1 PE=4 SV=1	1.2619	2.74138e-05	0.00132438	hit
HSR4	Q8VZG2	Protein HYPER-SENSITIVITY-RELATED 4 OS=Arabidopsis thaliana GN=HSR4 PE=2 SV=1	1.25888	6.84832e-05	0.00193621	hit
PNSB1	Q9S9N6	Photosynthetic NDH subunit of subcomplex B 1, chloroplastic OS=Arabidopsis thaliana GN=PNSB1 PE=2 SV=1	1.25743	5.12624e-05	0.00168928	hit
AT5G25040	F4KIL8|F4KIL9	Probable folate-biopterin transporter 5 OS=Arabidopsis thaliana GN=At5g25040 PE=2 SV=2|Probable folate-biopterin transporter 5 OS=Arabidopsis thaliana GN=At5g25040 PE=4 SV=1	1.25285	0.000464999	0.00415411	hit
CYP89A9	Q9SRQ1	Cytochrome P450 89A9 OS=Arabidopsis thaliana GN=CYP89A9 PE=2 SV=1	1.24295	0.000130217	0.00231666	hit
CESA1	O48946	Cellulose synthase A catalytic subunit 1 [UDP-forming] OS=Arabidopsis thaliana GN=CESA1 PE=1 SV=1	1.24179	4.51446e-05	0.00163332	hit
CHLG	Q38833	Chlorophyll synthase, chloroplastic OS=Arabidopsis thaliana GN=CHLG PE=2 SV=1	1.24128	4.80541e-05	0.00163332	hit
AT2G45070	P38389	Protein transport protein Sec61 subunit beta OS=Arabidopsis thaliana GN=At2g45070 PE=1 SV=1	1.23983	0.00153171	0.00778528	hit
PTAC16	Q9STF2	Protein plastid transcriptionally active 16, chloroplastic OS=Arabidopsis thaliana GN=PTAC16 PE=1 SV=1	1.23798	3.69769e-05	0.00154429	hit
ADNT1	F4JHS4|O04619	Adenine nucleotide transporter 1 OS=Arabidopsis thaliana GN=ADNT1 PE=3 SV=1|Mitochondrial adenine nucleotide transporter ADNT1 OS=Arabidopsis thaliana GN=ADNT1 PE=2 SV=1	1.23686	4.5896e-05	0.00163332	hit
IBR3	Q8RWZ3	Probable acyl-CoA dehydrogenase IBR3 OS=Arabidopsis thaliana GN=IBR3 PE=1 SV=1	1.234	0.000217784	0.00281976	hit
NDHN	Q9LVM2|Q9LVM2-2	NAD(P)H-quinone oxidoreductase subunit N, chloroplastic OS=Arabidopsis thaliana GN=ndhN PE=2 SV=1|Isoform 2 of NAD(P)H-quinone oxidoreductase subunit N, chloroplastic OS=Arabidopsis thaliana GN=ndhN	1.23047	0.000102673	0.00211116	hit
AT1G11480	A8MR62|Q94C21	Eukaryotic translation initiation factor-like protein OS=Arabidopsis thaliana GN=At1g11480 PE=1 SV=1|At1g11480/T23J18_15 OS=Arabidopsis thaliana GN=At1g11480 PE=1 SV=1	1.22331	8.07463e-05	0.002	hit
AT1G01320	F4HS98|F4HS99	Tetratricopeptide repeat-containing protein OS=Arabidopsis thaliana GN=At1g01320 PE=1 SV=1|Tetratricopeptide repeat-containing protein OS=Arabidopsis thaliana GN=At1g01320 PE=1 SV=1	1.22047	0.000176246	0.00259478	hit
ENH1	Q9FFJ2	Putative uncharacterized protein At5g17170 OS=Arabidopsis thaliana GN=ENH1 PE=2 SV=1	1.21971	8.99729e-05	0.00204793	hit
AAE15	Q8W471	Long-chain-fatty-acid--[acyl-carrier-protein] ligase AEE15, chloroplastic OS=Arabidopsis thaliana GN=AAE15 PE=1 SV=1	1.21865	0.000229245	0.00285181	hit
DTX33	Q9SX83	Protein DETOXIFICATION 33 OS=Arabidopsis thaliana GN=DTX33 PE=2 SV=1	1.21772	0.000100397	0.00209028	hit
NDHA	Q37165	NAD(P)H-quinone oxidoreductase subunit 1, chloroplastic OS=Arabidopsis thaliana GN=ndhA PE=3 SV=2	1.2126	0.00250106	0.0105201	hit
AT1G72640	F4IDE8|Q6NMC1	NAD(P)-binding Rossmann-fold superfamily protein OS=Arabidopsis thaliana GN=At1g72640 PE=1 SV=1|At1g72640 OS=Arabidopsis thaliana GN=At1g72640 PE=2 SV=1	1.20566	0.000272027	0.0030777	hit
AT2G17695	Q8GXB1	UPF0548 protein At2g17695 OS=Arabidopsis thaliana GN=At2g17695 PE=2 SV=1	1.20532	0.00950712	0.0257526	hit
AT3G14420|GLO1	Q2V3V9|Q9LRR9	Peroxisomal (S)-2-hydroxy-acid oxidase GLO1 OS=Arabidopsis thaliana GN=At3g14420 PE=4 SV=2|Peroxisomal (S)-2-hydroxy-acid oxidase GLO1 OS=Arabidopsis thaliana GN=GLO1 PE=1 SV=1	1.20461	3.13468e-05	0.00140115	hit
SFR2	Q93Y07|Q93Y07-2	Galactolipid galactosyltransferase SFR2, chloroplastic OS=Arabidopsis thaliana GN=SFR2 PE=1 SV=1|Isoform 2 of Galactolipid galactosyltransferase SFR2, chloroplastic OS=Arabidopsis thaliana GN=SFR2	1.2017	0.000226787	0.00285181	hit
HIR3	Q9SRH6	Hypersensitive-induced response protein 3 OS=Arabidopsis thaliana GN=HIR3 PE=1 SV=1	1.19835	4.39552e-05	0.00163332	hit
DTC	Q9C5M0	Mitochondrial dicarboxylate/tricarboxylate transporter DTC OS=Arabidopsis thaliana GN=DTC PE=1 SV=1	1.1924	5.62486e-05	0.00177148	hit
TERC	F4JZG9	Thylakoid membrane protein TERC, chloroplastic OS=Arabidopsis thaliana GN=TERC PE=1 SV=1	1.18605	4.56716e-05	0.00163332	hit
AT5G16150	Q56ZZ7	Plastidic glucose transporter 4 OS=Arabidopsis thaliana GN=At5g16150 PE=1 SV=2	1.18227	0.000201177	0.00275465	hit
SCY1	Q38885	Preprotein translocase subunit SCY1, chloroplastic OS=Arabidopsis thaliana GN=SCY1 PE=1 SV=2	1.17571	5.41723e-05	0.0017504	hit
TIC55	Q9SK50	Protein TIC 55, chloroplastic OS=Arabidopsis thaliana GN=TIC55 PE=1 SV=1	1.16581	0.000421659	0.00394394	hit
ELP5	F4IQJ2|F4IQJ2-2	Elongator complex protein 5 OS=Arabidopsis thaliana GN=ELP5 PE=1 SV=1|Isoform 2 of Elongator complex protein 5 OS=Arabidopsis thaliana GN=ELP5	1.16007	0.0384806	0.0722019	candidate
LHCA5	Q9C639	Photosystem I chlorophyll a/b-binding protein 5, chloroplastic OS=Arabidopsis thaliana GN=LHCA5 PE=1 SV=1	1.15268	4.52239e-05	0.00163332	hit
TPC1	Q94KI8	Two pore calcium channel protein 1 OS=Arabidopsis thaliana GN=TPC1 PE=1 SV=1	1.14711	8.45046e-05	0.00200316	hit
PSAF	Q9SHE8	Photosystem I reaction center subunit III, chloroplastic OS=Arabidopsis thaliana GN=PSAF PE=1 SV=1	1.14586	0.00306253	0.011934	hit
CAR11	Q9FIK8	Protein C2-DOMAIN ABA-RELATED 11 OS=Arabidopsis thaliana GN=CAR11 PE=1 SV=1	1.14309	8.40999e-05	0.00200316	hit
CCB1	Q9LSE4	Protein COFACTOR ASSEMBLY OF COMPLEX C SUBUNIT B CCB1, chloroplastic OS=Arabidopsis thaliana GN=CCB1 PE=1 SV=1	1.13977	0.000312705	0.00331068	hit
AOX1A	Q39219	Ubiquinol oxidase 1a, mitochondrial OS=Arabidopsis thaliana GN=AOX1A PE=1 SV=2	1.13908	4.59854e-05	0.00163332	hit
CIB22	Q945M1	NADH dehydrogenase [ubiquinone] 1 beta subcomplex subunit 9 OS=Arabidopsis thaliana GN=CIB22 PE=1 SV=1	1.13569	7.07135e-05	0.00196327	hit
HIPP25	O49613	Heavy metal-associated isoprenylated plant protein 25 OS=Arabidopsis thaliana GN=HIPP25 PE=2 SV=1	1.12069	0.000869585	0.0055833	hit
T5P19_280	Q9LXX7	Cytochrome P450, family 94, subfamily D, polypeptide 2 OS=Arabidopsis thaliana GN=T5P19_280 PE=3 SV=1	1.11495	0.000142304	0.00235278	hit
ALB3	B3H4X4|F4IJM1|Q8LBP4|Q8LBP4-2	Inner membrane protein ALBINO3 OS=Arabidopsis thaliana GN=ALB3 PE=1 SV=1|Inner membrane protein ALBINO3 OS=Arabidopsis thaliana GN=ALB3 PE=3 SV=1|Inner membrane protein ALBINO3, chloroplastic OS=Arabidopsis thaliana GN=ALB3 PE=1 SV=2|Isoform 2 of Inner membrane protein ALBINO3, chloroplastic OS=Arabidopsis thaliana GN=ALB3	1.11408	0.000783699	0.00533937	hit
YCF2	P56786	Protein Ycf2 OS=Arabidopsis thaliana GN=ycf2-A PE=3 SV=1	1.11364	0.000134	0.00231828	hit
FAX2	Q94A32	Protein FATTY ACID EXPORT 2, chloroplastic OS=Arabidopsis thaliana GN=FAX2 PE=2 SV=1	1.11273	0.00174015	0.0084081	hit
ORF03	Q38955	Orf03 protein OS=Arabidopsis thaliana GN=orf03 PE=2 SV=1	1.1124	0.000930904	0.00574494	hit
AT1G14345	Q949S6	NAD(P)-linked oxidoreductase-like protein OS=Arabidopsis thaliana GN=At1g14345 PE=2 SV=1	1.11218	0.00152637	0.007782	hit
CYP71B5	O65784	Cytochrome P450 71B5 OS=Arabidopsis thaliana GN=CYP71B5 PE=2 SV=1	1.11194	0.000115062	0.00225566	hit
STR4	Q9M158	Rhodanese-like domain-containing protein 4, chloroplastic OS=Arabidopsis thaliana GN=STR4 PE=1 SV=2	1.1101	6.79227e-05	0.00193621	hit
FACE1	Q8RX88	CAAX prenyl protease 1 homolog OS=Arabidopsis thaliana GN=FACE1 PE=1 SV=1	1.11008	5.58935e-05	0.00177148	hit
AT5G58770	Q56Y11	Dehydrodolichyl diphosphate synthase 2 OS=Arabidopsis thaliana GN=At5g58770 PE=2 SV=2	1.10964	0.000767062	0.00527196	hit
ERD4	Q9C8G5	CSC1-like protein ERD4 OS=Arabidopsis thaliana GN=ERD4 PE=2 SV=1	1.10958	0.000134643	0.00231828	hit
NPF8	P46032|Q93Z20|Q9M390	Protein NRT1/ PTR FAMILY 8.1 OS=Arabidopsis thaliana GN=NPF8.1 PE=1 SV=1|Protein NRT1/ PTR FAMILY 8.3 OS=Arabidopsis thaliana GN=NPF8.3 PE=1 SV=1|Protein NRT1/ PTR FAMILY 8.5 OS=Arabidopsis thaliana GN=NPF8.5 PE=2 SV=1	1.10831	0.000203982	0.00275465	hit
VTE3	Q9LY74	2-methyl-6-phytyl-1,4-hydroquinone methyltransferase, chloroplastic OS=Arabidopsis thaliana GN=VTE3 PE=1 SV=1	1.1009	0.00129065	0.00708078	hit
KCS3	Q9LQP8	3-ketoacyl-CoA synthase 3 OS=Arabidopsis thaliana GN=KCS3 PE=2 SV=3	1.09761	8.23889e-05	0.00200316	hit
AT3G01060	F4IYD5|F4IYD7|Q8RWI4	Putative uncharacterized protein At3g01060 OS=Arabidopsis thaliana GN=At3g01060 PE=1 SV=1|Uncharacterized protein OS=Arabidopsis thaliana GN=At3g01060 PE=1 SV=1|Uncharacterized protein OS=Arabidopsis thaliana GN=At3g01060 PE=4 SV=1	1.09634	0.00173555	0.0084081	hit
CYP71B23	Q9LTM0	Cytochrome P450 71B23 OS=Arabidopsis thaliana GN=CYP71B23 PE=2 SV=1	1.09423	8.42381e-05	0.00200316	hit
AT1G71710|IP5P3	F4IA20|Q8H0Z6	DNAse I-like superfamily protein OS=Arabidopsis thaliana GN=At1g71710 PE=1 SV=1|Type IV inositol polyphosphate 5-phosphatase 3 OS=Arabidopsis thaliana GN=IP5P3 PE=1 SV=1	1.08637	0.000742566	0.00518962	hit
HMGB1	F4J5M5|O49595|O49595-2	High mobility group protein B1 OS=Arabidopsis thaliana GN=HMGB1 PE=1 SV=1|High mobility group B protein 1 OS=Arabidopsis thaliana GN=HMGB1 PE=1 SV=1|Isoform 2 of High mobility group B protein 1 OS=Arabidopsis thaliana GN=HMGB1	1.08412	7.04629e-05	0.00196327	hit
FAX3	Q9ZVH7	Protein FATTY ACID EXPORT 3, chloroplastic OS=Arabidopsis thaliana GN=FAX3 PE=2 SV=2	1.08275	0.00133179	0.00719545	hit
AT3G15110	Q2HIU0	At3g15110 OS=Arabidopsis thaliana GN=At3g15110 PE=2 SV=1	1.08237	0.000113201	0.00225566	hit
AVP1	P31414	Pyrophosphate-energized vacuolar membrane proton pump 1 OS=Arabidopsis thaliana GN=AVP1 PE=1 SV=1	1.07946	0.000308561	0.00328077	hit
TGD1	Q8L4R0	Protein TRIGALACTOSYLDIACYLGLYCEROL 1, chloroplastic OS=Arabidopsis thaliana GN=TGD1 PE=1 SV=1	1.07896	6.50638e-05	0.00191572	hit
ALA1	P98204	Phospholipid-transporting ATPase 1 OS=Arabidopsis thaliana GN=ALA1 PE=2 SV=1	1.07873	0.000176775	0.00259478	hit
TGG2	Q9C5C2|Q9C5C2-2	Isoform 2 of Myrosinase 2 OS=Arabidopsis thaliana GN=TGG2|Myrosinase 2 OS=Arabidopsis thaliana GN=TGG2 PE=1 SV=1	1.0771	7.61701e-05	0.00199833	hit
NHL3	Q9FNH6	NDR1/HIN1-Like protein 3 OS=Arabidopsis thaliana GN=NHL3 PE=1 SV=1	1.07425	0.000190532	0.00270681	hit
AT1G53210	Q8L636	Putative uncharacterized protein At1g53210 OS=Arabidopsis thaliana GN=At1g53210 PE=2 SV=1	1.0702	0.00570511	0.0180704	hit
RAE1	Q38942	Protein RAE1 OS=Arabidopsis thaliana GN=RAE1 PE=1 SV=2	1.06939	0.00282813	0.0113765	hit
F10C21	Q9C803	Putative uncharacterized protein At1g33490/F10C21_22 OS=Arabidopsis thaliana GN=F10C21.22 PE=2 SV=1	1.06872	0.000207016	0.00275465	hit
XPT	Q9LF61	Xylulose 5-phosphate/phosphate translocator, chloroplastic OS=Arabidopsis thaliana GN=XPT PE=1 SV=1	1.06675	0.00191714	0.00889068	hit
AT1G79600	Q9MA15	Uncharacterized aarF domain-containing protein kinase At1g79600, chloroplastic OS=Arabidopsis thaliana GN=At1g79600 PE=2 SV=1	1.06299	0.000750159	0.00519458	hit
AT1G55280	Q0V7V0	At1g55280 OS=Arabidopsis thaliana GN=At1g55280 PE=2 SV=1	1.06083	0.000263201	0.00302132	hit
TGD2	Q9LTR2	Protein TRIGALACTOSYLDIACYLGLYCEROL 2, chloroplastic OS=Arabidopsis thaliana GN=TGD2 PE=1 SV=1	1.05728	0.000266598	0.00304963	hit
DEGP1	O22609	Protease Do-like 1, chloroplastic OS=Arabidopsis thaliana GN=DEGP1 PE=1 SV=2	1.05177	0.000118397	0.00225566	hit
SPS4	F4JLK2	Probable sucrose-phosphate synthase 4 OS=Arabidopsis thaliana GN=SPS4 PE=1 SV=1	1.04866	0.00011635	0.00225566	hit
AT5G48790	Q94F50	AT5g48790/K24G6_12 OS=Arabidopsis thaliana GN=At5g48790 PE=2 SV=1	1.0478	6.8378e-05	0.00193621	hit
AT5G13720	Q9FNA1	Putative uncharacterized protein At5g13720 OS=Arabidopsis thaliana GN=At5g13720 PE=2 SV=1	1.04648	0.000437728	0.00401869	hit
GLO2	Q9LRS0	Peroxisomal (S)-2-hydroxy-acid oxidase GLO2 OS=Arabidopsis thaliana GN=GLO2 PE=1 SV=1	1.04301	0.00112793	0.00653388	hit
AT2G39210	O80960	At2g39210/T16B24.15 OS=Arabidopsis thaliana GN=At2g39210 PE=2 SV=1	1.04096	0.000599266	0.00470339	hit
AHA1	P20649	ATPase 1, plasma membrane-type OS=Arabidopsis thaliana GN=AHA1 PE=1 SV=3	1.04077	0.00010803	0.00218519	hit
CYP97B3	O23365	Cytochrome P450 97B3, chloroplastic OS=Arabidopsis thaliana GN=CYP97B3 PE=2 SV=2	1.03968	0.000194615	0.0027432	hit
INT2	Q9C757	Probable inositol transporter 2 OS=Arabidopsis thaliana GN=INT2 PE=1 SV=1	1.03845	9.17401e-05	0.00204793	hit
POT13	Q8LPL8	Potassium transporter 13 OS=Arabidopsis thaliana GN=POT13 PE=1 SV=1	1.03798	9.04325e-05	0.00204793	hit
NDA2	O80874	Internal alternative NAD(P)H-ubiquinone oxidoreductase A2, mitochondrial OS=Arabidopsis thaliana GN=NDA2 PE=2 SV=1	1.03753	0.000245879	0.00295117	hit
MLO1	O49621	MLO-like protein 1 OS=Arabidopsis thaliana GN=MLO1 PE=1 SV=1	1.03225	0.000555625	0.00453456	hit
CAT4	Q8W4K3|Q8W4K3-2	Cationic amino acid transporter 4, vacuolar OS=Arabidopsis thaliana GN=CAT4 PE=2 SV=1|Isoform 2 of Cationic amino acid transporter 4, vacuolar OS=Arabidopsis thaliana GN=CAT4	1.02776	0.00150824	0.00773711	hit
AT1G54520	Q8RWI0	Putative uncharacterized protein At1g54520 OS=Arabidopsis thaliana GN=At1g54520 PE=1 SV=1	1.02602	0.000373983	0.00366327	hit
SRC2	O04023	Protein SRC2 homolog OS=Arabidopsis thaliana GN=SRC2 PE=1 SV=1	1.02381	8.88379e-05	0.00204793	hit
LEA4	Q9FG31	Late embryogenesis abundant protein 4-5 OS=Arabidopsis thaliana GN=LEA4-5 PE=2 SV=1	1.02342	0.000203061	0.00275465	hit
ABCB4	O80725	ABC transporter B family member 4 OS=Arabidopsis thaliana GN=ABCB4 PE=1 SV=1	1.02201	0.000504262	0.00434119	hit
ABCG36	Q9XIE2	ABC transporter G family member 36 OS=Arabidopsis thaliana GN=ABCG36 PE=1 SV=1	1.02176	7.46998e-05	0.00199833	hit
AT1G54780	Q9ZVL6	UPF0603 protein At1g54780, chloroplastic OS=Arabidopsis thaliana GN=At1g54780 PE=1 SV=1	1.02129	0.000133831	0.00231828	hit
STN8	Q9LZV4	Serine/threonine-protein kinase STN8, chloroplastic OS=Arabidopsis thaliana GN=STN8 PE=2 SV=1	1.02089	0.000535891	0.00446563	hit
AT4G12830	Q93ZN4	AT4g12830/T20K18_180 OS=Arabidopsis thaliana GN=At4g12830 PE=2 SV=1	1.01946	0.00177239	0.00848022	hit
AT2G46100	F4IH88|Q6ID84	At2g46100 OS=Arabidopsis thaliana GN=At2g46100 PE=2 SV=1|Nuclear transport factor 2 (NTF2) family protein OS=Arabidopsis thaliana GN=At2g46100 PE=4 SV=1	1.01888	0.000220277	0.00282162	hit
ACA11	Q9M2L4	Putative calcium-transporting ATPase 11, plasma membrane-type OS=Arabidopsis thaliana GN=ACA11 PE=1 SV=1	1.01407	8.01943e-05	0.002	hit
AT1G67360	Q9FYF7	REF/SRPP-like protein At1g67360 OS=Arabidopsis thaliana GN=At1g67360 PE=2 SV=1	1.01388	9.76415e-05	0.0020878	hit
CHUP1	Q9LI74	Protein CHUP1, chloroplastic OS=Arabidopsis thaliana GN=CHUP1 PE=1 SV=1	1.01142	0.000117921	0.00225566	hit
ARASP2	O23053	Probable membrane metalloprotease ARASP2, chloroplastic OS=Arabidopsis thaliana GN=ARASP2 PE=2 SV=1	1.01126	8.90957e-05	0.00204793	hit
AT1G12280	P60838	Probable disease resistance protein At1g12280 OS=Arabidopsis thaliana GN=At1g12280 PE=3 SV=1	1.00491	0.000184143	0.00265593	hit
P4H10|AT5G66060	F4JZ24|F4JZ25	Probable prolyl 4-hydroxylase 10 OS=Arabidopsis thaliana GN=P4H10 PE=2 SV=1|2-oxoglutarate (2OG) and Fe(II)-dependent oxygenase superfamily protein OS=Arabidopsis thaliana GN=At5g66060 PE=4 SV=1	1.00359	0.0268144	0.0543497	candidate
SNAP33	Q9S7P9	SNAP25 homologous protein SNAP33 OS=Arabidopsis thaliana GN=SNAP33 PE=1 SV=1	1.00215	0.00314424	0.0121852	hit
ABCC1	Q94FB9|Q9C8G9	ABC transporter D family member 1 OS=Arabidopsis thaliana GN=ABCC1 PE=1 SV=1|ABC transporter C family member 1 OS=Arabidopsis thaliana GN=ABCC1 PE=1 SV=1	1.00214	0.000569989	0.00458201	hit
RPOB	P50546	DNA-directed RNA polymerase subunit beta OS=Arabidopsis thaliana GN=rpoB PE=3 SV=4	0.999917	0.000636563	0.00476596	candidate
WHY3	Q66GR6|Q66GR6-2	Single-stranded DNA-binding protein WHY3, chloroplastic OS=Arabidopsis thaliana GN=WHY3 PE=1 SV=1|Isoform 2 of Single-stranded DNA-binding protein WHY3, chloroplastic OS=Arabidopsis thaliana GN=WHY3	0.999389	0.000116494	0.00225566	candidate
SDP6	Q9SS48	Glycerol-3-phosphate dehydrogenase SDP6, mitochondrial OS=Arabidopsis thaliana GN=SDP6 PE=1 SV=1	0.997088	0.000200743	0.00275465	candidate
T5I8	Q9SA85	At1g30700 OS=Arabidopsis thaliana GN=T5I8.15 PE=2 SV=1	0.996733	0.000571883	0.00458982	candidate
CAND1	Q8L5Y6|Q8L5Y6-2	Cullin-associated NEDD8-dissociated protein 1 OS=Arabidopsis thaliana GN=CAND1 PE=1 SV=1|Isoform 2 of Cullin-associated NEDD8-dissociated protein 1 OS=Arabidopsis thaliana GN=CAND1	0.995312	0.0193228	0.0429285	candidate
PA200	F4JC97	Proteasome activator subunit 4 OS=Arabidopsis thaliana GN=PA200 PE=2 SV=2	0.994882	0.000289038	0.00314716	candidate
AT4G01883	Q1G3L2	Polyketide cyclase / dehydrase and lipid transport protein OS=Arabidopsis thaliana GN=At4g01883 PE=2 SV=1	0.9941	0.00329495	0.0125927	candidate
FKBP18	Q9LM71	Peptidyl-prolyl cis-trans isomerase FKBP18, chloroplastic OS=Arabidopsis thaliana GN=FKBP18 PE=1 SV=2	0.993927	0.00012006	0.00225566	candidate
AT4G12980	Q9SV71	Cytochrome b561 and DOMON domain-containing protein At4g12980 OS=Arabidopsis thaliana GN=At4g12980 PE=2 SV=1	0.991054	0.000479023	0.00419651	candidate
AT2G20920	Q9SKS8	At2g20920/F5H14.11 OS=Arabidopsis thaliana GN=At2g20920 PE=2 SV=1	0.98576	0.000128417	0.00231522	candidate
MKK5	Q8RXG3	Mitogen-activated protein kinase kinase 5 OS=Arabidopsis thaliana GN=MKK5 PE=1 SV=2	0.983352	0.01836	0.0412643	candidate
SDRA	Q9S9W2	Short-chain dehydrogenase/reductase SDRA OS=Arabidopsis thaliana GN=SDRA PE=1 SV=1	0.982858	0.000202287	0.00275465	candidate
AT3G03090	Q8L6Z8	D-xylose-proton symporter-like 1 OS=Arabidopsis thaliana GN=At3g03090 PE=2 SV=1	0.980927	0.000617628	0.00472818	candidate
AT5G35735	Q9FKH6	Cytochrome b561 and DOMON domain-containing protein At5g35735 OS=Arabidopsis thaliana GN=At5g35735 PE=2 SV=1	0.980674	0.00727111	0.021371	candidate
AAC1	P31167	ADP,ATP carrier protein 1, mitochondrial OS=Arabidopsis thaliana GN=AAC1 PE=1 SV=2	0.977813	0.000136181	0.00231853	candidate
PXG4	Q9CAB7	Probable peroxygenase 4 OS=Arabidopsis thaliana GN=PXG4 PE=1 SV=1	0.977691	0.00458562	0.0157474	candidate
BPG2	Q8W4I6	GTP-binding protein BRASSINAZOLE INSENSITIVE PALE GREEN 2, chloroplastic OS=Arabidopsis thaliana GN=BPG2 PE=1 SV=1	0.974537	0.00073884	0.00518165	candidate
AT4G18950	Q93Z30	AT4g18950/F13C5_120 OS=Arabidopsis thaliana GN=At4g18950 PE=1 SV=1	0.974532	0.000120373	0.00225566	candidate
CYP73A5	P92994	Trans-cinnamate 4-monooxygenase OS=Arabidopsis thaliana GN=CYP73A5 PE=2 SV=1	0.971559	0.000843982	0.00552775	candidate
AT4G32250	Q8RWX4	AT4g32250/F10M6_110 OS=Arabidopsis thaliana GN=At4g32250 PE=2 SV=1	0.971169	0.000543755	0.00449456	candidate
TGA2|TGA5	P43273|Q39163	Transcription factor TGA2 OS=Arabidopsis thaliana GN=TGA2 PE=1 SV=1|Transcription factor TGA5 OS=Arabidopsis thaliana GN=TGA5 PE=1 SV=2	0.968737	0.000911385	0.00567591	candidate
RER4	Q94CJ5	Protein RETICULATA-RELATED 4, chloroplastic OS=Arabidopsis thaliana GN=RER4 PE=2 SV=1	0.966688	0.000127189	0.00230142	candidate
AT2G44640	O80503	Expressed protein OS=Arabidopsis thaliana GN=At2g44640 PE=4 SV=2	0.965853	0.00042869	0.00398954	candidate
AT3G53470|F4P12_170	F4JAF4|Q9LFH1	Uncharacterized protein OS=Arabidopsis thaliana GN=At3g53470 PE=4 SV=1|At3g53470 OS=Arabidopsis thaliana GN=F4P12_170 PE=2 SV=1	0.965577	0.00229165	0.00998535	candidate
AT1G22750	O64379	AT1G22750 protein OS=Arabidopsis thaliana GN=At1g22750 PE=1 SV=1	0.964184	0.000254701	0.00299929	candidate
AT4G20760	Q941A7	AT4g20760/F21C20_110 OS=Arabidopsis thaliana GN=At4g20760 PE=2 SV=1	0.964097	0.000132242	0.00231703	candidate
SUD1	F4JKK0|F4JKK0-2	Probable E3 ubiquitin ligase SUD1 OS=Arabidopsis thaliana GN=SUD1 PE=1 SV=1|Isoform 2 of Probable E3 ubiquitin ligase SUD1 OS=Arabidopsis thaliana GN=SUD1	0.963688	0.000164532	0.00251668	candidate
MLO2	B3H6R0|Q9SXB6	MLO-like protein 2 OS=Arabidopsis thaliana GN=MLO2 PE=1 SV=1|MLO-like protein OS=Arabidopsis thaliana GN=MLO2 PE=3 SV=1	0.961845	0.0091426	0.0250102	candidate
CYP72A11	Q9LUC9	Cytochrome P450 72A11 OS=Arabidopsis thaliana GN=CYP72A11 PE=2 SV=1	0.956287	0.000493933	0.00429687	candidate
HHL1	Q8LDL0|Q8LDL0-2	Protein HHL1, chloroplastic OS=Arabidopsis thaliana GN=HHL1 PE=1 SV=1|Isoform 2 of Protein HHL1, chloroplastic OS=Arabidopsis thaliana GN=HHL1	0.95521	0.000126982	0.00230142	candidate
CYP71B28	Q9SAE3	Cytochrome P450 71B28 OS=Arabidopsis thaliana GN=CYP71B28 PE=2 SV=1	0.95455	0.00104756	0.00624272	candidate
FTSHI2	A8MPR5	Probable inactive ATP-dependent zinc metalloprotease FTSHI 2, chloroplastic OS=Arabidopsis thaliana GN=FTSHI2 PE=1 SV=1	0.954206	0.0012734	0.00701867	candidate
AT2G39670	F4IVY6|O48815	Radical SAM domain-containing protein OS=Arabidopsis thaliana GN=At2g39670 PE=3 SV=1|At2g39670/F17A14.4 OS=Arabidopsis thaliana GN=At2g39670 PE=2 SV=2	0.951279	0.000418765	0.00392483	candidate
T27I15_140	Q9LEX1	At3g61050 OS=Arabidopsis thaliana GN=T27I15_140 PE=1 SV=1	0.950969	0.000339759	0.00347869	candidate
PAP11	O81304	Probable plastid-lipid-associated protein 11 OS=Arabidopsis thaliana GN=PAP11 PE=2 SV=1	0.950934	0.00012058	0.00225566	candidate
DWF5	A8MS34|Q9LDU6	7-dehydrocholesterol reductase OS=Arabidopsis thaliana GN=DWF5 PE=4 SV=1|7-dehydrocholesterol reductase OS=Arabidopsis thaliana GN=DWF5 PE=1 SV=1	0.946727	0.000691968	0.00504134	candidate
KEA1	Q9ZTZ7	K(+) efflux antiporter 1, chloroplastic OS=Arabidopsis thaliana GN=KEA1 PE=1 SV=2	0.945342	0.0002497	0.00296541	candidate
AT3G61770	Q8RXV2	Acid phosphatase/vanadium-dependent haloperoxidase-related protein OS=Arabidopsis thaliana GN=At3g61770 PE=2 SV=1	0.945279	0.000238683	0.00292453	candidate
RHON1	Q94K75	Rho-N domain-containing protein 1, chloroplastic OS=Arabidopsis thaliana GN=RHON1 PE=1 SV=1	0.942944	0.0014282	0.00747291	candidate
AT5G51740	Q8GXE5	Peptidase family M48 family protein OS=Arabidopsis thaliana GN=At5g51740 PE=2 SV=1	0.942449	0.000215701	0.00281976	candidate
CYP72A15	Q9LUC5	Cytochrome P450 72A15 OS=Arabidopsis thaliana GN=CYP72A15 PE=2 SV=1	0.935095	0.000488736	0.00426658	candidate
T22E16	Q9M2S1|Q9M2T2|Q9M2T6	Regulator of chromosome condensation repeat-containing protein OS=Arabidopsis thaliana GN=T22E16.240 PE=4 SV=1|At3g55470 OS=Arabidopsis thaliana GN=T22E16.130 PE=2 SV=1|Beta-1, 3-glucanase-like protein OS=Arabidopsis thaliana GN=T22E16.90 PE=2 SV=1	0.93461	0.000532765	0.00446393	candidate
AT2G40090	O04212	Putative ABC1 protein At2g40090 OS=Arabidopsis thaliana GN=At2g40090 PE=2 SV=2	0.933593	0.000147737	0.00238062	candidate
RH22	Q944S1	DEAD-box ATP-dependent RNA helicase 22 OS=Arabidopsis thaliana GN=RH22 PE=2 SV=1	0.932951	0.000318474	0.00335037	candidate
AT1G55450|T5A14	F4I0B5|Q9ZVU4	S-adenosyl-L-methionine-dependent methyltransferases superfamily protein OS=Arabidopsis thaliana GN=At1g55450 PE=4 SV=1|At1g55450/T5A14_14 OS=Arabidopsis thaliana GN=T5A14.14 PE=2 SV=1	0.932638	0.000151628	0.00243388	candidate
AT1G19690	Q147R9	At1g19690 OS=Arabidopsis thaliana GN=At1g19690 PE=2 SV=1	0.931396	0.000228578	0.00285181	candidate
ABCC14	Q9LZJ5	ABC transporter C family member 14 OS=Arabidopsis thaliana GN=ABCC14 PE=1 SV=1	0.931011	0.00251916	0.0105694	candidate
CSLE1	Q8VZK9	Cellulose synthase-like protein E1 OS=Arabidopsis thaliana GN=CSLE1 PE=2 SV=1	0.930871	0.000165734	0.00251668	candidate
TOC33	O23680	Translocase of chloroplast 33, chloroplastic OS=Arabidopsis thaliana GN=TOC33 PE=1 SV=1	0.929591	0.000170018	0.00255592	candidate
AT2G28390	Q9SKN1	At2g28390/T1B3.9 OS=Arabidopsis thaliana GN=At2g28390 PE=1 SV=2	0.927713	0.000216073	0.00281976	candidate
LOX2	P38418	Lipoxygenase 2, chloroplastic OS=Arabidopsis thaliana GN=LOX2 PE=1 SV=1	0.926861	0.000177505	0.00259784	candidate
CPK29	F4I0S0|Q8RWL2	Calcium-dependent protein kinase 29 OS=Arabidopsis thaliana GN=CPK29 PE=3 SV=1|Calcium-dependent protein kinase 29 OS=Arabidopsis thaliana GN=CPK29 PE=2 SV=2	0.92591	0.000414243	0.00391133	candidate
CYP83A1	P48421	Cytochrome P450 83A1 OS=Arabidopsis thaliana GN=CYP83A1 PE=1 SV=2	0.922453	0.000188963	0.00270681	candidate
ABCG12	Q9C8K2	ABC transporter G family member 12 OS=Arabidopsis thaliana GN=ABCG12 PE=1 SV=1	0.921373	0.000615517	0.00472477	candidate
SAMC1	Q94AG6	S-adenosylmethionine carrier 1, chloroplastic/mitochondrial OS=Arabidopsis thaliana GN=SAMC1 PE=1 SV=1	0.920637	0.000551231	0.00452628	candidate
SUGTL4	Q9SCW7	Sugar transporter ERD6-like 1 OS=Arabidopsis thaliana GN=SUGTL4 PE=2 SV=2	0.919704	0.000626584	0.00475919	candidate
BASS4	F4IZC4	Probable sodium/metabolite cotransporter BASS4, chloroplastic OS=Arabidopsis thaliana GN=BASS4 PE=3 SV=1	0.917715	0.000583284	0.0046211	candidate
ECA2	O23087	Calcium-transporting ATPase 2, endoplasmic reticulum-type OS=Arabidopsis thaliana GN=ECA2 PE=1 SV=1	0.916056	0.000138182	0.00232295	candidate
AT1G11905	F4IAJ8|Q8L702	B-cell receptor-associated protein 31-like protein OS=Arabidopsis thaliana GN=At1g11905 PE=4 SV=1|B-cell receptor-associated protein 31-like protein OS=Arabidopsis thaliana GN=At1g11905 PE=2 SV=1	0.91566	0.000401393	0.00383263	candidate
F13O11	Q9XIQ1|Q9XIR0	At1g64850/F13O11_15 OS=Arabidopsis thaliana GN=F13O11.15 PE=2 SV=1|Cytochrome P450, family 89, subfamily A, polypeptide 5 OS=Arabidopsis thaliana GN=F13O11.25 PE=2 SV=1	0.912201	0.000274155	0.00308458	candidate
ATMG00640	Q04613	ATP synthase protein MI25 OS=Arabidopsis thaliana GN=AtMg00640 PE=1 SV=2	0.911963	0.00133635	0.00720304	candidate
ENT1	Q8VXY7	Equilibrative nucleotide transporter 1 OS=Arabidopsis thaliana GN=ENT1 PE=1 SV=1	0.909105	0.0100313	0.0268196	candidate
T15K4	Q9FEC1	At1g34000/F12G12_210 OS=Arabidopsis thaliana GN=T15K4.5 PE=2 SV=1	0.907377	0.000190934	0.00270681	candidate
ABCB29	Q9LZB8	ABC transporter B family member 29, chloroplastic OS=Arabidopsis thaliana GN=ABCB29 PE=2 SV=1	0.907174	0.000398756	0.00382699	candidate
DET2	Q38944	Steroid 5-alpha-reductase DET2 OS=Arabidopsis thaliana GN=DET2 PE=1 SV=2	0.906612	0.00416912	0.0148182	candidate
FLOT1	Q501E6	Flotillin-like protein 1 OS=Arabidopsis thaliana GN=FLOT1 PE=2 SV=1	0.906087	0.00294902	0.0117301	candidate
ACA4	O22218	Calcium-transporting ATPase 4, plasma membrane-type OS=Arabidopsis thaliana GN=ACA4 PE=1 SV=1	0.904706	0.00019436	0.0027432	candidate
AT2G15900	F4IJE1	Phox domain-containing protein OS=Arabidopsis thaliana GN=At2g15900 PE=1 SV=1	0.903819	0.000143078	0.00235748	candidate
AT3G14900	Q9LKB4	Putative uncharacterized protein At3g14900 OS=Arabidopsis thaliana GN=At3g14900 PE=2 SV=1	0.902495	0.000229003	0.00285181	candidate
AT3G07700	B9DGY1|F4JFM1	ABC1 kinase OS=Arabidopsis thaliana GN=At3g07700 PE=2 SV=1|ABC1 kinase OS=Arabidopsis thaliana GN=At3g07700 PE=4 SV=1	0.902344	0.000323067	0.00339153	candidate
AT1G48460	Q5PNY9	At1g48460 OS=Arabidopsis thaliana GN=At1g48460 PE=2 SV=1	0.899554	0.000261411	0.00301387	candidate
AT5G15910	Q949S7	NAD(P)-binding Rossmann-fold superfamily protein OS=Arabidopsis thaliana GN=At5g15910 PE=2 SV=1	0.89807	0.000164279	0.00251668	candidate
AT5G18520	F4JY11	Candidate G-protein Coupled Receptor 7 OS=Arabidopsis thaliana GN=At5g18520 PE=4 SV=1	0.896118	0.000626878	0.00475919	candidate
LTP5	Q9XFS7	Non-specific lipid-transfer protein 5 OS=Arabidopsis thaliana GN=LTP5 PE=1 SV=1	0.894879	0.00399544	0.0144067	candidate
CDC48B	Q9ZPR1	Cell division control protein 48 homolog B OS=Arabidopsis thaliana GN=CDC48B PE=2 SV=1	0.890406	0.0207414	0.044991	candidate
AT2G30720	Q6AWX1	At2g30720 OS=Arabidopsis thaliana GN=At2g30720 PE=2 SV=1	0.890073	0.000224545	0.00283588	candidate
PUB44	Q9LM76	U-box domain-containing protein 44 OS=Arabidopsis thaliana GN=PUB44 PE=1 SV=1	0.889419	0.0136178	0.0331517	candidate
CLPR4	Q8LB10	ATP-dependent Clp protease proteolytic subunit-related protein 4, chloroplastic OS=Arabidopsis thaliana GN=CLPR4 PE=1 SV=1	0.889305	0.000345341	0.00349282	candidate
NOL	Q8LEU3	Chlorophyll(ide) b reductase NOL, chloroplastic OS=Arabidopsis thaliana GN=NOL PE=1 SV=1	0.888417	0.000612819	0.0047237	candidate
AT3G60590|T8B10_250	F4JBW0|Q9M201	Uncharacterized protein OS=Arabidopsis thaliana GN=At3g60590 PE=4 SV=1|Putative uncharacterized protein T8B10_250 OS=Arabidopsis thaliana GN=T8B10_250 PE=4 SV=1	0.887979	0.00714087	0.0210878	candidate
FDH	Q570B4	3-ketoacyl-CoA synthase 10 OS=Arabidopsis thaliana GN=FDH PE=1 SV=2	0.886394	0.000206517	0.00275465	candidate
F4N21_5	Q9C9N4	Glycine-rich protein OS=Arabidopsis thaliana GN=F4N21_5 PE=2 SV=1	0.883487	0.000496833	0.00431246	candidate
CMTA3	Q8GSA7	Calmodulin-binding transcription activator 3 OS=Arabidopsis thaliana GN=CMTA3 PE=1 SV=1	0.8812	0.000476202	0.00418654	candidate
PME17	O22149	Probable pectinesterase/pectinesterase inhibitor 17 OS=Arabidopsis thaliana GN=PME17 PE=2 SV=2	0.879495	0.000337056	0.00347244	candidate
RLM3	Q9FT77|Q9FT77-2	Disease resistance protein RLM3 OS=Arabidopsis thaliana GN=RLM3 PE=2 SV=1|Isoform 2 of Disease resistance protein RLM3 OS=Arabidopsis thaliana GN=RLM3	0.877184	0.000243413	0.00294042	candidate
CYP71B19	Q9LTM4	Cytochrome P450 71B19 OS=Arabidopsis thaliana GN=CYP71B19 PE=2 SV=1	0.877048	0.0035068	0.0131195	candidate
GPX1	P52032	Phospholipid hydroperoxide glutathione peroxidase 1, chloroplastic OS=Arabidopsis thaliana GN=GPX1 PE=2 SV=2	0.876533	0.00257964	0.0106614	candidate
AT3G27110	Q9LSC4	AT3G27110 protein OS=Arabidopsis thaliana GN=At3g27110 PE=2 SV=1	0.876065	0.000223056	0.00283588	candidate
FKBP20	Q0WRJ7|Q9M2S7	Peptidyl-prolyl cis-trans isomerase FKBP20-1 OS=Arabidopsis thaliana GN=FKBP20-1 PE=1 SV=1|Peptidyl-prolyl cis-trans isomerase FKBP20-2, chloroplastic OS=Arabidopsis thaliana GN=FKBP20-2 PE=1 SV=1	0.875956	0.000477373	0.00418943	candidate
AT5G49950	Q9LTX5	Alpha/beta-Hydrolases superfamily protein OS=Arabidopsis thaliana GN=At5g49950 PE=4 SV=1	0.874206	0.00144573	0.00754084	candidate
LPAT2	Q8LG50	1-acyl-sn-glycerol-3-phosphate acyltransferase 2 OS=Arabidopsis thaliana GN=LPAT2 PE=1 SV=2	0.873082	0.000284158	0.0031242	candidate
AIM1	Q9ZPI6	Peroxisomal fatty acid beta-oxidation multifunctional protein AIM1 OS=Arabidopsis thaliana GN=AIM1 PE=1 SV=1	0.872139	0.000670606	0.004929	candidate
TMN3	Q9ZPS7	Transmembrane 9 superfamily member 3 OS=Arabidopsis thaliana GN=TMN3 PE=2 SV=1	0.871525	0.00372032	0.013723	candidate
F24J8	Q9LPK9|Q9LPL6	F24J8.11 protein OS=Arabidopsis thaliana GN=F24J8.11 PE=2 SV=1|F24J8.3 protein OS=Arabidopsis thaliana GN=F24J8.3 PE=1 SV=1	0.870223	0.000284787	0.0031242	candidate
ND2	O05000	NADH-ubiquinone oxidoreductase chain 2 OS=Arabidopsis thaliana GN=ND2 PE=2 SV=2	0.870165	0.000898354	0.00562705	candidate
AT1G71810	Q94BU1	Uncharacterized aarF domain-containing protein kinase At1g71810, chloroplastic OS=Arabidopsis thaliana GN=At1g71810 PE=2 SV=1	0.865788	0.000826105	0.00546636	candidate
AT5G27290	Q08AA8	At5g27290 OS=Arabidopsis thaliana GN=At5g27290 PE=2 SV=1	0.865608	0.000555884	0.00453456	candidate
CYTC	B3H4Y9|O23138|Q9T0G2	Cytochrome c-1 OS=Arabidopsis thaliana GN=CYTC-1 PE=1 SV=1|Cytochrome C-1 OS=Arabidopsis thaliana GN=CYTC-1 PE=1 SV=1|Cytochrome c-2 OS=Arabidopsis thaliana GN=CYTC-2 PE=1 SV=1	0.865521	0.00248339	0.0104953	candidate
NHD1	Q9LT68	Sodium:hydrogen antiporter 1 OS=Arabidopsis thaliana GN=NHD1 PE=2 SV=1	0.863469	0.00149502	0.00770622	candidate
TIC62	Q8H0U5	Protein TIC 62, chloroplastic OS=Arabidopsis thaliana GN=TIC62 PE=1 SV=1	0.863335	0.000199765	0.00275465	candidate
ARPN	Q8LG89	Basic blue protein OS=Arabidopsis thaliana GN=ARPN PE=2 SV=2	0.861494	0.000569526	0.00458201	candidate
SOBIR1	Q9SKB2	Leucine-rich repeat receptor-like serine/threonine/tyrosine-protein kinase SOBIR1 OS=Arabidopsis thaliana GN=SOBIR1 PE=1 SV=1	0.860985	0.000521013	0.00441663	candidate
FTSHI5	F4J3N2	Probable inactive ATP-dependent zinc metalloprotease FTSHI 5, chloroplastic OS=Arabidopsis thaliana GN=FTSHI5 PE=2 SV=1	0.858865	0.000239918	0.00292453	candidate
RPS7	P61841|P92557	30S ribosomal protein S7, chloroplastic OS=Arabidopsis thaliana GN=rps7-A PE=1 SV=1|Ribosomal protein S7, mitochondrial OS=Arabidopsis thaliana GN=RPS7 PE=2 SV=1	0.856556	0.000471988	0.00418272	candidate
ML2	F4IP94|Q9SJG8	MEI2-like 2 protein OS=Arabidopsis thaliana GN=ML2 PE=4 SV=1|Protein MEI2-like 2 OS=Arabidopsis thaliana GN=ML2 PE=2 SV=2	0.856543	0.00442986	0.0154471	candidate
AT1G71240|F3I17	A8MR99|Q9FVV0|Q9FVV7	Organellar dna-binding protein OS=Arabidopsis thaliana GN=F3I17.4 PE=2 SV=1|Putative uncharacterized protein F3I17.11 OS=Arabidopsis thaliana GN=F3I17.11 PE=4 SV=1|Uncharacterized protein OS=Arabidopsis thaliana GN=At1g71240 PE=4 SV=1	0.8555	0.00078927	0.00534631	candidate
AHL14	A1L4X7	AT-hook motif nuclear-localized protein 14 OS=Arabidopsis thaliana GN=AHL14 PE=1 SV=1	0.854574	0.00025946	0.00301387	candidate
MXE10	Q9FKI4	Peptide alpha-N-acetyltransferase OS=Arabidopsis thaliana GN=MXE10.5 PE=2 SV=1	0.853895	0.00053377	0.00446393	candidate
AT3G16220	Q6NKQ6	At3g16220 OS=Arabidopsis thaliana GN=At3g16220 PE=2 SV=1	0.852619	0.000277601	0.00308458	candidate
FLU	F4JFR1|F4JFR2|Q940U6	Protein flourescent in blue light OS=Arabidopsis thaliana GN=FLU PE=4 SV=1|Protein flourescent in blue light OS=Arabidopsis thaliana GN=FLU PE=4 SV=1|Protein FLUORESCENT IN BLUE LIGHT, chloroplastic OS=Arabidopsis thaliana GN=FLU PE=1 SV=1	0.852222	0.000246128	0.00295117	candidate
AT3G10130	Q9SR77	Heme-binding-like protein At3g10130, chloroplastic OS=Arabidopsis thaliana GN=At3g10130 PE=2 SV=1	0.849981	0.000292149	0.00316718	candidate
AT4G01290	Q56YP1|Q56YR0	Putative uncharacterized protein At4g01290 OS=Arabidopsis thaliana GN=At4g01290 PE=1 SV=1|Putative uncharacterized protein At4g01290 OS=Arabidopsis thaliana GN=At4g01290 PE=1 SV=1	0.849171	0.000261624	0.00301387	candidate
CALS9	Q9SFU6	Callose synthase 9 OS=Arabidopsis thaliana GN=CALS9 PE=2 SV=2	0.84681	0.000218736	0.00281976	candidate
YSL6	Q6R3K6	Probable metal-nicotianamine transporter YSL6 OS=Arabidopsis thaliana GN=YSL6 PE=2 SV=2	0.846676	0.00401433	0.0144644	candidate
AT5G61910|BON1	F4K518|Q941L3	Development and Cell Death domain-containing protein OS=Arabidopsis thaliana GN=At5g61910 PE=4 SV=1|Protein BONZAI 1 OS=Arabidopsis thaliana GN=BON1 PE=1 SV=2	0.845515	0.000815984	0.00543553	candidate
KCS9	Q9SIX1	3-ketoacyl-CoA synthase 9 OS=Arabidopsis thaliana GN=KCS9 PE=2 SV=1	0.84385	0.000272762	0.0030777	candidate
AT2G39630	F4IVY1|Q9SLN0	Putative dolichyl-phosphate beta-glucosyltransferase OS=Arabidopsis thaliana GN=At2g39630 PE=4 SV=1|At2g39630/F12L6.29 OS=Arabidopsis thaliana GN=At2g39630 PE=2 SV=1	0.842537	0.000227959	0.00285181	candidate
RPS2	P56797|Q9GCB9	30S ribosomal protein S2, chloroplastic OS=Arabidopsis thaliana GN=rps2 PE=3 SV=1|Ribosomal protein S2, mitochondrial OS=Arabidopsis thaliana GN=RPS2 PE=2 SV=1	0.841671	0.000751162	0.00519458	candidate
PIP2	P30302|P43286|P43287|P93004|Q9SV31|Q9ZV07	Aquaporin PIP2-1 OS=Arabidopsis thaliana GN=PIP2-1 PE=1 SV=1|Aquaporin PIP2-2 OS=Arabidopsis thaliana GN=PIP2-2 PE=1 SV=2|Aquaporin PIP2-3 OS=Arabidopsis thaliana GN=PIP2-3 PE=1 SV=1|Aquaporin PIP2-7 OS=Arabidopsis thaliana GN=PIP2-7 PE=1 SV=2|Probable aquaporin PIP2-5 OS=Arabidopsis thaliana GN=PIP2-5 PE=1 SV=1|Probable aquaporin PIP2-6 OS=Arabidopsis thaliana GN=PIP2-6 PE=1 SV=1	0.840919	0.000877557	0.00559492	candidate
PSBP1	Q42029|Q42029-2	Oxygen-evolving enhancer protein 2-1, chloroplastic OS=Arabidopsis thaliana GN=PSBP1 PE=1 SV=2|Isoform 2 of Oxygen-evolving enhancer protein 2-1, chloroplastic OS=Arabidopsis thaliana GN=PSBP1	0.839237	0.0298825	0.0592413	candidate
RPS15	P56805	30S ribosomal protein S15, chloroplastic OS=Arabidopsis thaliana GN=rps15 PE=3 SV=1	0.838408	0.00550545	0.0178006	candidate
ACA1	Q37145	Calcium-transporting ATPase 1, chloroplastic OS=Arabidopsis thaliana GN=ACA1 PE=1 SV=3	0.837947	0.000342053	0.00348434	candidate
AT4G16260	Q8VZJ2	Probable glucan endo-1,3-beta-glucosidase At4g16260 OS=Arabidopsis thaliana GN=At4g16260 PE=1 SV=1	0.837542	0.00904105	0.0247869	candidate
PDF1B	Q9FUZ2	Peptide deformylase 1B, chloroplastic/mitochondrial OS=Arabidopsis thaliana GN=PDF1B PE=1 SV=2	0.836604	0.000437647	0.00401869	candidate
ABCC2	Q42093|Q6NLC1	ABC transporter C family member 2 OS=Arabidopsis thaliana GN=ABCC2 PE=1 SV=2|ABC transporter D family member 2, chloroplastic OS=Arabidopsis thaliana GN=ABCC2 PE=1 SV=1	0.836579	0.00073608	0.00518067	candidate
AT2G22230	Q9SIE3	At2g22230/T26C19.11 OS=Arabidopsis thaliana GN=At2g22230 PE=2 SV=2	0.836564	0.0254234	0.0523117	candidate
TOM2A	Q9C5W7	Tobamovirus multiplication protein 2A OS=Arabidopsis thaliana GN=TOM2A PE=1 SV=1	0.833668	0.00185132	0.00870554	candidate
FAD6	P46312	Omega-6 fatty acid desaturase, chloroplastic OS=Arabidopsis thaliana GN=FAD6 PE=1 SV=2	0.829053	0.00238271	0.0102564	candidate
CESA6	Q94JQ6	Cellulose synthase A catalytic subunit 6 [UDP-forming] OS=Arabidopsis thaliana GN=CESA6 PE=1 SV=2	0.828523	0.00454407	0.0156588	candidate
AT4G31830	Q9SZ50	At4g31830 OS=Arabidopsis thaliana GN=At4g31830 PE=2 SV=1	0.825085	0.000715114	0.00511265	candidate
AT3G05280	Q8GWB3	Protein YIPF OS=Arabidopsis thaliana GN=At3g05280 PE=1 SV=1	0.823119	0.000505306	0.00434267	candidate
FAX1	Q93V66	Protein FATTY ACID EXPORT 1, chloroplastic OS=Arabidopsis thaliana GN=FAX1 PE=2 SV=1	0.822552	0.0054734	0.0177431	candidate
AT5G24165	Q8LDQ8	At5g24165 OS=Arabidopsis thaliana GN=At5g24165 PE=2 SV=1	0.822148	0.0548712	0.0954015	candidate
BIG	Q9SRU2	Auxin transport protein BIG OS=Arabidopsis thaliana GN=BIG PE=1 SV=2	0.819655	0.000954837	0.00585132	candidate
AT5G02940	Q8VZM7	Putative ion channel POLLUX-like 1 OS=Arabidopsis thaliana GN=At5g02940 PE=2 SV=1	0.819594	0.000637423	0.00476596	candidate
AT2G20360	Q9SK66	NADH dehydrogenase [ubiquinone] 1 alpha subcomplex subunit 9, mitochondrial OS=Arabidopsis thaliana GN=At2g20360 PE=1 SV=2	0.818546	0.00026148	0.00301387	candidate
TIM14	Q8RV04|Q9LYY2	Mitochondrial import inner membrane translocase subunit TIM14-1 OS=Arabidopsis thaliana GN=TIM14-1 PE=1 SV=1|Mitochondrial import inner membrane translocase subunit TIM14-3 OS=Arabidopsis thaliana GN=TIM14-3 PE=1 SV=1	0.818499	0.000429051	0.00398954	candidate
AT3G04890	B3H4P9|Q94K63	AT3G04890 protein OS=Arabidopsis thaliana GN=At3g04890 PE=2 SV=1|Putative uncharacterized protein At3g04890 OS=Arabidopsis thaliana GN=At3g04890 PE=2 SV=1	0.816771	0.000569539	0.00458201	candidate
CYP72A8	Q9LUD2	AT3g14620/MIE1_12 OS=Arabidopsis thaliana GN=CYP72A8 PE=2 SV=1	0.816651	0.00300523	0.0118618	candidate
F3C22_130	Q9LXJ2	Putative ubiquinol-cytochrome c reductase subunit 9 OS=Arabidopsis thaliana GN=F3C22_130 PE=2 SV=1	0.815778	0.000946905	0.00581971	candidate
AGD12	Q9FVJ3	ADP-ribosylation factor GTPase-activating protein AGD12 OS=Arabidopsis thaliana GN=AGD12 PE=1 SV=1	0.815648	0.00185563	0.00870662	candidate
AT4G14950|KMS1	F4JII6|F4JII7|Q5XF36	ER associated membrane protein KMS1 OS=Arabidopsis thaliana GN=At4g14950 PE=4 SV=1|ER associated membrane protein KMS1 OS=Arabidopsis thaliana GN=At4g14950 PE=4 SV=1|Vacuole membrane protein KMS1 OS=Arabidopsis thaliana GN=KMS1 PE=1 SV=1	0.815578	0.00200715	0.00921599	candidate
AT2G21190	Q9SKP4	Putative ER lumen protein retaining receptor OS=Arabidopsis thaliana GN=At2g21190 PE=4 SV=2	0.81331	0.000263516	0.00302132	candidate
PMI1	Q9C8E6|Q9M884	Protein PLASTID MOVEMENT IMPAIRED 1 OS=Arabidopsis thaliana GN=PMI1 PE=1 SV=1|Mannose-6-phosphate isomerase 1 OS=Arabidopsis thaliana GN=PMI1 PE=1 SV=1	0.81197	0.000820395	0.00544305	candidate
AT5G19540	Q949W7	Putative uncharacterized protein At5g19540 OS=Arabidopsis thaliana GN=At5g19540 PE=2 SV=1	0.811931	0.00945899	0.0256361	candidate
NPF2	Q8RX77|Q944G5|Q9LV10	Protein NRT1/ PTR FAMILY 2.13 OS=Arabidopsis thaliana GN=NPF2.13 PE=1 SV=1|Protein NRT1/ PTR FAMILY 2.10 OS=Arabidopsis thaliana GN=NPF2.10 PE=1 SV=3|Protein NRT1/ PTR FAMILY 2.11 OS=Arabidopsis thaliana GN=NPF2.11 PE=1 SV=1	0.811889	0.00129483	0.00708662	candidate
AT1G28540	Q9SHP5	At1g28540 OS=Arabidopsis thaliana GN=At1g28540 PE=2 SV=1	0.81102	0.000251242	0.00297662	candidate
AT5G65250	Q9FJP0	Putative uncharacterized protein At5g65250 OS=Arabidopsis thaliana GN=At5g65250 PE=2 SV=1	0.809826	0.00142813	0.00747291	candidate
YMF19	P93303	ATP synthase protein YMF19 OS=Arabidopsis thaliana GN=YMF19 PE=1 SV=1	0.808403	0.000814572	0.00543512	candidate
AT5G44310	Q3E8H9|Q9FKV7	Late embryogenesis abundant protein family protein OS=Arabidopsis thaliana GN=At5g44310 PE=4 SV=1|Late embryogenesis abundant protein family protein OS=Arabidopsis thaliana GN=At5g44310 PE=4 SV=1	0.805851	0.00385506	0.0140946	candidate
RPOC2	P56764	DNA-directed RNA polymerase subunit beta'' OS=Arabidopsis thaliana GN=rpoC2 PE=3 SV=1	0.803554	0.00152576	0.007782	candidate
ATPRX|PRXQ	F4JBC9|Q9LU86	Peroxiredoxin Q OS=Arabidopsis thaliana GN=ATPRX Q PE=4 SV=1|Peroxiredoxin Q, chloroplastic OS=Arabidopsis thaliana GN=PRXQ PE=1 SV=1	0.802809	0.000508209	0.00435258	candidate
AT4G30140	Q9SZW7	GDSL esterase/lipase At4g30140 OS=Arabidopsis thaliana GN=At4g30140 PE=2 SV=1	0.800152	0.000476178	0.00418654	candidate
STR11	Q0WWT7	Rhodanese-like domain-containing protein 11, chloroplastic OS=Arabidopsis thaliana GN=STR11 PE=2 SV=1	0.79816	0.000339508	0.00347869	candidate
CYP71B26	Q9LTL0	Cytochrome P450 71B26 OS=Arabidopsis thaliana GN=CYP71B26 PE=2 SV=1	0.794866	0.0083244	0.0234953	candidate
MYN21	Q93XX1	Putative uncharacterized protein At5g55960 OS=Arabidopsis thaliana GN=MYN21.7 PE=2 SV=1	0.794163	0.0306637	0.0602141	candidate
AT2G01320|ABCG7	A0NAA8|Q9ZU35|Q9ZU35-2	ABC transporter G family member 7 OS=Arabidopsis thaliana GN=At2g01320 PE=2 SV=1|ABC transporter G family member 7 OS=Arabidopsis thaliana GN=ABCG7 PE=2 SV=1|Isoform 2 of ABC transporter G family member 7 OS=Arabidopsis thaliana GN=ABCG7	0.79291	0.00285407	0.0114347	candidate
ABCB20	Q9M3B9	ABC transporter B family member 20 OS=Arabidopsis thaliana GN=ABCB20 PE=1 SV=1	0.792596	0.0318291	0.0620384	candidate
AT3G23540	F4J440|Q6NKN2	Alpha/beta-Hydrolases superfamily protein OS=Arabidopsis thaliana GN=At3g23540 PE=2 SV=1|Alpha/beta-Hydrolases superfamily protein OS=Arabidopsis thaliana GN=At3g23540 PE=4 SV=1	0.792309	0.00156681	0.00787168	candidate
NDHS	Q9T0A4	NAD(P)H-quinone oxidoreductase subunit S, chloroplastic OS=Arabidopsis thaliana GN=ndhS PE=1 SV=1	0.790013	0.00231931	0.0100468	candidate
ACX2	O65201	Acyl-coenzyme A oxidase 2, peroxisomal OS=Arabidopsis thaliana GN=ACX2 PE=1 SV=2	0.789253	0.000895515	0.00561927	candidate
CM2	Q9S7H4	Chorismate mutase 2 OS=Arabidopsis thaliana GN=CM2 PE=1 SV=1	0.788722	0.0150257	0.0356036	candidate
PMDH2|AT5G09660	F4KDZ4|Q9ZP05	Malate dehydrogenase OS=Arabidopsis thaliana GN=PMDH2 PE=3 SV=1|Malate dehydrogenase, glyoxysomal OS=Arabidopsis thaliana GN=At5g09660 PE=2 SV=1	0.786934	0.000332669	0.00344867	candidate
TMN1	Q940G0	Transmembrane 9 superfamily member 1 OS=Arabidopsis thaliana GN=TMN1 PE=1 SV=1	0.785062	0.0531325	0.0929306	candidate
STR10	Q9SR92	Rhodanese-like domain-containing protein 10 OS=Arabidopsis thaliana GN=STR10 PE=2 SV=1	0.783331	0.00032714	0.00341985	candidate
PRT6	F4KCC2	E3 ubiquitin-protein ligase PRT6 OS=Arabidopsis thaliana GN=PRT6 PE=2 SV=1	0.781812	0.000497458	0.00431246	candidate
TIC56	Q7Y1W1	Protein TIC 56, chloroplastic OS=Arabidopsis thaliana GN=TIC56 PE=1 SV=1	0.780884	0.000394657	0.00381323	candidate
POT3	Q9FE38	Potassium transporter 3 OS=Arabidopsis thaliana GN=POT3 PE=1 SV=1	0.780843	0.0135266	0.0330105	candidate
AT4G24810	F4JRQ4|F4JRQ6|Q67Y06	At4g24810 OS=Arabidopsis thaliana GN=At4g24810 PE=2 SV=1|Protein kinase family protein OS=Arabidopsis thaliana GN=At4g24810 PE=4 SV=1	0.780589	0.00062004	0.00473935	candidate
TUFA	P17745|Q9ZT91	Elongation factor Tu, chloroplastic OS=Arabidopsis thaliana GN=TUFA PE=1 SV=1|Elongation factor Tu, mitochondrial OS=Arabidopsis thaliana GN=TUFA PE=1 SV=1	0.779652	0.000305129	0.00326521	candidate
SGR6	F4IP13	Protein SHOOT GRAVITROPISM 6 OS=Arabidopsis thaliana GN=SGR6 PE=2 SV=1	0.778801	0.00436302	0.0152675	candidate
SRX	F4I7W2|Q8GY89|Q8GY89-2	Sulfiredoxin OS=Arabidopsis thaliana GN=SRX PE=4 SV=1|Sulfiredoxin, chloroplastic/mitochondrial OS=Arabidopsis thaliana GN=SRX PE=1 SV=1|Isoform 2 of Sulfiredoxin, chloroplastic/mitochondrial OS=Arabidopsis thaliana GN=SRX	0.77845	0.0112635	0.0288591	candidate
AT2G14880	O82326	Expressed protein OS=Arabidopsis thaliana GN=At2g14880 PE=1 SV=1	0.778138	0.000448152	0.00406194	candidate
CSP41B	Q9SA52	Chloroplast stem-loop binding protein of 41 kDa b, chloroplastic OS=Arabidopsis thaliana GN=CSP41B PE=1 SV=1	0.777855	0.000311047	0.00330015	candidate
UGT85A1	Q9SK82	UDP-glycosyltransferase 85A1 OS=Arabidopsis thaliana GN=UGT85A1 PE=2 SV=1	0.776953	0.000842964	0.00552775	candidate
SPS1	Q8S948-2|Q94BT0	Isoform 2 of Solanesyl diphosphate synthase 1 OS=Arabidopsis thaliana GN=SPS1|Sucrose-phosphate synthase 1 OS=Arabidopsis thaliana GN=SPS1 PE=1 SV=1	0.774559	0.000734085	0.00517395	candidate
MATK	P56784	Maturase K OS=Arabidopsis thaliana GN=matK PE=3 SV=2	0.773165	0.00274234	0.0111567	candidate
GNL1	Q9FLY5	ARF guanine-nucleotide exchange factor GNL1 OS=Arabidopsis thaliana GN=GNL1 PE=3 SV=1	0.771636	0.0149203	0.0354383	candidate
ACA10	Q9SZR1	Calcium-transporting ATPase 10, plasma membrane-type OS=Arabidopsis thaliana GN=ACA10 PE=1 SV=2	0.771411	0.00133902	0.00720322	candidate
AT1G54570	Q9ZVN2	Acyltransferase-like protein At1g54570, chloroplastic OS=Arabidopsis thaliana GN=At1g54570 PE=2 SV=1	0.770568	0.000811663	0.00542854	candidate
FAD2	P46313	Delta(12)-fatty-acid desaturase OS=Arabidopsis thaliana GN=FAD2 PE=1 SV=1	0.769818	0.00116136	0.00665008	candidate
AT5G20130	Q8LAF9	At5g20130 OS=Arabidopsis thaliana GN=At5g20130 PE=2 SV=1	0.768298	0.000732277	0.00517395	candidate
AT4G28740	F4JM22	Uncharacterized protein OS=Arabidopsis thaliana GN=At4g28740 PE=1 SV=1	0.763084	0.000970124	0.00591586	candidate
AT3G61480|AT5G28350	F4JEA6|F4K735|F4K736	Beta-chain like quinoprotein amine dehydrogenase OS=Arabidopsis thaliana GN=At3g61480 PE=4 SV=1|Quinoprotein amine dehydrogenase, beta chain-like / RIC1-like guanyl-nucleotide exchange factor OS=Arabidopsis thaliana GN=At5g28350 PE=4 SV=1|Quinoprotein amine dehydrogenase, beta chain-like / RIC1-like guanyl-nucleotide exchange factor OS=Arabidopsis thaliana GN=At5g28350 PE=4 SV=1	0.762794	0.000533318	0.00446393	candidate
AT3G46100	O82413	Histidine--tRNA ligase, chloroplastic/mitochondrial OS=Arabidopsis thaliana GN=At3g46100 PE=2 SV=1	0.760235	0.000861962	0.00556739	candidate
ABCC8	Q8LGU1|Q8LGU1-2	ABC transporter C family member 8 OS=Arabidopsis thaliana GN=ABCC8 PE=2 SV=3|Isoform 2 of ABC transporter C family member 8 OS=Arabidopsis thaliana GN=ABCC8	0.759585	0.00558207	0.0178856	candidate
OST3B	Q9SYB5	Probable dolichyl-diphosphooligosaccharide--protein glycosyltransferase subunit 3B OS=Arabidopsis thaliana GN=OST3B PE=2 SV=1	0.759511	0.0233108	0.049067	candidate
ATSYTF	Q93ZM0	AT3g18370/MYF24_8 OS=Arabidopsis thaliana GN=ATSYTF PE=2 SV=1	0.759501	0.028751	0.0575376	candidate
XI|XIK	F4K5J1|F4K5J2	Myosin-17 OS=Arabidopsis thaliana GN=XI-K PE=1 SV=2|Myosin XI K OS=Arabidopsis thaliana GN=XIK PE=1 SV=1	0.7593	0.00108326	0.00638664	candidate
F13G24	Q9SD78|Q9SD79|Q9SD86|Q9SD87|Q9SD98	Dentin sialophosphoprotein-like protein OS=Arabidopsis thaliana GN=F13G24.170 PE=2 SV=1|Dentin sialophosphoprotein-like protein OS=Arabidopsis thaliana GN=F13G24.180 PE=4 SV=1|HXXXD-type acyl-transferase family protein OS=Arabidopsis thaliana GN=F13G24.60 PE=2 SV=1|Putative uncharacterized protein At5g08060 OS=Arabidopsis thaliana GN=F13G24.260 PE=2 SV=1|Putative uncharacterized protein F13G24.25…	0.758653	0.000399157	0.00382699	candidate
ATJ13	Q39079	Chaperone protein dnaJ 13 OS=Arabidopsis thaliana GN=ATJ13 PE=1 SV=2	0.758528	0.000482503	0.00421957	candidate
AT1G13990	F4HSN5|F4HSN6|Q94F46	Uncharacterized protein OS=Arabidopsis thaliana GN=At1g13990 PE=4 SV=1|Uncharacterized protein OS=Arabidopsis thaliana GN=At1g13990 PE=4 SV=1|AT4g27310/M4I22_120 OS=Arabidopsis thaliana GN=At1g13990 PE=2 SV=1	0.757025	0.00865023	0.024161	candidate
UXS2	Q9LZI2	UDP-glucuronic acid decarboxylase 2 OS=Arabidopsis thaliana GN=UXS2 PE=1 SV=1	0.755017	0.00383214	0.0140418	candidate
AT1G67690	F4HTQ1	Probable thimet oligopeptidase OS=Arabidopsis thaliana GN=At1g67690 PE=3 SV=1	0.753599	0.000475144	0.00418654	candidate
AT5G52420	Q9FHB8	Uncharacterized protein OS=Arabidopsis thaliana GN=At5g52420 PE=1 SV=1	0.752146	0.00395663	0.0143395	candidate
CKA2	Q08466|Q08466-2	Casein kinase II subunit alpha-2 OS=Arabidopsis thaliana GN=CKA2 PE=2 SV=3|Isoform 2 of Casein kinase II subunit alpha-2 OS=Arabidopsis thaliana GN=CKA2	0.751635	0.00122746	0.00687043	candidate
AT5G06120	F4K2C1|F4K2C2|F4K2C3	Importin-beta, N-terminal domain-containing protein OS=Arabidopsis thaliana GN=At5g06120 PE=4 SV=1	0.75157	0.000704076	0.00506173	candidate
GAE1	Q9M0B6	UDP-glucuronate 4-epimerase 1 OS=Arabidopsis thaliana GN=GAE1 PE=1 SV=1	0.751276	0.0133604	0.0327495	candidate
SULTR3	Q9SV13|Q9SXS2	Sulfate transporter 3.1 OS=Arabidopsis thaliana GN=SULTR3;1 PE=2 SV=1|Probable sulfate transporter 3.3 OS=Arabidopsis thaliana GN=SULTR3;3 PE=2 SV=2	0.749548	0.0169632	0.0388444	candidate
AAC2	P40941	ADP,ATP carrier protein 2, mitochondrial OS=Arabidopsis thaliana GN=AAC2 PE=2 SV=2	0.749401	0.00266429	0.0109566	candidate
KCS19	Q9LZ72	3-ketoacyl-CoA synthase 19 OS=Arabidopsis thaliana GN=KCS19 PE=2 SV=1	0.748418	0.000463978	0.00415244	candidate
AT1G17220	Q9SHI1	Translation initiation factor IF-2, chloroplastic OS=Arabidopsis thaliana GN=At1g17220 PE=2 SV=2	0.746924	0.00046151	0.00413861	candidate
FKBP17	Q9LDY5	Peptidyl-prolyl cis-trans isomerase FKBP17-2, chloroplastic OS=Arabidopsis thaliana GN=FKBP17-2 PE=1 SV=1	0.74692	0.00049877	0.00431632	candidate
LPA3	Q8H0W0	Protein LOW PSII ACCUMULATION 3, chloroplastic OS=Arabidopsis thaliana GN=LPA3 PE=1 SV=1	0.74681	0.000693576	0.00504566	candidate
APX3	Q42564	L-ascorbate peroxidase 3, peroxisomal OS=Arabidopsis thaliana GN=APX3 PE=1 SV=1	0.746703	0.000503644	0.00434119	candidate
AT1G75210	Q8RWN4	Cytosolic IMP-GMP specific 5-nucleotidase, putative OS=Arabidopsis thaliana GN=At1g75210 PE=2 SV=1	0.746575	0.000445927	0.00404964	candidate
DHNAT1	Q9SX65	1,4-dihydroxy-2-naphthoyl-CoA thioesterase 1 OS=Arabidopsis thaliana GN=DHNAT1 PE=1 SV=1	0.746067	0.000473246	0.00418272	candidate
AT1G27930	Q9C7F9	Probable methyltransferase At1g27930 OS=Arabidopsis thaliana GN=At1g27930 PE=1 SV=1	0.744643	0.00362375	0.0134709	candidate
AT3G10420	F4J3R7	Protein seedling plastid development 1 OS=Arabidopsis thaliana GN=At3g10420 PE=4 SV=1	0.74377	0.00162236	0.0080487	candidate
SQS1	P53799	Squalene synthase OS=Arabidopsis thaliana GN=SQS1 PE=1 SV=1	0.743726	0.000802228	0.00538716	candidate
CAS	Q9FN48|Q9ZPY7	Calcium sensing receptor, chloroplastic OS=Arabidopsis thaliana GN=CAS PE=1 SV=1|Exportin-2 OS=Arabidopsis thaliana GN=CAS PE=2 SV=1	0.742816	0.000429742	0.00398954	candidate
AAP1	Q42400	Amino acid permease 1 OS=Arabidopsis thaliana GN=AAP1 PE=1 SV=1	0.741572	0.00254038	0.0106137	candidate
ND5	P29388	NADH-ubiquinone oxidoreductase chain 5 OS=Arabidopsis thaliana GN=ND5 PE=2 SV=3	0.740401	0.00447576	0.0155309	candidate
AT3G62560	Q8VYP7	Putative Sar1 GTP binding protein OS=Arabidopsis thaliana GN=At3g62560 PE=2 SV=1	0.739686	0.000689422	0.00503374	candidate
BON2	Q5S1W2	Protein BONZAI 2 OS=Arabidopsis thaliana GN=BON2 PE=1 SV=2	0.736199	0.000876072	0.00559492	candidate
CBSDUF2	Q4V3C7	DUF21 domain-containing protein At4g14230 OS=Arabidopsis thaliana GN=CBSDUF2 PE=2 SV=1	0.735932	0.000418827	0.00392483	candidate
SSL9	Q9M1J6|Q9M1J6-2	Protein STRICTOSIDINE SYNTHASE-LIKE 9 OS=Arabidopsis thaliana GN=SSL9 PE=2 SV=1|Isoform 2 of Protein STRICTOSIDINE SYNTHASE-LIKE 9 OS=Arabidopsis thaliana GN=SSL9	0.735874	0.000453945	0.00409951	candidate
RUS2	Q9SJX7|Q9SJX7-2	Protein root UVB sensitive 2, chloroplastic OS=Arabidopsis thaliana GN=RUS2 PE=1 SV=2|Isoform 2 of Protein root UVB sensitive 2, chloroplastic OS=Arabidopsis thaliana GN=RUS2	0.735333	0.00131513	0.00715985	candidate
AT5G24650	Q9FLT9	AT5g24650/K18P6_19 OS=Arabidopsis thaliana GN=At5g24650 PE=2 SV=1	0.735248	0.00045352	0.00409951	candidate
AT2G39420	Q8RXN7	Alpha/beta-Hydrolases superfamily protein OS=Arabidopsis thaliana GN=At2g39420 PE=2 SV=1	0.733025	0.000702308	0.00506173	candidate
T24C20_20	Q42338	AT3G48140 protein OS=Arabidopsis thaliana GN=T24C20_20 PE=2 SV=1	0.731706	0.00117315	0.00670295	candidate
AT2G44870	O22164	Expressed protein OS=Arabidopsis thaliana GN=At2g44870 PE=2 SV=2	0.731256	0.000461601	0.00413861	candidate
AT5G38410|RBCS	B3H5S2|P10795|P10796|P10797|P10798	Ribulose bisphosphate carboxylase small chain OS=Arabidopsis thaliana GN=At5g38410 PE=3 SV=1|Ribulose bisphosphate carboxylase small chain 1A, chloroplastic OS=Arabidopsis thaliana GN=RBCS-1A PE=1 SV=2|Ribulose bisphosphate carboxylase small chain 1B, chloroplastic OS=Arabidopsis thaliana GN=RBCS-1B PE=2 SV=1|Ribulose bisphosphate carboxylase small chain 2B, chloroplastic OS=Arabidopsis thaliana …	0.731248	0.0301152	0.0595838	candidate
AIR3	Q9ZSP5	Subtilisin-like protease SBT5.3 OS=Arabidopsis thaliana GN=AIR3 PE=2 SV=1	0.731187	0.000637817	0.00476596	candidate
AT1G08160	Q8VZ13	Uncharacterized protein At1g08160 OS=Arabidopsis thaliana GN=At1g08160 PE=2 SV=1	0.730403	0.00273008	0.0111567	candidate
BHLH128	Q8H102	Transcription factor bHLH128 OS=Arabidopsis thaliana GN=BHLH128 PE=1 SV=1	0.727442	0.00256155	0.0106385	candidate
NIT1	P32961	Nitrilase 1 OS=Arabidopsis thaliana GN=NIT1 PE=1 SV=2	0.727107	0.0779556	0.126601	candidate
SBE3	D2WL32|D2WL32-2|D2WL32-3	1,4-alpha-glucan-branching enzyme 3, chloroplastic/amyloplastic OS=Arabidopsis thaliana GN=SBE3 PE=1 SV=1|Isoform 2 of 1,4-alpha-glucan-branching enzyme 3, chloroplastic/amyloplastic OS=Arabidopsis thaliana GN=SBE3|Isoform 3 of 1,4-alpha-glucan-branching enzyme 3, chloroplastic/amyloplastic OS=Arabidopsis thaliana GN=SBE3	0.726852	0.0140766	0.0339037	candidate
CYP71B6	O65787	Cytochrome P450 71B6 OS=Arabidopsis thaliana GN=CYP71B6 PE=2 SV=1	0.726218	0.00642559	0.0195558	candidate
AT3G51050	F4J381	FG-GAP repeat-containing protein OS=Arabidopsis thaliana GN=At3g51050 PE=4 SV=1	0.725818	0.00277981	0.0112458	candidate
ACA8	Q9LF79	Calcium-transporting ATPase 8, plasma membrane-type OS=Arabidopsis thaliana GN=ACA8 PE=1 SV=1	0.725321	0.000759023	0.00522659	candidate
AT1G64500	Q9SGW5	F1N19.7 OS=Arabidopsis thaliana GN=At1g64500 PE=1 SV=1	0.72422	0.000719387	0.00512847	candidate
PTAC12	F4IHY7	Protein PLASTID TRANSCRIPTIONALLY ACTIVE 12 OS=Arabidopsis thaliana GN=PTAC12 PE=1 SV=1	0.724178	0.000889824	0.00561794	candidate
UGT87A2	O64733|O64733-2	UDP-glycosyltransferase 87A2 OS=Arabidopsis thaliana GN=UGT87A2 PE=1 SV=1|Isoform 2 of UDP-glycosyltransferase 87A2 OS=Arabidopsis thaliana GN=UGT87A2	0.722606	0.00138158	0.0073448	candidate
PSBQ2	Q41932	Oxygen-evolving enhancer protein 3-2, chloroplastic OS=Arabidopsis thaliana GN=PSBQ2 PE=1 SV=2	0.721949	0.0058505	0.0184218	candidate
PSBQ1	Q9XFT3-2	Isoform 2 of Oxygen-evolving enhancer protein 3-1, chloroplastic OS=Arabidopsis thaliana GN=PSBQ1	0.721468	0.0240595	0.0502604	candidate
F9F8	Q9SRL6	Outer membrane OMP85-like protein OS=Arabidopsis thaliana GN=F9F8.12 PE=1 SV=1	0.721119	0.000466521	0.00416023	candidate
VAMP727	Q9M376	Vesicle-associated membrane protein 727 OS=Arabidopsis thaliana GN=VAMP727 PE=2 SV=1	0.720934	0.000559057	0.00453812	candidate
T21J18_70	Q9M303	Putative uncharacterized protein T21J18_70 OS=Arabidopsis thaliana GN=T21J18_70 PE=4 SV=1	0.720676	0.00253675	0.010613	candidate
DEGP2	B3H581|O82261	DegP2 protease OS=Arabidopsis thaliana GN=DEGP2 PE=4 SV=1|Protease Do-like 2, chloroplastic OS=Arabidopsis thaliana GN=DEGP2 PE=1 SV=2	0.719382	0.00233147	0.0100707	candidate
AT3G27390	Q8GUM4	Uncharacterized membrane protein At3g27390 OS=Arabidopsis thaliana GN=At3g27390 PE=1 SV=2	0.719132	0.00755424	0.0220339	candidate
CHLP	Q9CA67	Geranylgeranyl diphosphate reductase, chloroplastic OS=Arabidopsis thaliana GN=CHLP PE=1 SV=1	0.718797	0.00183488	0.00864618	candidate
MT	P42792	Cytochrome b OS=Arabidopsis thaliana GN=MT-CYB PE=2 SV=2	0.718661	0.00171445	0.00837707	candidate
AT2G34250|AT1G29310	O80774|Q8RWJ5	AT2G34250 protein OS=Arabidopsis thaliana GN=At2g34250 PE=2 SV=1|Putative uncharacterized protein At1g29310 OS=Arabidopsis thaliana GN=At1g29310 PE=2 SV=1	0.716841	0.000931706	0.00574494	candidate
EMB1067	F4IW51|F4IW52	RNA 2'-phosphotransferase, Tpt1 / KptA family OS=Arabidopsis thaliana GN=emb1067 PE=4 SV=1|RNA 2'-phosphotransferase, Tpt1 / KptA family OS=Arabidopsis thaliana GN=emb1067 PE=4 SV=1	0.716179	0.0878632	0.139577	candidate
B3GALT7	Q6NQB7-2	Isoform 2 of Beta-1,3-galactosyltransferase 7 OS=Arabidopsis thaliana GN=B3GALT7	0.715795	0.000537562	0.00446563	candidate
NUP205	F4KBW6	Nuclear pore complex protein NUP205 OS=Arabidopsis thaliana GN=NUP205 PE=1 SV=1	0.715405	0.00256252	0.0106385	candidate
CMTA6	Q9LSP8|Q9LSP8-2|Q9LSP8-3	Calmodulin-binding transcription activator 6 OS=Arabidopsis thaliana GN=CMTA6 PE=2 SV=1|Isoform 2 of Calmodulin-binding transcription activator 6 OS=Arabidopsis thaliana GN=CMTA6|Isoform 3 of Calmodulin-binding transcription activator 6 OS=Arabidopsis thaliana GN=CMTA6	0.715402	0.00107664	0.00636961	candidate
ABCB27	Q0WML0	ABC transporter B family member 27 OS=Arabidopsis thaliana GN=ABCB27 PE=1 SV=1	0.714603	0.00869266	0.0241907	candidate
AT1G63500	F4I3M3	Protein kinase protein with tetratricopeptide repeat domain OS=Arabidopsis thaliana GN=At1g63500 PE=4 SV=1	0.712139	0.00282484	0.0113725	candidate
LTP1	Q42589	Non-specific lipid-transfer protein 1 OS=Arabidopsis thaliana GN=LTP1 PE=2 SV=1	0.711407	0.00104657	0.00624272	candidate
ACA2	O81108	Calcium-transporting ATPase 2, plasma membrane-type OS=Arabidopsis thaliana GN=ACA2 PE=1 SV=1	0.711235	0.00276605	0.0112175	candidate
AT3G03100	Q9M9M9	Probable NADH dehydrogenase [ubiquinone] 1 alpha subcomplex subunit 12 OS=Arabidopsis thaliana GN=At3g03100 PE=1 SV=1	0.710769	0.00216401	0.00966616	candidate
PAT1	Q02166	Anthranilate phosphoribosyltransferase, chloroplastic OS=Arabidopsis thaliana GN=PAT1 PE=2 SV=1	0.710241	0.000744753	0.00519032	candidate
ABCG11	Q8RXN0	ABC transporter G family member 11 OS=Arabidopsis thaliana GN=ABCG11 PE=1 SV=1	0.707995	0.00055499	0.00453456	candidate
T32B20	Q9LKU3	Putative uncharacterized protein T32B20.g OS=Arabidopsis thaliana GN=T32B20.g PE=4 SV=1	0.707653	0.000744226	0.00519032	candidate
AT1G01710	F4HU51	Acyl-CoA thioesterase family protein OS=Arabidopsis thaliana GN=At1g01710 PE=4 SV=1	0.70681	0.0126423	0.0314698	candidate
RE	B9DFK5	Protein RETICULATA, chloroplastic OS=Arabidopsis thaliana GN=RE PE=1 SV=1	0.706281	0.000859452	0.00556739	candidate
ATPB	P19366	ATP synthase subunit beta, chloroplastic OS=Arabidopsis thaliana GN=atpB PE=1 SV=2	0.705669	0.00642016	0.0195557	candidate
POT7	Q9FY75	Potassium transporter 7 OS=Arabidopsis thaliana GN=POT7 PE=1 SV=2	0.705553	0.000774134	0.00529326	candidate
AT5G48370	A8MR85|Q9LK77	Thioesterase family protein OS=Arabidopsis thaliana GN=At5g48370 PE=4 SV=1|At5g48370 OS=Arabidopsis thaliana GN=At5g48370 PE=2 SV=1	0.704578	0.00260202	0.0107433	candidate
EMB2737	F4JYQ7|F4JYQ8|F4JYR1|Q93W26	Protein embryo defective 2737 OS=Arabidopsis thaliana GN=emb2737 PE=4 SV=1|Protein embryo defective 2737 OS=Arabidopsis thaliana GN=emb2737 PE=4 SV=1|Protein embryo defective 2737 OS=Arabidopsis thaliana GN=emb2737 PE=4 SV=1|AT5g53860/K19P17_2 OS=Arabidopsis thaliana GN=emb2737 PE=2 SV=1	0.704452	0.00155594	0.00786804	candidate
OEP163	O48528|O48528-2	Outer envelope pore protein 16-3, chloroplastic/mitochondrial OS=Arabidopsis thaliana GN=OEP163 PE=1 SV=1|Isoform 2 of Outer envelope pore protein 16-3, chloroplastic/mitochondrial OS=Arabidopsis thaliana GN=OEP163	0.70437	0.000899016	0.00562705	candidate
DER2	Q8VZ96|Q9ZS88	Derlin-2.1 OS=Arabidopsis thaliana GN=DER2.1 PE=2 SV=3|Derlin-2.2 OS=Arabidopsis thaliana GN=DER2.2 PE=2 SV=1	0.7041	0.00200903	0.00921599	candidate
ZEP	Q9FGC7	Zeaxanthin epoxidase, chloroplastic OS=Arabidopsis thaliana GN=ZEP PE=1 SV=1	0.703925	0.000925499	0.00572085	candidate
RPL7B	P60040	60S ribosomal protein L7-2 OS=Arabidopsis thaliana GN=RPL7B PE=2 SV=1	0.703906	0.000704849	0.00506173	candidate
TCH3|CML12	F4IJ44|P25071	Calmodulin-like protein 4 OS=Arabidopsis thaliana GN=TCH3 PE=4 SV=1|Calmodulin-like protein 12 OS=Arabidopsis thaliana GN=CML12 PE=1 SV=3	0.702953	0.00142805	0.00747291	candidate
CYP706A6	Q66GJ1	At4g12320 OS=Arabidopsis thaliana GN=CYP706A6 PE=2 SV=1	0.702775	0.0102594	0.0271259	candidate
RPP8L4	Q9FJK8	Probable disease resistance RPP8-like protein 4 OS=Arabidopsis thaliana GN=RPP8L4 PE=2 SV=1	0.702459	0.00762155	0.0221912	candidate
AT3G09010	Q8LF75	Protein kinase OS=Arabidopsis thaliana GN=At3g09010 PE=2 SV=1	0.701926	0.000584478	0.0046211	candidate
AT5G01750	Q9LZX1|Q9LZX1-2	Protein LURP-one-related 15 OS=Arabidopsis thaliana GN=At5g01750 PE=1 SV=1|Isoform 2 of Protein LURP-one-related 15 OS=Arabidopsis thaliana GN=At5g01750	0.700728	0.00129578	0.00708662	candidate
AT1G24040	Q9LR91	Acyl-CoA N-acyltransferases-like protein OS=Arabidopsis thaliana GN=At1g24040 PE=2 SV=1	0.700307	0.00402651	0.0144873	candidate
AT2G23390	O80456	At2g23390/F26B6.4 OS=Arabidopsis thaliana GN=At2g23390 PE=2 SV=1	0.700242	0.00461963	0.015788	candidate
AFP1	Q9LQ98	Ninja-family protein AFP1 OS=Arabidopsis thaliana GN=AFP1 PE=1 SV=1	0.699746	0.000902786	0.00563646	candidate
TOM9	Q9FNC9	Mitochondrial import receptor subunit TOM9-2 OS=Arabidopsis thaliana GN=TOM9-2 PE=1 SV=3	0.699645	0.0009591	0.00586795	candidate
AT1G04780	Q8GXW8	Ankyrin repeat-containing protein OS=Arabidopsis thaliana GN=At1g04780 PE=1 SV=1	0.698794	0.000841151	0.00552775	candidate
RPS19A	Q9SGA6	40S ribosomal protein S19-1 OS=Arabidopsis thaliana GN=RPS19A PE=2 SV=1	0.698728	0.00335759	0.0127732	candidate
AT2G31800	Q1JPN7	At2g31800 OS=Arabidopsis thaliana GN=At2g31800 PE=2 SV=1	0.69763	0.000611821	0.0047237	candidate
AT2G31440	Q8L9G7	Gamma-secretase subunit APH1-like OS=Arabidopsis thaliana GN=At2g31440 PE=2 SV=2	0.697496	0.00459567	0.0157484	candidate
AT4G04750	Q8GXK5|Q8GXK5-2	Sugar transporter ERD6-like 14 OS=Arabidopsis thaliana GN=At4g04750 PE=2 SV=2|Isoform 2 of Sugar transporter ERD6-like 14 OS=Arabidopsis thaliana GN=At4g04750	0.697103	0.000640106	0.00477537	candidate
DIR20	Q9C891	Dirigent protein 20 OS=Arabidopsis thaliana GN=DIR20 PE=2 SV=1	0.695436	0.000859544	0.00556739	candidate
AT5G55610	F4K4X9|Q9FM77	Putative uncharacterized protein At5g55610 OS=Arabidopsis thaliana GN=At5g55610 PE=2 SV=1|Uncharacterized protein OS=Arabidopsis thaliana GN=At5g55610 PE=4 SV=1	0.694401	0.000627859	0.00475919	candidate
AT5G08540	Q93VT6	Putative uncharacterized protein At5g08540 OS=Arabidopsis thaliana GN=At5g08540 PE=1 SV=1	0.694398	0.00217676	0.00968834	candidate
RUS5	B6IDH3	Protein root UVB sensitive 5 OS=Arabidopsis thaliana GN=RUS5 PE=2 SV=1	0.693956	0.00220021	0.00973177	candidate
AT2G41190	O80668	Expressed protein OS=Arabidopsis thaliana GN=At2g41190 PE=2 SV=2	0.692817	0.00155598	0.00786804	candidate
PUMP5	Q9SJY5	Mitochondrial uncoupling protein 5 OS=Arabidopsis thaliana GN=PUMP5 PE=2 SV=1	0.691961	0.000872758	0.00559492	candidate
ATP6	P92547|P93298	ATP synthase subunit a-2 OS=Arabidopsis thaliana GN=ATP6-2 PE=2 SV=2|ATP synthase subunit a-1 OS=Arabidopsis thaliana GN=ATP6-1 PE=2 SV=2	0.691543	0.00135963	0.0072871	candidate
CYP81D1	Q9FG65	Cytochrome P450 81D1 OS=Arabidopsis thaliana GN=CYP81D1 PE=2 SV=1	0.691012	0.00131983	0.00717755	candidate
PLR1	Q56Y42	Pyridoxal reductase, chloroplastic OS=Arabidopsis thaliana GN=PLR1 PE=1 SV=1	0.690293	0.00398505	0.0143901	candidate
AAE1	A8MRP8|F4HUK6	Acyl activating enzyme 1 OS=Arabidopsis thaliana GN=AAE1 PE=4 SV=1|Probable acyl-activating enzyme 1, peroxisomal OS=Arabidopsis thaliana GN=AAE1 PE=2 SV=1	0.690084	0.0349217	0.066912	candidate
AT3G07140	F4JDA1|Q949U5	GPI transamidase component Gpi16 subunit family protein OS=Arabidopsis thaliana GN=At3g07140 PE=4 SV=1|GPI transamidase component Gpi16 subunit family protein OS=Arabidopsis thaliana GN=At3g07140 PE=2 SV=1	0.68983	0.00110101	0.00646829	candidate
AT1G65220	Q93ZY6	ARM repeat superfamily protein OS=Arabidopsis thaliana GN=At1g65220 PE=2 SV=1	0.689441	0.00786998	0.022645	candidate
AT2G25800	Q0WQB7	Putative uncharacterized protein At2g25800 OS=Arabidopsis thaliana GN=At2g25800 PE=2 SV=1	0.689145	0.0024676	0.0104678	candidate
CRD1	Q9M591	Magnesium-protoporphyrin IX monomethyl ester [oxidative] cyclase, chloroplastic OS=Arabidopsis thaliana GN=CRD1 PE=1 SV=2	0.688841	0.00070494	0.00506173	candidate
PURU1	Q93YQ3	Formyltetrahydrofolate deformylase 1, mitochondrial OS=Arabidopsis thaliana GN=PURU1 PE=1 SV=1	0.688216	0.0520368	0.0913247	candidate
AT1G55160	B3H4C4	Uncharacterized protein OS=Arabidopsis thaliana GN=At1g55160 PE=4 SV=1	0.687471	0.00223432	0.00983136	candidate
PRP8A	Q9SSD2	Pre-mRNA-processing-splicing factor 8A OS=Arabidopsis thaliana GN=PRP8A PE=1 SV=1	0.685651	0.000636844	0.00476596	candidate
AT1G74730	Q94F10	Putative uncharacterized protein At1g74730 OS=Arabidopsis thaliana GN=At1g74730 PE=1 SV=1	0.685499	0.0131486	0.0323419	candidate
F15H21	Q9C7V7|Q9C7W1	At1g64330 OS=Arabidopsis thaliana GN=F15H21.4 PE=2 SV=1|Putative uncharacterized protein At1g64370 OS=Arabidopsis thaliana GN=F15H21.1 PE=1 SV=1	0.682811	0.00134135	0.00720792	candidate
AT2G04865	F4IFD0	Aminotransferase-like, plant mobile domain family protein OS=Arabidopsis thaliana GN=At2g04865 PE=1 SV=1	0.682197	0.0222645	0.0473443	candidate
GC1	Q8S8N9|Q8S8N9-2|Q9SJU9	Epimerase family protein SDR39U1 homolog, chloroplastic OS=Arabidopsis thaliana GN=GC1 PE=2 SV=2|Golgin candidate 1 OS=Arabidopsis thaliana GN=GC1 PE=2 SV=2|Isoform 2 of Golgin candidate 1 OS=Arabidopsis thaliana GN=GC1	0.681945	0.000906732	0.00565401	candidate
TGD4	Q9M903	Protein TRIGALACTOSYLDIACYLGLYCEROL 4, chloroplastic OS=Arabidopsis thaliana GN=TGD4 PE=1 SV=1	0.681524	0.00169933	0.00832272	candidate
AT2G34460	Q8H124	Uncharacterized protein At2g34460, chloroplastic OS=Arabidopsis thaliana GN=At2g34460 PE=2 SV=1	0.680481	0.000881295	0.00559492	candidate
ACCD	P56765	Acetyl-coenzyme A carboxylase carboxyl transferase subunit beta, chloroplastic OS=Arabidopsis thaliana GN=accD PE=1 SV=2	0.679834	0.00155885	0.00786804	candidate
AT3G19870	F4JCE9	Uncharacterized protein OS=Arabidopsis thaliana GN=At3g19870 PE=4 SV=1	0.679827	0.00187379	0.00874525	candidate
F16B3	Q9M898	AT3g02420/F16B3_5 OS=Arabidopsis thaliana GN=F16B3.5 PE=1 SV=1	0.679603	0.00107977	0.00637362	candidate
RPS3	P56798|Q95749	30S ribosomal protein S3, chloroplastic OS=Arabidopsis thaliana GN=rps3 PE=3 SV=1|Ribosomal protein S3, mitochondrial OS=Arabidopsis thaliana GN=RPS3 PE=2 SV=3	0.679371	0.00256569	0.0106391	candidate
CPP1	Q9FN50	Protein CHAPERONE-LIKE PROTEIN OF POR1, chloroplastic OS=Arabidopsis thaliana GN=CPP1 PE=1 SV=1	0.679028	0.00420802	0.0149245	candidate
T16O9	Q9C875|Q9C877	At1g33290 OS=Arabidopsis thaliana GN=T16O9.17 PE=2 SV=1|Class I peptide chain release factor OS=Arabidopsis thaliana GN=T16O9.18 PE=2 SV=1	0.678949	0.013576	0.0330987	candidate
BCHC2	F4IG73|F4IG73-2	BEACH domain-containing protein C2 OS=Arabidopsis thaliana GN=BCHC2 PE=1 SV=1|Isoform 2 of BEACH domain-containing protein C2 OS=Arabidopsis thaliana GN=BCHC2	0.678432	0.00489079	0.0163696	candidate
WLIM1	Q94JX5	LIM domain-containing protein WLIM1 OS=Arabidopsis thaliana GN=WLIM1 PE=1 SV=1	0.677111	0.00422253	0.014944	candidate
MPT3	Q9FMU6	Mitochondrial phosphate carrier protein 3, mitochondrial OS=Arabidopsis thaliana GN=MPT3 PE=2 SV=1	0.676739	0.00190127	0.00884179	candidate
AT1G27100	Q0WQH3	Actin cross-linking protein OS=Arabidopsis thaliana GN=At1g27100 PE=2 SV=1	0.675583	0.00301789	0.0118621	candidate
AT3G26840	Q9LW26	Acyltransferase-like protein At3g26840, chloroplastic OS=Arabidopsis thaliana GN=At3g26840 PE=2 SV=1	0.675063	0.000791911	0.0053528	candidate
SAC5	Q8RW97	Phosphoinositide phosphatase SAC5 OS=Arabidopsis thaliana GN=SAC5 PE=2 SV=1	0.67451	0.00130504	0.00712391	candidate
ML5	Q8VWF5	Protein MEI2-like 5 OS=Arabidopsis thaliana GN=ML5 PE=1 SV=1	0.67418	0.001754	0.00844089	candidate
SCP2	Q9FMN0	Putative uncharacterized protein At5g42890 OS=Arabidopsis thaliana GN=SCP2 PE=2 SV=1	0.673192	0.00241402	0.0103464	candidate
STT3B	Q9FX21	Dolichyl-diphosphooligosaccharide--protein glycosyltransferase subunit STT3B OS=Arabidopsis thaliana GN=STT3B PE=2 SV=1	0.672679	0.000697834	0.00504713	candidate
T19F11	Q9SRN0|Q9SRN1	At3g11650 OS=Arabidopsis thaliana GN=T19F11.5 PE=2 SV=1|At3g11660 OS=Arabidopsis thaliana GN=T19F11.6 PE=2 SV=1	0.672524	0.0023144	0.0100467	candidate
CALS12	Q9ZT82	Callose synthase 12 OS=Arabidopsis thaliana GN=CALS12 PE=2 SV=1	0.672284	0.00901109	0.0247395	candidate
AT5G41260	Q9FHD7	Probable serine/threonine-protein kinase At5g41260 OS=Arabidopsis thaliana GN=At5g41260 PE=1 SV=1	0.671701	0.0069864	0.0207796	candidate
AT3G59020	F4J737|F4J738	Armadillo/beta-catenin-like repeat-containing protein OS=Arabidopsis thaliana GN=At3g59020 PE=1 SV=1|Importin beta-like SAD2 homolog OS=Arabidopsis thaliana GN=At3g59020 PE=1 SV=1	0.671688	0.00118955	0.00674938	candidate
AT1G05520	Q8H0S3	At1g05520/T25N20_16 OS=Arabidopsis thaliana GN=At1g05520 PE=1 SV=1	0.671562	0.00862277	0.0241186	candidate
TPS11	Q9ZV48|Q9ZV48-2	Probable alpha,alpha-trehalose-phosphate synthase [UDP-forming] 11 OS=Arabidopsis thaliana GN=TPS11 PE=2 SV=1|Isoform 2 of Probable alpha,alpha-trehalose-phosphate synthase [UDP-forming] 11 OS=Arabidopsis thaliana GN=TPS11	0.670616	0.00821094	0.0232441	candidate
PFK1	Q9M0F9	ATP-dependent 6-phosphofructokinase 1 OS=Arabidopsis thaliana GN=PFK1 PE=1 SV=1	0.670028	0.00109172	0.00642127	candidate
DTX29	Q38956	Protein DETOXIFICATION 29 OS=Arabidopsis thaliana GN=DTX29 PE=1 SV=1	0.669742	0.00997162	0.0267343	candidate
AT4G34150	Q945K9	AT4g34150/F28A23_90 OS=Arabidopsis thaliana GN=At4g34150 PE=2 SV=1	0.669478	0.0450336	0.0814862	candidate
AT4G30490	Q8L517	AFG1-like ATPase family protein OS=Arabidopsis thaliana GN=At4g30490 PE=1 SV=1	0.669414	0.00453577	0.0156588	candidate
AT2G32450	Q8S8L9	Uncharacterized TPR repeat-containing protein At2g32450 OS=Arabidopsis thaliana GN=At2g32450 PE=1 SV=1	0.668093	0.00132757	0.00718923	candidate
GLO3	Q24JJ8	Peroxisomal (S)-2-hydroxy-acid oxidase GLO3 OS=Arabidopsis thaliana GN=GLO3 PE=2 SV=1	0.665771	0.0144995	0.0346805	candidate
CHC1	Q0WNJ6	Clathrin heavy chain 1 OS=Arabidopsis thaliana GN=CHC1 PE=1 SV=1	0.665535	0.0034565	0.0130004	candidate
AT2G40980	Q9SLM4	Protein kinase family protein OS=Arabidopsis thaliana GN=At2g40980 PE=4 SV=2	0.665432	0.00118624	0.00673826	candidate
MSR4	P54150	Peptide methionine sulfoxide reductase A4, chloroplastic OS=Arabidopsis thaliana GN=MSR4 PE=1 SV=2	0.66435	0.00325915	0.0125135	candidate
AT3G04760	Q9SR00	Pentatricopeptide repeat-containing protein At3g04760, chloroplastic OS=Arabidopsis thaliana GN=At3g04760 PE=2 SV=1	0.662232	0.00152799	0.00778228	candidate
DRP1E	Q9FNX5	Dynamin-related protein 1E OS=Arabidopsis thaliana GN=DRP1E PE=1 SV=1	0.662185	0.00459528	0.0157484	candidate
LTO1	Q8L540	Thiol-disulfide oxidoreductase LTO1 OS=Arabidopsis thaliana GN=LTO1 PE=1 SV=1	0.662094	0.00104362	0.00623415	candidate
PRORP1	Q66GI4	Proteinaceous RNase P 1, chloroplastic/mitochondrial OS=Arabidopsis thaliana GN=PRORP1 PE=1 SV=1	0.661177	0.000750962	0.00519458	candidate
SUS6	F4HQ76|Q9FX32	Sucrose synthase OS=Arabidopsis thaliana GN=SUS6 PE=3 SV=1|Sucrose synthase 6 OS=Arabidopsis thaliana GN=SUS6 PE=1 SV=1	0.660221	0.00243234	0.0103643	candidate
AT1G73650	A8MQG9|B3H655|B9DFE9|F4HRY1	Uncharacterized protein OS=Arabidopsis thaliana GN=At1g73650 PE=4 SV=1|Uncharacterized protein OS=Arabidopsis thaliana GN=At1g73650 PE=4 SV=1|AT1G73650 protein OS=Arabidopsis thaliana GN=At1g73650 PE=2 SV=1|Uncharacterized protein OS=Arabidopsis thaliana GN=At1g73650 PE=4 SV=1	0.660099	0.00585307	0.0184218	candidate
NRPC2	F4KD38	DNA-directed RNA polymerase III subunit 2 OS=Arabidopsis thaliana GN=NRPC2 PE=2 SV=1	0.660094	0.0143536	0.0344043	candidate
OEP24B	Q8H0Y1	Outer envelope pore protein 24B, chloroplastic OS=Arabidopsis thaliana GN=OEP24B PE=2 SV=1	0.65949	0.00459304	0.0157484	candidate
AT1G02150	Q8LPS6	Pentatricopeptide repeat-containing protein At1g02150 OS=Arabidopsis thaliana GN=At1g02150 PE=2 SV=2	0.659426	0.0012106	0.00681679	candidate
PTAC10	F4JF21|F4JF21-2	Protein PLASTID TRANSCRIPTIONALLY ACTIVE 10 OS=Arabidopsis thaliana GN=PTAC10 PE=1 SV=1|Isoform 2 of Protein PLASTID TRANSCRIPTIONALLY ACTIVE 10 OS=Arabidopsis thaliana GN=PTAC10	0.659064	0.000756478	0.00522085	candidate
ATPC1	Q01908	ATP synthase gamma chain 1, chloroplastic OS=Arabidopsis thaliana GN=ATPC1 PE=1 SV=1	0.657937	0.0462323	0.0831631	candidate
APUM5	Q9LJX4	Pumilio homolog 5 OS=Arabidopsis thaliana GN=APUM5 PE=1 SV=2	0.657204	0.00239822	0.0102964	candidate
UDP	Q9C521|Q9SRE4	UDP-galactose transporter 1 OS=Arabidopsis thaliana GN=UDP-GALT1 PE=2 SV=1|UDP-galactose transporter 2 OS=Arabidopsis thaliana GN=UDP-GALT2 PE=2 SV=1	0.656924	0.0684822	0.113969	candidate
AT1G78140	Q8LBV4	Uncharacterized methyltransferase At1g78140, chloroplastic OS=Arabidopsis thaliana GN=At1g78140 PE=2 SV=1	0.654842	0.00119388	0.00676621	candidate
AT5G42090	Q9FHX6	Dbj|BAA84809.1 OS=Arabidopsis thaliana GN=At5g42090 PE=2 SV=1	0.654433	0.00178671	0.00853233	candidate
AT2G32640	F4ITT3|Q0WVA1	Lycopene beta/epsilon cyclase protein OS=Arabidopsis thaliana GN=At2g32640 PE=1 SV=1	0.654097	0.00141159	0.00744076	candidate
PNSB2	Q94AQ8	Photosynthetic NDH subunit of subcomplex B 2, chloroplastic OS=Arabidopsis thaliana GN=PNSB2 PE=2 SV=1	0.653218	0.000814831	0.00543512	candidate
AT4G16444	Q1H5D2	At4g16444 OS=Arabidopsis thaliana GN=At4g16444 PE=2 SV=1	0.653099	0.00421418	0.0149357	candidate
SYTA|SYT1	F4IFM6|F4IFM7|Q9SKR2	Synaptotagmin A OS=Arabidopsis thaliana GN=SYTA PE=4 SV=1|Synaptotagmin A OS=Arabidopsis thaliana GN=SYTA PE=4 SV=1|Synaptotagmin-1 OS=Arabidopsis thaliana GN=SYT1 PE=1 SV=2	0.6519	0.00797604	0.022849	candidate
AT4G39420	F4JW20	Uncharacterized protein OS=Arabidopsis thaliana GN=At4g39420 PE=4 SV=1	0.650614	0.00622623	0.0192314	candidate
K16E1	Q93XZ7	At5g42570 OS=Arabidopsis thaliana GN=K16E1.4 PE=1 SV=1	0.649549	0.00284674	0.0114145	candidate
AT4G12590	Q9SU27	At4g12590 OS=Arabidopsis thaliana GN=At4g12590 PE=2 SV=1	0.648596	0.000862529	0.00556739	candidate
HCAR	Q8GS60	7-hydroxymethyl chlorophyll a reductase, chloroplastic OS=Arabidopsis thaliana GN=HCAR PE=1 SV=1	0.648577	0.00256342	0.0106385	candidate
AT4G38550	Q9C5F6	Phospholipase like protein (PEARLI 4) family OS=Arabidopsis thaliana GN=At4g38550 PE=1 SV=1	0.648129	0.000793883	0.0053528	candidate
AT1G65820	F4IBL0|Q94BY2	Putative glutathione S-transferase OS=Arabidopsis thaliana GN=At1g65820 PE=4 SV=1|At1g65820/F1E22_4 OS=Arabidopsis thaliana GN=At1g65820 PE=2 SV=1	0.647346	0.0030051	0.0118618	candidate
CAR10	Q9ZVF1	Protein C2-DOMAIN ABA-RELATED 10 OS=Arabidopsis thaliana GN=CAR10 PE=2 SV=1	0.646948	0.0018902	0.00880677	candidate
AT3G62010	F4IX22|F4IX23	Uncharacterized protein OS=Arabidopsis thaliana GN=At3g62010 PE=4 SV=1|Uncharacterized protein OS=Arabidopsis thaliana GN=At3g62010 PE=4 SV=1	0.64663	0.0013911	0.0073718	candidate
AT2G36145	Q8VXY0	Expressed protein OS=Arabidopsis thaliana GN=At2g36145 PE=2 SV=1	0.645731	0.00339008	0.0128645	candidate
AT1G62020	Q94A40	Coatomer subunit alpha-1 OS=Arabidopsis thaliana GN=At1g62020 PE=2 SV=2	0.645219	0.000796818	0.00536459	candidate
SPPA	Q9C9C0	Serine protease SPPA, chloroplastic OS=Arabidopsis thaliana GN=SPPA PE=2 SV=1	0.645195	0.000977074	0.00592824	candidate
FLN1	Q9M394	Fructokinase-like 1, chloroplastic OS=Arabidopsis thaliana GN=FLN1 PE=1 SV=1	0.645061	0.000828654	0.00547594	candidate
NAD9	Q95748	NADH dehydrogenase [ubiquinone] iron-sulfur protein 3 OS=Arabidopsis thaliana GN=NAD9 PE=2 SV=2	0.644133	0.00530813	0.0174	candidate
AT5G20300|TOC90	F4K480|Q6S5G3	Translocase of chloroplast 90 OS=Arabidopsis thaliana GN=At5g20300 PE=4 SV=1|Translocase of chloroplast 90, chloroplastic OS=Arabidopsis thaliana GN=TOC90 PE=1 SV=1	0.643448	0.00146234	0.00761151	candidate
ALA3	Q9XIE6	Phospholipid-transporting ATPase 3 OS=Arabidopsis thaliana GN=ALA3 PE=1 SV=2	0.642388	0.00430351	0.0151322	candidate
AT2G30710	O49336	Expressed protein OS=Arabidopsis thaliana GN=At2g30710 PE=1 SV=2	0.641499	0.00793485	0.0227627	candidate
AT1G80170	Q94AJ5	Probable polygalacturonase At1g80170 OS=Arabidopsis thaliana GN=At1g80170 PE=1 SV=1	0.640905	0.00682355	0.0204542	candidate
DTX40	Q9LVD9	Protein DETOXIFICATION 40 OS=Arabidopsis thaliana GN=DTX40 PE=1 SV=1	0.640622	0.011651	0.0295641	candidate
AT5G57000	F4K958|Q9LTS1	Uncharacterized protein OS=Arabidopsis thaliana GN=At5g57000 PE=1 SV=1|At5g57000 OS=Arabidopsis thaliana GN=At5g57000 PE=1 SV=1	0.640533	0.000860635	0.00556739	candidate
PEX16	Q8S8S1	Peroxisome biogenesis protein 16 OS=Arabidopsis thaliana GN=PEX16 PE=1 SV=1	0.640204	0.00285777	0.0114403	candidate
F16J13	Q94B03	Putative uncharacterized protein At4g12070/F16J13_140 OS=Arabidopsis thaliana GN=F16J13.140 PE=2 SV=1	0.640163	0.00156698	0.00787168	candidate
AT4G31480	Q9SV21	Coatomer subunit beta-1 OS=Arabidopsis thaliana GN=At4g31480 PE=2 SV=2	0.639348	0.00163866	0.00810532	candidate
AT1G09920	Q8L7A5	Expressed protein OS=Arabidopsis thaliana GN=At1g09920 PE=2 SV=1	0.638504	0.00140225	0.00741613	candidate
AAE5	Q9FFE6	Probable acyl-activating enzyme 5, peroxisomal OS=Arabidopsis thaliana GN=AAE5 PE=2 SV=1	0.637602	0.00146127	0.00761151	candidate
TIC22	Q9SZB2	Protein TIC 22, chloroplastic OS=Arabidopsis thaliana GN=TIC22 PE=1 SV=1	0.635845	0.00489546	0.0163708	candidate
AT1G02100	F4HVW3|Q8VY08	Leucine carboxyl methyltransferase OS=Arabidopsis thaliana GN=At1g02100 PE=4 SV=1|Leucine carboxyl methyltransferase OS=Arabidopsis thaliana GN=At1g02100 PE=2 SV=1	0.635616	0.0105365	0.0276091	candidate
AT5G11770	Q42577	NADH dehydrogenase [ubiquinone] iron-sulfur protein 7, mitochondrial OS=Arabidopsis thaliana GN=At5g11770 PE=2 SV=1	0.635242	0.00111594	0.00648908	candidate
AT5G25265	Q8W4E6	At5g25265 OS=Arabidopsis thaliana GN=At5g25265 PE=2 SV=1	0.63508	0.00396448	0.0143471	candidate
DYW7	Q9FXH1	Pentatricopeptide repeat-containing protein At1g19720 OS=Arabidopsis thaliana GN=DYW7 PE=2 SV=1	0.634798	0.00236281	0.0101894	candidate
AT2G16860	Q9ZVX7	Expressed protein OS=Arabidopsis thaliana GN=At2g16860 PE=1 SV=2	0.634023	0.00174368	0.0084081	candidate
RPL31	Q9FWS4	50S ribosomal protein L31, chloroplastic OS=Arabidopsis thaliana GN=RPL31 PE=2 SV=1	0.633112	0.00191538	0.00889068	candidate
MOT2	Q0WP36|Q0WP36-2	Molybdate transporter 2 OS=Arabidopsis thaliana GN=MOT2 PE=1 SV=2|Isoform 2 of Molybdate transporter 2 OS=Arabidopsis thaliana GN=MOT2	0.632398	0.0077171	0.0223908	candidate
AT1G57610	Q8VYR0	Calcium uniporter protein 5, mitochondrial OS=Arabidopsis thaliana GN=At1g57610 PE=2 SV=1	0.63159	0.0039229	0.0142589	candidate
NDHU	Q84VQ4|Q84VQ4-2	Isoform 2 of NAD(P)H-quinone oxidoreductase subunit U, chloroplastic OS=Arabidopsis thaliana GN=ndhU|NAD(P)H-quinone oxidoreductase subunit U, chloroplastic OS=Arabidopsis thaliana GN=ndhU PE=1 SV=1	0.630341	0.0711958	0.117776	candidate
HIR1	Q9FM19	Hypersensitive-induced response protein 1 OS=Arabidopsis thaliana GN=HIR1 PE=1 SV=1	0.629975	0.0195242	0.043275	candidate
EDS1	Q9SU72	Protein EDS1 OS=Arabidopsis thaliana GN=EDS1 PE=1 SV=1	0.629488	0.00202842	0.00926882	candidate
ABCB25	Q9LVM1	ABC transporter B family member 25, mitochondrial OS=Arabidopsis thaliana GN=ABCB25 PE=1 SV=1	0.629368	0.00225739	0.00987063	candidate
EMB2746	Q84W56	Putative uncharacterized protein At5g63420 OS=Arabidopsis thaliana GN=emb2746 PE=1 SV=1	0.628967	0.00130567	0.00712391	candidate
NDA1	Q8GWA1	Internal alternative NAD(P)H-ubiquinone oxidoreductase A1, mitochondrial OS=Arabidopsis thaliana GN=NDA1 PE=2 SV=1	0.628748	0.00179504	0.00853929	candidate
AT5G62840	Q9FM11	Phosphoglycerate mutase family protein OS=Arabidopsis thaliana GN=At5g62840 PE=2 SV=1	0.628544	0.00268676	0.011025	candidate
AT1G48210	F4HWU0	Serine/threonine protein kinase OS=Arabidopsis thaliana GN=At1g48210 PE=3 SV=1	0.627735	0.00225044	0.0098489	candidate
RCA	P10896-2	Isoform Short of Ribulose bisphosphate carboxylase/oxygenase activase, chloroplastic OS=Arabidopsis thaliana GN=RCA	0.625616	0.00373277	0.0137587	candidate
AT3G08780	Q2V3X5|Q8RY09	AT3G08780 protein OS=Arabidopsis thaliana GN=At3g08780 PE=1 SV=1|AT3g08780/F17O14_25 OS=Arabidopsis thaliana GN=At3g08780 PE=1 SV=1	0.625136	0.0169747	0.0388529	candidate
AT3G49360	Q8LG70	Probable 6-phosphogluconolactonase 2 OS=Arabidopsis thaliana GN=At3g49360 PE=2 SV=2	0.625053	0.00551387	0.0178047	candidate
F5A18	Q9S791	AT1G70770 protein OS=Arabidopsis thaliana GN=F5A18.5 PE=1 SV=1	0.62247	0.00211692	0.00954145	candidate
LUT2	Q38932	Lycopene epsilon cyclase, chloroplastic OS=Arabidopsis thaliana GN=LUT2 PE=1 SV=2	0.622372	0.0255358	0.0523984	candidate
SURF1	Q9SE51	Surfeit locus protein 1 OS=Arabidopsis thaliana GN=SURF1 PE=2 SV=1	0.622142	0.00205085	0.00933865	candidate
ILA	F4I894	Protein ILITYHIA OS=Arabidopsis thaliana GN=ILA PE=1 SV=1	0.621915	0.0016549	0.00816133	candidate
TOC34	Q38906	Translocase of chloroplast 34, chloroplastic OS=Arabidopsis thaliana GN=TOC34 PE=1 SV=2	0.621838	0.00106983	0.00634504	candidate
AT2G33630	O22813	At2g33630/F4P9.40 OS=Arabidopsis thaliana GN=At2g33630 PE=2 SV=1	0.621623	0.00811918	0.0230863	candidate
REM19	Q9XIB5	B3 domain-containing protein REM19 OS=Arabidopsis thaliana GN=REM19 PE=1 SV=1	0.621094	0.00165706	0.00816389	candidate
CLPR1	Q9XJ35	ATP-dependent Clp protease proteolytic subunit-related protein 1, chloroplastic OS=Arabidopsis thaliana GN=CLPR1 PE=1 SV=1	0.620981	0.00276553	0.0112175	candidate
AT1G63010	F4I0G4|F4I0G7|Q2V4F9	Major Facilitator Superfamily with SPX domain-containing protein OS=Arabidopsis thaliana GN=At1g63010 PE=4 SV=1|Major Facilitator Superfamily with SPX domain-containing protein OS=Arabidopsis thaliana GN=At1g63010 PE=4 SV=1|SPX domain-containing membrane protein At1g63010 OS=Arabidopsis thaliana GN=At1g63010 PE=2 SV=1	0.620732	0.00278444	0.0112462	candidate
AT4G28770|TOM2AH1	F4JM26|Q9SVU4	Tetraspanin family protein OS=Arabidopsis thaliana GN=At4g28770 PE=4 SV=1|Tetraspanin-20 OS=Arabidopsis thaliana GN=TOM2AH1 PE=2 SV=1	0.620672	0.0334849	0.064682	candidate
COI1	O04197	Coronatine-insensitive protein 1 OS=Arabidopsis thaliana GN=COI1 PE=1 SV=1	0.619798	0.00208095	0.0094148	candidate
RPL10AA	Q8VZB9	60S ribosomal protein L10a-1 OS=Arabidopsis thaliana GN=RPL10AA PE=1 SV=1	0.619316	0.00622597	0.0192314	candidate
ECA4	Q9XES1	Calcium-transporting ATPase 4, endoplasmic reticulum-type OS=Arabidopsis thaliana GN=ECA4 PE=2 SV=2	0.618697	0.00140876	0.00743371	candidate
VIP1	Q9MA75	Transcription factor VIP1 OS=Arabidopsis thaliana GN=VIP1 PE=1 SV=1	0.618654	0.00236306	0.0101894	candidate
PPD4	O49292	PsbP domain-containing protein 4, chloroplastic OS=Arabidopsis thaliana GN=PPD4 PE=1 SV=2	0.61794	0.0147059	0.0350503	candidate
AT5G57610	Q9FKL3	Octicosapeptide/Phox/Bem1p domain-containing protein kinase OS=Arabidopsis thaliana GN=At5g57610 PE=1 SV=1	0.617727	0.0927191	0.145621	candidate
PEX22	Q9LSX7	Peroxisome biogenesis protein 22 OS=Arabidopsis thaliana GN=PEX22 PE=1 SV=1	0.61752	0.00178147	0.00851548	candidate
DRP1C	Q8LF21	Dynamin-related protein 1C OS=Arabidopsis thaliana GN=DRP1C PE=1 SV=2	0.616393	0.00273128	0.0111567	candidate
MOS11	Q9LZ08	Protein MODIFIER OF SNC1 11 OS=Arabidopsis thaliana GN=MOS11 PE=1 SV=1	0.616315	0.00467795	0.0159073	candidate
AT5G19850	F4K2M9	Hydrolase, alpha/beta fold family protein OS=Arabidopsis thaliana GN=At5g19850 PE=4 SV=1	0.615303	0.0433645	0.0792151	candidate
AT4G29670	Q8LCT3-2	Isoform 2 of Thioredoxin-like 2-2, chloroplastic OS=Arabidopsis thaliana GN=At4g29670	0.614441	0.00278296	0.0112462	candidate
AT2G02160	Q9ZUM0	Zinc finger CCCH domain-containing protein 17 OS=Arabidopsis thaliana GN=At2g02160 PE=1 SV=1	0.614322	0.0245604	0.0509856	candidate
AT2G43235	Q56Y19	Putative uncharacterized protein At2g43240 OS=Arabidopsis thaliana GN=At2g43235 PE=2 SV=1	0.613274	0.0168017	0.0385762	candidate
EICBP|CMTA2|CMTA1	F4KCL4|Q6NPP4|Q9FY74|Q9FY74-2	Calmodulin-binding transcription activator 1 OS=Arabidopsis thaliana GN=EICBP.B PE=4 SV=1|Calmodulin-binding transcription activator 2 OS=Arabidopsis thaliana GN=CMTA2 PE=1 SV=1|Calmodulin-binding transcription activator 1 OS=Arabidopsis thaliana GN=CMTA1 PE=2 SV=2|Isoform 2 of Calmodulin-binding transcription activator 1 OS=Arabidopsis thaliana GN=CMTA1	0.612916	0.00602582	0.0187772	candidate
PCKA	Q9T074	Phosphoenolpyruvate carboxykinase [ATP] OS=Arabidopsis thaliana GN=PCKA PE=1 SV=1	0.612525	0.0012423	0.0069079	candidate
TRS130	F4K0C4	Trafficking protein particle complex II-specific subunit 130 homolog OS=Arabidopsis thaliana GN=TRS130 PE=1 SV=1	0.612406	0.00200952	0.00921599	candidate
MED23	F4I4P3|F4I4P3-2	Isoform 2 of Mediator of RNA polymerase II transcription subunit 23 OS=Arabidopsis thaliana GN=MED23|Mediator of RNA polymerase II transcription subunit 23 OS=Arabidopsis thaliana GN=MED23 PE=1 SV=1	0.611825	0.0022493	0.0098489	candidate
T22A6	Q9STW1	At4g24330 OS=Arabidopsis thaliana GN=T22A6.160 PE=2 SV=1	0.611445	0.00823644	0.0232956	candidate
AT2G17972	Q8S8K0	Expressed protein OS=Arabidopsis thaliana GN=At2g17972 PE=2 SV=1	0.610967	0.0105893	0.0277036	candidate
RIN4	Q8GYN5	RPM1-interacting protein 4 OS=Arabidopsis thaliana GN=RIN4 PE=1 SV=1	0.610705	0.0140044	0.0337952	candidate
FTSHI1	O22993	Probable inactive ATP-dependent zinc metalloprotease FTSHI 1, chloroplastic OS=Arabidopsis thaliana GN=FTSHI1 PE=1 SV=1	0.61004	0.00185273	0.00870554	candidate
MENB	Q8GYN9	1,4-dihydroxy-2-naphthoyl-CoA synthase, peroxisomal OS=Arabidopsis thaliana GN=MENB PE=1 SV=2	0.609737	0.00200235	0.0092086	candidate
PROC1	P54904	Pyrroline-5-carboxylate reductase OS=Arabidopsis thaliana GN=PROC1 PE=2 SV=1	0.609736	0.00127055	0.00701695	candidate
BRR2A	Q9SYP1	DExH-box ATP-dependent RNA helicase DExH12 OS=Arabidopsis thaliana GN=BRR2A PE=1 SV=1	0.60906	0.00111234	0.00648884	candidate
CSY3	Q9SJH7	Citrate synthase 3, peroxisomal OS=Arabidopsis thaliana GN=CSY3 PE=2 SV=1	0.609044	0.0100962	0.0268369	candidate
DGK1	Q39017	Diacylglycerol kinase 1 OS=Arabidopsis thaliana GN=DGK1 PE=1 SV=2	0.608985	0.0736833	0.121238	candidate
RPS10	P42797|Q9LK61	30S ribosomal protein S10, chloroplastic OS=Arabidopsis thaliana GN=RPS10 PE=2 SV=1|40S ribosomal protein S10, mitochondrial OS=Arabidopsis thaliana GN=RPS10 PE=2 SV=2	0.608913	0.0200811	0.0439417	candidate
KCS11	O48780	3-ketoacyl-CoA synthase 11 OS=Arabidopsis thaliana GN=KCS11 PE=1 SV=1	0.608356	0.00132394	0.00718419	candidate
EIF4B2	Q9SAD7	Eukaryotic translation initiation factor 4B2 OS=Arabidopsis thaliana GN=EIF4B2 PE=1 SV=1	0.608233	0.00274052	0.0111567	candidate
NPF6	Q05085|Q9LVE0|Q9SZY4	Protein NRT1/ PTR FAMILY 6.2 OS=Arabidopsis thaliana GN=NPF6.2 PE=1 SV=1|Protein NRT1/ PTR FAMILY 6.3 OS=Arabidopsis thaliana GN=NPF6.3 PE=1 SV=1|Protein NRT1/ PTR FAMILY 6.4 OS=Arabidopsis thaliana GN=NPF6.4 PE=1 SV=1	0.607558	0.00770987	0.0223829	candidate
TAF6	Q9MAU3	Transcription initiation factor TFIID subunit 6 OS=Arabidopsis thaliana GN=TAF6 PE=1 SV=1	0.605785	0.0138622	0.0335823	candidate
AT3G22560	Q9LJ90	Alanine acetyl transferase-like protein OS=Arabidopsis thaliana GN=At3g22560 PE=2 SV=1	0.60501	0.00192394	0.0089139	candidate
F6D8	Q96270|Q9SSP6|Q9SSR2|Q9SSS7	At1g52420 OS=Arabidopsis thaliana GN=F6D8.36 PE=2 SV=1|At1g52690/F6D8_9 OS=Arabidopsis thaliana GN=F6D8.9 PE=2 SV=1|AT1G52730 protein OS=Arabidopsis thaliana GN=F6D8.2 PE=2 SV=1|Signal peptidase I OS=Arabidopsis thaliana GN=F6D8.18 PE=2 SV=1	0.604799	0.0444959	0.0808367	candidate
T31P16_150	Q9LX13	(3R)-hydroxymyristoyl-[acyl carrier protein] dehydratase-like protein OS=Arabidopsis thaliana GN=T31P16_150 PE=2 SV=1	0.604181	0.00968397	0.0261062	candidate
AT4G32160	F4JTJ2	Phox (PX) domain-containing protein OS=Arabidopsis thaliana GN=At4g32160 PE=4 SV=1	0.603024	0.0450936	0.0815651	candidate
OEP37	O80565	Outer envelope pore protein 37, chloroplastic OS=Arabidopsis thaliana GN=OEP37 PE=2 SV=2	0.602749	0.00171442	0.00837707	candidate
EMB2738	B5X565	At3g12080 OS=Arabidopsis thaliana GN=emb2738 PE=2 SV=1	0.60257	0.0335285	0.0646967	candidate
CKL5	Q9ZUP4	At2g19470 OS=Arabidopsis thaliana GN=CKL5 PE=1 SV=1	0.602542	0.00257651	0.0106573	candidate
AT5G64270	Q9FMF9	Nuclear protein-like OS=Arabidopsis thaliana GN=At5g64270 PE=1 SV=1	0.602245	0.0030396	0.0119001	candidate
SEC15B	F4JHH5	Exocyst complex component SEC15B OS=Arabidopsis thaliana GN=SEC15B PE=1 SV=1	0.602225	0.00307866	0.0119589	candidate
PLT5	Q8VZ80	Polyol transporter 5 OS=Arabidopsis thaliana GN=PLT5 PE=1 SV=2	0.600744	0.0130098	0.0320956	candidate
RPL11	Q9MAP3	50S ribosomal protein L11, chloroplastic OS=Arabidopsis thaliana GN=RPL11 PE=2 SV=1	0.600474	0.00768578	0.022339	candidate
AT4G19500	F4JT78	Nucleoside-triphosphatase/transmembrane receptor/nucleotide binding/ATP binding OS=Arabidopsis thaliana GN=At4g19500 PE=4 SV=1	0.599833	0.0299484	0.059301	candidate
RPP13	Q9M667	Disease resistance protein RPP13 OS=Arabidopsis thaliana GN=RPP13 PE=2 SV=2	0.599659	0.00251067	0.0105516	candidate
CYP75B1	Q9SD85	Flavonoid 3'-monooxygenase OS=Arabidopsis thaliana GN=CYP75B1 PE=1 SV=1	0.598833	0.00161069	0.00803889	candidate
SAC8	Q96328	Phosphoinositide phosphatase SAC8 OS=Arabidopsis thaliana GN=SAC8 PE=2 SV=1	0.598019	0.00207437	0.00940935	candidate
OEP80	Q9C5J8	Outer envelope protein 80, chloroplastic OS=Arabidopsis thaliana GN=OEP80 PE=2 SV=1	0.595932	0.00127976	0.00704433	candidate
SC3|SCAMP3	F4HTI7|Q9M5P2	Secretory carrier-associated membrane protein 3 OS=Arabidopsis thaliana GN=SC3 PE=1 SV=1|Secretory carrier-associated membrane protein 3 OS=Arabidopsis thaliana GN=SCAMP3 PE=1 SV=1	0.595691	0.00511797	0.0169554	candidate
MXK3	Q93Y08	ABC transporter-like OS=Arabidopsis thaliana GN=MXK3.17 PE=2 SV=1	0.595645	0.00785224	0.0226246	candidate
AT1G05960	F4IAF5|F4IAF6	ARM repeat superfamily protein OS=Arabidopsis thaliana GN=At1g05960 PE=4 SV=1|ARM repeat superfamily protein OS=Arabidopsis thaliana GN=At1g05960 PE=4 SV=1	0.595526	0.0535944	0.0936726	candidate
MITHPPK	Q9SZV3|Q9SZV3-2	Folate synthesis bifunctional protein, mitochondrial OS=Arabidopsis thaliana GN=MitHPPK/DHPS PE=2 SV=1|Isoform 2 of Folate synthesis bifunctional protein, mitochondrial OS=Arabidopsis thaliana GN=MitHPPK/DHPS	0.595424	0.00121102	0.00681679	candidate
AT3G07690	Q9S785|Q9S785-2	Glycerol-3-phosphate dehydrogenase [NAD(+)] At3g07690, cytosolic OS=Arabidopsis thaliana GN=At3g07690 PE=3 SV=2|Isoform 2 of Glycerol-3-phosphate dehydrogenase [NAD(+)] At3g07690, cytosolic OS=Arabidopsis thaliana GN=At3g07690	0.594967	0.00139062	0.0073718	candidate
ALDH3I1	Q8W033	Aldehyde dehydrogenase family 3 member I1, chloroplastic OS=Arabidopsis thaliana GN=ALDH3I1 PE=1 SV=2	0.594957	0.0013096	0.00713756	candidate
AT3G12800	Q9LTV6	Peroxisomal 2,4-dienoyl-CoA reductase OS=Arabidopsis thaliana GN=At3g12800 PE=2 SV=1	0.594895	0.00179274	0.00853929	candidate
GUN4	Q9LX31	Tetrapyrrole-binding protein, chloroplastic OS=Arabidopsis thaliana GN=GUN4 PE=1 SV=1	0.594799	0.127085	0.188656	candidate
HMA1	Q9M3H5	Probable cadmium/zinc-transporting ATPase HMA1, chloroplastic OS=Arabidopsis thaliana GN=HMA1 PE=2 SV=2	0.594363	0.00411352	0.0146795	candidate
FKBP16	O22870|Q944B0|Q9SR70	Peptidyl-prolyl cis-trans isomerase FKBP16-3, chloroplastic OS=Arabidopsis thaliana GN=FKBP16-3 PE=1 SV=2|Peptidyl-prolyl cis-trans isomerase FKBP16-1, chloroplastic OS=Arabidopsis thaliana GN=FKBP16-1 PE=2 SV=1|Peptidyl-prolyl cis-trans isomerase FKBP16-4, chloroplastic OS=Arabidopsis thaliana GN=FKBP16-4 PE=1 SV=1	0.593479	0.0218733	0.0467447	candidate
GTL1	Q9C882|Q9C882-2|Q9C882-3	Isoform 2 of Trihelix transcription factor GTL1 OS=Arabidopsis thaliana GN=GTL1|Isoform 3 of Trihelix transcription factor GTL1 OS=Arabidopsis thaliana GN=GTL1|Trihelix transcription factor GTL1 OS=Arabidopsis thaliana GN=GTL1 PE=1 SV=2	0.593144	0.0044336	0.0154493	candidate
AP2M	O23140	AP-2 complex subunit mu OS=Arabidopsis thaliana GN=AP2M PE=1 SV=1	0.592929	0.00556315	0.0178449	candidate
RUS1	Q7X6P3	Protein root UVB sensitive 1, chloroplastic OS=Arabidopsis thaliana GN=RUS1 PE=1 SV=1	0.592924	0.0082396	0.0232956	candidate
SSL4	Q9SD07	Protein STRICTOSIDINE SYNTHASE-LIKE 4 OS=Arabidopsis thaliana GN=SSL4 PE=1 SV=1	0.592393	0.00162206	0.0080487	candidate
AT4G14600	Q8VXX9	Bet1-like protein At4g14600 OS=Arabidopsis thaliana GN=At4g14600 PE=2 SV=1	0.5922	0.00242863	0.0103643	candidate
OSCA1	Q9XEA1	Protein OSCA1 OS=Arabidopsis thaliana GN=OSCA1 PE=1 SV=1	0.590796	0.0401875	0.0748682	candidate
APG1	Q43727	Glucose-6-phosphate 1-dehydrogenase 1, chloroplastic OS=Arabidopsis thaliana GN=APG1 PE=2 SV=2	0.590668	0.0100809	0.0268196	candidate
TRS120	Q9FY61	Trafficking protein particle complex II-specific subunit 120 homolog OS=Arabidopsis thaliana GN=TRS120 PE=1 SV=1	0.590383	0.00325433	0.0125047	candidate
MOS14	Q8GUL2	Transportin MOS14 OS=Arabidopsis thaliana GN=MOS14 PE=1 SV=1	0.589778	0.00255294	0.0106363	candidate
AT3G17410	Q9LUT0	Putative serine/threonine protein kinase OS=Arabidopsis thaliana GN=At3g17410 PE=2 SV=1	0.589065	0.00142112	0.00746809	candidate
AT4G10000	F4JKW0	Thioredoxin family protein OS=Arabidopsis thaliana GN=At4g10000 PE=4 SV=1	0.588487	0.00247436	0.0104786	candidate
AT3G04490	F4J3Q2	Uncharacterized protein OS=Arabidopsis thaliana GN=At3g04490 PE=4 SV=1	0.58842	0.00190003	0.00884179	candidate
UBP4|UBP3	F4IJH1|O24454|Q8LAM0	Ubiquitin carboxyl-terminal hydrolase 4 OS=Arabidopsis thaliana GN=UBP4 PE=3 SV=1|Ubiquitin carboxyl-terminal hydrolase 3 OS=Arabidopsis thaliana GN=UBP3 PE=1 SV=1|Ubiquitin carboxyl-terminal hydrolase 4 OS=Arabidopsis thaliana GN=UBP4 PE=1 SV=2	0.588333	0.0253678	0.0522476	candidate
BIG3	Q9LPC5	Brefeldin A-inhibited guanine nucleotide-exchange protein 3 OS=Arabidopsis thaliana GN=BIG3 PE=1 SV=1	0.588277	0.00132336	0.00718419	candidate
MGD1	O81770|O81770-2	Isoform 2 of Monogalactosyldiacylglycerol synthase 1, chloroplastic OS=Arabidopsis thaliana GN=MGD1|Monogalactosyldiacylglycerol synthase 1, chloroplastic OS=Arabidopsis thaliana GN=MGD1 PE=1 SV=1	0.588242	0.00207252	0.00940935	candidate
WAV2	Q8RXP6	Bem46-family protein WAV2 OS=Arabidopsis thaliana GN=WAV2 PE=2 SV=1	0.588082	0.00279142	0.0112653	candidate
ICMTB	Q93W54	Protein-S-isoprenylcysteine O-methyltransferase B OS=Arabidopsis thaliana GN=ICMTB PE=1 SV=1	0.587975	0.0330602	0.0640106	candidate
AT1G62730	Q9SI77	At1g62730 OS=Arabidopsis thaliana GN=At1g62730 PE=2 SV=1	0.587936	0.0093122	0.0253349	candidate
AT4G17270	Q9M0M4	Putative MO25-like protein At4g17270 OS=Arabidopsis thaliana GN=At4g17270 PE=2 SV=1	0.587535	0.0229518	0.0484548	candidate
IPUT1	Q8GWB7	Inositol phosphorylceramide glucuronosyltransferase 1 OS=Arabidopsis thaliana GN=IPUT1 PE=1 SV=1	0.587099	0.00268333	0.011025	candidate
MMS19	Q0WVF8	MMS19 nucleotide excision repair protein homolog OS=Arabidopsis thaliana GN=MMS19 PE=1 SV=1	0.587088	0.00576076	0.0181888	candidate
ABCB6	Q8LPT1	ABC transporter B family member 6 OS=Arabidopsis thaliana GN=ABCB6 PE=1 SV=2	0.586943	0.00212548	0.0095541	candidate
THO1	F4KFC9|Q93VM9	THO complex subunit 1 OS=Arabidopsis thaliana GN=THO1 PE=1 SV=1|THO complex subunit 1 OS=Arabidopsis thaliana GN=THO1 PE=4 SV=1	0.58646	0.00907404	0.0248637	candidate
AT1G50510	Q84K35	Indigoidine synthase A-like protein OS=Arabidopsis thaliana GN=At1g50510 PE=1 SV=1	0.585841	0.0189913	0.0423769	candidate
PDX12	Q9ZNR6	Pyridoxal 5'-phosphate synthase-like subunit PDX1.2 OS=Arabidopsis thaliana GN=PDX12 PE=1 SV=1	-0.585039	0.00149602	0.00770622	candidate
TUBB4	P24636	Tubulin beta-4 chain OS=Arabidopsis thaliana GN=TUBB4 PE=2 SV=2	-0.585629	0.00268756	0.011025	candidate
AT4G36190	A4VCL8	At4g36190 OS=Arabidopsis thaliana GN=At4g36190 PE=2 SV=1	-0.587004	0.0014335	0.00749275	candidate
T9L3_90	Q9LEQ9	ARM repeat superfamily protein OS=Arabidopsis thaliana GN=T9L3_90 PE=2 SV=1	-0.587218	0.00379022	0.0139292	candidate
PPA2	P21216	Soluble inorganic pyrophosphatase 2 OS=Arabidopsis thaliana GN=PPA2 PE=2 SV=2	-0.587957	0.00907959	0.0248652	candidate
PATL4	Q94C59	Patellin-4 OS=Arabidopsis thaliana GN=PATL4 PE=1 SV=2	-0.588522	0.00208125	0.0094148	candidate
STR4A	Q56XR7	Rhodanese-like domain-containing protein 4A, chloroplastic OS=Arabidopsis thaliana GN=STR4A PE=2 SV=1	-0.590093	0.0118052	0.0298488	candidate
IMDH3	Q9FMT1	3-isopropylmalate dehydrogenase 3, chloroplastic OS=Arabidopsis thaliana GN=IMDH3 PE=1 SV=1	-0.59053	0.0363518	0.0690407	candidate
THO3	Q9FKT5	THO complex subunit 3 OS=Arabidopsis thaliana GN=THO3 PE=1 SV=1	-0.590767	0.0062554	0.0192675	candidate
AT4G14000	Q8VY62	Putative methyltransferase family protein OS=Arabidopsis thaliana GN=At4g14000 PE=2 SV=1	-0.59114	0.00422767	0.0149516	candidate
AT3G20790	Q8RWP0	NAD(P)-binding Rossmann-fold superfamily protein OS=Arabidopsis thaliana GN=At3g20790 PE=2 SV=1	-0.591728	0.00223655	0.00983136	candidate
CARB	Q42601	Carbamoyl-phosphate synthase large chain, chloroplastic OS=Arabidopsis thaliana GN=CARB PE=1 SV=1	-0.59188	0.00122056	0.00683955	candidate
CGS1	P55217	Cystathionine gamma-synthase 1, chloroplastic OS=Arabidopsis thaliana GN=CGS1 PE=1 SV=3	-0.591921	0.00629959	0.0193358	candidate
GGT3	Q9M0G0|Q9M0G0-2	Gamma-glutamyltranspeptidase 3 OS=Arabidopsis thaliana GN=GGT3 PE=2 SV=1|Isoform 2 of Gamma-glutamyltranspeptidase 3 OS=Arabidopsis thaliana GN=GGT3	-0.592519	0.00132775	0.00718923	candidate
AT1G53240	Q9ZP06	Malate dehydrogenase 1, mitochondrial OS=Arabidopsis thaliana GN=At1g53240 PE=1 SV=1	-0.59426	0.00821206	0.0232441	candidate
GLDP2	O80988	Glycine dehydrogenase (decarboxylating) 2, mitochondrial OS=Arabidopsis thaliana GN=GLDP2 PE=2 SV=1	-0.596461	0.00127369	0.00701867	candidate
AT2G04690	F4IFA9|Q8RY62	Pyridoxamine 5'-phosphate oxidase family protein OS=Arabidopsis thaliana GN=At2g04690 PE=4 SV=1|At2g04690/F28I8.27 OS=Arabidopsis thaliana GN=At2g04690 PE=2 SV=1	-0.596666	0.00136155	0.0072871	candidate
GAUT8	Q9LSG3	Galacturonosyltransferase 8 OS=Arabidopsis thaliana GN=GAUT8 PE=1 SV=1	-0.596798	0.00121061	0.00681679	candidate
GDH2	Q38946	Glutamate dehydrogenase 2 OS=Arabidopsis thaliana GN=GDH2 PE=1 SV=1	-0.597814	0.00241623	0.010347	candidate
EFTS	Q5XF75	Elongation factor Ts, mitochondrial OS=Arabidopsis thaliana GN=EFTS PE=2 SV=1	-0.598366	0.00141448	0.00744811	candidate
AT2G35450	Q682E0	Catalytic/ hydrolase OS=Arabidopsis thaliana GN=At2g35450 PE=1 SV=1	-0.598596	0.00318711	0.0122939	candidate
AT1G30570	Q9SA72	Probable receptor-like protein kinase At1g30570 OS=Arabidopsis thaliana GN=At1g30570 PE=3 SV=1	-0.598703	0.00454255	0.0156588	candidate
AT1G16880|ACR11	F4I613|Q9FZ47	ACT domain-containing protein OS=Arabidopsis thaliana GN=At1g16880 PE=4 SV=1|ACT domain-containing protein ACR11 OS=Arabidopsis thaliana GN=ACR11 PE=1 SV=1	-0.598955	0.0333346	0.0644167	candidate
CBP20	Q9XFD1	Nuclear cap-binding protein subunit 2 OS=Arabidopsis thaliana GN=CBP20 PE=1 SV=1	-0.59941	0.0109451	0.0283365	candidate
QPT	A8MS71|F4INA0|Q9ZU32	Nicotinate-nucleotide pyrophosphorylase [carboxylating] OS=Arabidopsis thaliana GN=QPT PE=3 SV=1|Nicotinate-nucleotide pyrophosphorylase [carboxylating] OS=Arabidopsis thaliana GN=QPT PE=3 SV=1|Nicotinate-nucleotide pyrophosphorylase [carboxylating], chloroplastic OS=Arabidopsis thaliana GN=QPT PE=2 SV=2	-0.599804	0.00115117	0.00660693	candidate
T31J12	Q9ZPZ4	Putative uncharacterized protein At1g09310 OS=Arabidopsis thaliana GN=T31J12.3 PE=1 SV=1	-0.599917	0.00113612	0.00655841	candidate
LYM2	O23006	LysM domain-containing GPI-anchored protein 2 OS=Arabidopsis thaliana GN=LYM2 PE=1 SV=1	-0.600422	0.00305994	0.011934	candidate
RPL37B|RPL37C	Q43292|Q8LEM8	60S ribosomal protein L37-2 OS=Arabidopsis thaliana GN=RPL37B PE=3 SV=2|60S ribosomal protein L37-3 OS=Arabidopsis thaliana GN=RPL37C PE=3 SV=1	-0.600436	0.0161854	0.0375997	candidate
GRF6	F4KGV2|F4KGV5|P48349|P48349-2	14-3-3-like protein GF14 lambda OS=Arabidopsis thaliana GN=GRF6 PE=3 SV=1|14-3-3-like protein GF14 lambda OS=Arabidopsis thaliana GN=GRF6 PE=3 SV=1|14-3-3-like protein GF14 lambda OS=Arabidopsis thaliana GN=GRF6 PE=1 SV=1|Isoform 2 of 14-3-3-like protein GF14 lambda OS=Arabidopsis thaliana GN=GRF6	-0.601427	0.0134666	0.0328964	candidate
BCAT4	Q9LE06	Methionine aminotransferase BCAT4 OS=Arabidopsis thaliana GN=BCAT4 PE=1 SV=1	-0.602132	0.00555882	0.0178449	candidate
FER	Q9SCZ4	Receptor-like protein kinase FERONIA OS=Arabidopsis thaliana GN=FER PE=1 SV=1	-0.602365	0.00746662	0.0218552	candidate
EBM	Q75W54	Mannosylglycoprotein endo-beta-mannosidase OS=Arabidopsis thaliana GN=EBM PE=1 SV=3	-0.603087	0.00670695	0.0202388	candidate
UMK3	O04905|O04905-2	UMP-CMP kinase 3 OS=Arabidopsis thaliana GN=UMK3 PE=1 SV=1|Isoform 2 of UMP-CMP kinase 3 OS=Arabidopsis thaliana GN=UMK3	-0.603339	0.0123602	0.030951	candidate
RPI1	Q9C998	Probable ribose-5-phosphate isomerase 1 OS=Arabidopsis thaliana GN=RPI1 PE=1 SV=1	-0.603774	0.00111629	0.00648908	candidate
ASP5	B9DG21|F4JTH0|P46248	Aspartate aminotransferase OS=Arabidopsis thaliana GN=ASP5 PE=2 SV=1|Aspartate aminotransferase OS=Arabidopsis thaliana GN=ASP5 PE=3 SV=1|Aspartate aminotransferase, chloroplastic OS=Arabidopsis thaliana GN=ASP5 PE=1 SV=2	-0.604457	0.00121842	0.00683524	candidate
RBG5	Q9C909	Glycine-rich RNA-binding protein 5, mitochondrial OS=Arabidopsis thaliana GN=RBG5 PE=2 SV=1	-0.604568	0.00917921	0.0250883	candidate
KDSA1	Q9AV97	2-dehydro-3-deoxyphosphooctonate aldolase 1 OS=Arabidopsis thaliana GN=KDSA1 PE=1 SV=2	-0.604842	0.00116111	0.00665008	candidate
AT4G02530	O22773	Thylakoid lumenal 16.5 kDa protein, chloroplastic OS=Arabidopsis thaliana GN=At4g02530 PE=1 SV=3	-0.604949	0.00778464	0.0224919	candidate
PSBO1	P23321	Oxygen-evolving enhancer protein 1-1, chloroplastic OS=Arabidopsis thaliana GN=PSBO1 PE=1 SV=2	-0.605344	0.0368152	0.0697609	candidate
PRMT13	Q84W92|Q84W92-3	Probable histone-arginine methyltransferase 1.3 OS=Arabidopsis thaliana GN=PRMT13 PE=2 SV=3|Isoform 2 of Probable histone-arginine methyltransferase 1.3 OS=Arabidopsis thaliana GN=PRMT13	-0.605921	0.00120322	0.00680005	candidate
AT3G19990	Q501F4	At3g19990 OS=Arabidopsis thaliana GN=At3g19990 PE=2 SV=1	-0.606935	0.00133754	0.00720304	candidate
OASC	B9DFR6|F4J9F7|Q43725	Cysteine synthase OS=Arabidopsis thaliana GN=OASC PE=2 SV=1|Cysteine synthase OS=Arabidopsis thaliana GN=OASC PE=3 SV=1|Cysteine synthase, mitochondrial OS=Arabidopsis thaliana GN=OASC PE=1 SV=3	-0.608626	0.00165183	0.00815426	candidate
AT1G62810	Q8H1H9	Primary amine oxidase OS=Arabidopsis thaliana GN=At1g62810 PE=2 SV=1	-0.60961	0.00362888	0.0134756	candidate
THIC	O82392	Phosphomethylpyrimidine synthase, chloroplastic OS=Arabidopsis thaliana GN=THIC PE=1 SV=1	-0.609742	0.00408901	0.014617	candidate
ASNAP2	Q9SPE6	Alpha-soluble NSF attachment protein 2 OS=Arabidopsis thaliana GN=ASNAP2 PE=1 SV=1	-0.610052	0.00301073	0.0118618	candidate
AT4G18905	F4JSC0|Q93VS5	WD-40 repeat family protein OS=Arabidopsis thaliana GN=At4g18905 PE=1 SV=1|AT4g18900/F13C5_70 OS=Arabidopsis thaliana GN=At4g18905 PE=1 SV=1	-0.610097	0.00108695	0.0064008	candidate
RPL10A	Q93VT9	60S ribosomal protein L10-1 OS=Arabidopsis thaliana GN=RPL10A PE=1 SV=1	-0.610472	0.00142128	0.00746809	candidate
RPL36AA	O23290	60S ribosomal protein L36a OS=Arabidopsis thaliana GN=RPL36AA PE=2 SV=3	-0.611857	0.0163922	0.0379383	candidate
AT2G43770	O22826	At2g43770 OS=Arabidopsis thaliana GN=At2g43770 PE=2 SV=1	-0.61199	0.0206603	0.044883	candidate
AT1G67280	Q8W593	Probable lactoylglutathione lyase, chloroplastic OS=Arabidopsis thaliana GN=At1g67280 PE=1 SV=1	-0.612191	0.0016909	0.00828955	candidate
PER17	Q9SJZ2	Peroxidase 17 OS=Arabidopsis thaliana GN=PER17 PE=2 SV=1	-0.613069	0.00800139	0.0228857	candidate
AT1G70730	F4I6W4|Q9SGC1	Phosphoglucomutase OS=Arabidopsis thaliana GN=At1g70730 PE=4 SV=1|Probable phosphoglucomutase, cytoplasmic 2 OS=Arabidopsis thaliana GN=At1g70730 PE=2 SV=1	-0.613578	0.00126781	0.00701695	candidate
RLK902	Q9LVI6	Probable inactive receptor kinase RLK902 OS=Arabidopsis thaliana GN=RLK902 PE=1 SV=1	-0.614201	0.00219533	0.00972685	candidate
MS1	O50008	5-methyltetrahydropteroyltriglutamate--homocysteine methyltransferase 1 OS=Arabidopsis thaliana GN=MS1 PE=1 SV=1	-0.614389	0.00745492	0.0218338	candidate
GGH3	Q9ZV85	Probable gamma-glutamyl hydrolase 3 OS=Arabidopsis thaliana GN=GGH3 PE=2 SV=1	-0.615752	0.00175325	0.00844089	candidate
BGAL6	Q9FFN4	Beta-galactosidase 6 OS=Arabidopsis thaliana GN=BGAL6 PE=2 SV=1	-0.615934	0.00770036	0.0223684	candidate
AT4G13010	Q9SV68	Putative quinone-oxidoreductase homolog, chloroplastic OS=Arabidopsis thaliana GN=At4g13010 PE=2 SV=1	-0.618027	0.0264839	0.0538772	candidate
NRS	Q9LQ04	Bifunctional dTDP-4-dehydrorhamnose 3,5-epimerase/dTDP-4-dehydrorhamnose reductase OS=Arabidopsis thaliana GN=NRS/ER PE=1 SV=1	-0.618444	0.00150261	0.00772415	candidate
AT3G17365	F4J554|Q949P5	S-adenosyl-L-methionine-dependent methyltransferase-like protein OS=Arabidopsis thaliana GN=At3g17365 PE=4 SV=1|Putative uncharacterized protein At3g17365 OS=Arabidopsis thaliana GN=At3g17365 PE=2 SV=1	-0.618825	0.00430663	0.0151322	candidate
RPS20	Q9ASV6	30S ribosomal protein S20, chloroplastic OS=Arabidopsis thaliana GN=RPS20 PE=2 SV=1	-0.619459	0.00295904	0.0117511	candidate
AT3G60440	F4JBU0	Phosphoglycerate mutase family protein OS=Arabidopsis thaliana GN=At3g60440 PE=4 SV=1	-0.619743	0.0169995	0.0388916	candidate
RST1	Q7XZF5	Protein RST1 OS=Arabidopsis thaliana GN=RST1 PE=2 SV=2	-0.619917	0.00217343	0.00968215	candidate
CICDH	Q9SRZ6	Cytosolic isocitrate dehydrogenase [NADP] OS=Arabidopsis thaliana GN=CICDH PE=2 SV=1	-0.620176	0.00117905	0.00670508	candidate
HEXO1	A7WM73	Beta-hexosaminidase 1 OS=Arabidopsis thaliana GN=HEXO1 PE=1 SV=1	-0.621124	0.00105502	0.00627966	candidate
AT1G55260	F4I082|F4I083	Bifunctional inhibitor/lipid-transfer protein/seed storage 2S albumin superfamily protein OS=Arabidopsis thaliana GN=At1g55260 PE=4 SV=1|Bifunctional inhibitor/lipid-transfer protein/seed storage 2S albumin superfamily protein OS=Arabidopsis thaliana GN=At1g55260 PE=4 SV=1	-0.621667	0.0379055	0.071338	candidate
AGAL2	Q8RX86|Q8RX86-2	Alpha-galactosidase 2 OS=Arabidopsis thaliana GN=AGAL2 PE=1 SV=1|Isoform 2 of Alpha-galactosidase 2 OS=Arabidopsis thaliana GN=AGAL2	-0.621723	0.000999834	0.0060286	candidate
CAD7	Q02971	Cinnamyl alcohol dehydrogenase 7 OS=Arabidopsis thaliana GN=CAD7 PE=1 SV=2	-0.621991	0.00153031	0.00778528	candidate
AT1G60420	O80763	Probable nucleoredoxin 1 OS=Arabidopsis thaliana GN=At1g60420 PE=1 SV=1	-0.622246	0.00112718	0.00653388	candidate
AT5G58480	Q9FGH4	Glucan endo-1,3-beta-glucosidase 9 OS=Arabidopsis thaliana GN=At5g58480 PE=1 SV=1	-0.622867	0.00212075	0.00954145	candidate
PDH	O24457	Pyruvate dehydrogenase E1 component subunit alpha-3, chloroplastic OS=Arabidopsis thaliana GN=PDH-E1 ALPHA PE=2 SV=1	-0.623153	0.00111537	0.00648908	candidate
AT4G32940	Q39119	Vacuolar-processing enzyme gamma-isozyme OS=Arabidopsis thaliana GN=At4g32940 PE=2 SV=2	-0.62334	0.00106574	0.00633588	candidate
ISPH	Q94B35	4-hydroxy-3-methylbut-2-enyl diphosphate reductase, chloroplastic OS=Arabidopsis thaliana GN=ISPH PE=2 SV=1	-0.624122	0.00174244	0.0084081	candidate
CWINV5	Q9LIB9	Beta-fructofuranosidase, insoluble isoenzyme CWINV5 OS=Arabidopsis thaliana GN=CWINV5 PE=2 SV=2	-0.624404	0.0788946	0.127834	candidate
CHLD	Q9SJE1	Magnesium-chelatase subunit ChlD, chloroplastic OS=Arabidopsis thaliana GN=CHLD PE=1 SV=3	-0.624555	0.00161273	0.00804104	candidate
AT4G09670	Q9SZ83	Uncharacterized oxidoreductase At4g09670 OS=Arabidopsis thaliana GN=At4g09670 PE=1 SV=1	-0.624836	0.00132967	0.00719176	candidate
PAE2|PAE1	F4I839|O81149|Q42134	Pectin acetylesterase 2 OS=Arabidopsis thaliana GN=PAE2 PE=2 SV=1|Proteasome subunit alpha type-5-A OS=Arabidopsis thaliana GN=PAE1 PE=1 SV=1|Proteasome subunit alpha type-5-B OS=Arabidopsis thaliana GN=PAE2 PE=1 SV=2	-0.625097	0.00129599	0.00708662	candidate
AT4G13360	Q9T0K7	3-hydroxyisobutyryl-CoA hydrolase-like protein 3, mitochondrial OS=Arabidopsis thaliana GN=At4g13360 PE=1 SV=2	-0.625508	0.00124248	0.0069079	candidate
AT4G30310	F4JQ90	FGGY family of carbohydrate kinase OS=Arabidopsis thaliana GN=At4g30310 PE=1 SV=1	-0.626064	0.0703852	0.116776	candidate
GRF8	F4KHY7|P48348|P48348-2	14-3-3-like protein GF14 kappa OS=Arabidopsis thaliana GN=GRF8 PE=3 SV=1|14-3-3-like protein GF14 kappa OS=Arabidopsis thaliana GN=GRF8 PE=1 SV=2|Isoform 2 of 14-3-3-like protein GF14 kappa OS=Arabidopsis thaliana GN=GRF8	-0.6261	0.0119213	0.0300814	candidate
NUDT3	Q8L831	Nudix hydrolase 3 OS=Arabidopsis thaliana GN=NUDT3 PE=1 SV=1	-0.626626	0.00253702	0.010613	candidate
AT4G16330	F4JLS2|F4JLS3	2-oxoglutarate (2OG) and Fe(II)-dependent oxygenase superfamily protein OS=Arabidopsis thaliana GN=At4g16330 PE=3 SV=1|2-oxoglutarate (2OG) and Fe(II)-dependent oxygenase superfamily protein OS=Arabidopsis thaliana GN=At4g16330 PE=3 SV=1	-0.627046	0.0132133	0.0324528	candidate
GENE1500	P94088	Arginine-aspartate-rich RNA binding protein-like OS=Arabidopsis thaliana GN=gene1500 PE=2 SV=1	-0.627111	0.0241051	0.0503072	candidate
SOT16	Q9C9D0	Cytosolic sulfotransferase 16 OS=Arabidopsis thaliana GN=SOT16 PE=1 SV=1	-0.627259	0.0013813	0.0073448	candidate
AT3G48420	Q94K71	Haloacid dehalogenase-like hydrolase domain-containing protein At3g48420 OS=Arabidopsis thaliana GN=At3g48420 PE=1 SV=1	-0.627833	0.00243278	0.0103643	candidate
SRG1	Q39224	Protein SRG1 OS=Arabidopsis thaliana GN=SRG1 PE=2 SV=1	-0.628224	0.0578052	0.0997694	candidate
PAP26	Q949Y3	Bifunctional purple acid phosphatase 26 OS=Arabidopsis thaliana GN=PAP26 PE=1 SV=1	-0.628413	0.00722999	0.0213004	candidate
NAT6	Q27GI3|Q27GI3-2	Isoform 2 of Nucleobase-ascorbate transporter 6 OS=Arabidopsis thaliana GN=NAT6|Nucleobase-ascorbate transporter 6 OS=Arabidopsis thaliana GN=NAT6 PE=2 SV=2	-0.629182	0.0289232	0.0578021	candidate
DELTA	Q9C744|Q9FNK4	AP-3 complex subunit delta OS=Arabidopsis thaliana GN=DELTA-ADR PE=1 SV=1|Ornithine aminotransferase, mitochondrial OS=Arabidopsis thaliana GN=DELTA-OAT PE=1 SV=1	-0.630204	0.001068	0.00634173	candidate
AAE13	Q8H151	Malonate--CoA ligase OS=Arabidopsis thaliana GN=AAE13 PE=1 SV=1	-0.63194	0.00396192	0.0143471	candidate
ACO3	Q94A28	Aconitate hydratase 3, mitochondrial OS=Arabidopsis thaliana GN=ACO3 PE=2 SV=3	-0.632491	0.00185718	0.00870662	candidate
AT4G39820	Q5XF35	At4g39820 OS=Arabidopsis thaliana GN=At4g39820 PE=2 SV=1	-0.63365	0.00199191	0.00916907	candidate
AT1G29670	Q9C7N4	GDSL esterase/lipase At1g29670 OS=Arabidopsis thaliana GN=At1g29670 PE=2 SV=1	-0.634542	0.0034415	0.0129833	candidate
AT2G15320	Q9SHU4	Leucine-rich repeat-containing protein OS=Arabidopsis thaliana GN=At2g15320 PE=2 SV=1	-0.634641	0.00249096	0.0104953	candidate
RPL18AC	Q9LUD4	60S ribosomal protein L18a-3 OS=Arabidopsis thaliana GN=RPL18AC PE=2 SV=1	-0.637365	0.000949372	0.005825	candidate
CPRD49	Q9SRM5	GDSL esterase/lipase CPRD49 OS=Arabidopsis thaliana GN=CPRD49 PE=2 SV=1	-0.638214	0.0130515	0.0321712	candidate
PAP2	O49629|Q9LMG7	Probable plastid-lipid-associated protein 2, chloroplastic OS=Arabidopsis thaliana GN=PAP2 PE=2 SV=1|Probable inactive purple acid phosphatase 2 OS=Arabidopsis thaliana GN=PAP2 PE=2 SV=1	-0.638728	0.0029923	0.0118574	candidate
F5K20_250	Q9M332	AT3g53950/F5K20_250 OS=Arabidopsis thaliana GN=F5K20_250 PE=2 SV=1	-0.639967	0.000875628	0.00559492	candidate
SAL1	Q42546	SAL1 phosphatase OS=Arabidopsis thaliana GN=SAL1 PE=1 SV=1	-0.640038	0.00483103	0.0162348	candidate
DIN10|RFS6	F4K470|Q8RX87	Putative galactinol--sucrose galactosyltransferase 6 OS=Arabidopsis thaliana GN=DIN10 PE=4 SV=1|Probable galactinol--sucrose galactosyltransferase 6 OS=Arabidopsis thaliana GN=RFS6 PE=2 SV=2	-0.641536	0.010128	0.0268927	candidate
AT5G61510	A1L4Y4	At5g61510 OS=Arabidopsis thaliana GN=At5g61510 PE=2 SV=1	-0.641554	0.00215968	0.00965548	candidate
TWN2	P93736	Valine--tRNA ligase, mitochondrial 1 OS=Arabidopsis thaliana GN=TWN2 PE=2 SV=2	-0.642047	0.00120395	0.00680005	candidate
MDH2	P57106	Malate dehydrogenase, cytoplasmic 2 OS=Arabidopsis thaliana GN=MDH2 PE=1 SV=1	-0.642604	0.00454322	0.0156588	candidate
SKL2	O82290	Probable inactive shikimate kinase like 2, chloroplastic OS=Arabidopsis thaliana GN=SKL2 PE=2 SV=2	-0.642685	0.000837252	0.0055181	candidate
SGPP	Q9ZVJ5	Haloacid dehalogenase-like hydrolase domain-containing protein Sgpp OS=Arabidopsis thaliana GN=SGPP PE=1 SV=2	-0.642865	0.00924408	0.0252183	candidate
AT1G71840	Q8RXQ4	Putative uncharacterized protein At1g71840 OS=Arabidopsis thaliana GN=At1g71840 PE=2 SV=1	-0.643511	0.00214811	0.00962108	candidate
AT1G35190|T32G9	F4HYA5|Q9C6F0	2-oxoglutarate (2OG) and Fe(II)-dependent oxygenase superfamily protein OS=Arabidopsis thaliana GN=At1g35190 PE=3 SV=1|2-oxoglutarate (2OG) and Fe(II)-dependent oxygenase superfamily protein OS=Arabidopsis thaliana GN=T32G9.27 PE=2 SV=1	-0.643731	0.0320756	0.0624444	candidate
PME51	Q9LXD9	Probable pectinesterase/pectinesterase inhibitor 51 OS=Arabidopsis thaliana GN=PME51 PE=2 SV=1	-0.64504	0.00408625	0.014617	candidate
HISN8	Q9C5U8|Q9C5U8-2	Histidinol dehydrogenase, chloroplastic OS=Arabidopsis thaliana GN=HISN8 PE=2 SV=1|Isoform 2 of Histidinol dehydrogenase, chloroplastic OS=Arabidopsis thaliana GN=HISN8	-0.645878	0.00121806	0.00683524	candidate
F5O8	Q9ZUB2|Q9ZUC0	At1g23830/F5O8_36 OS=Arabidopsis thaliana GN=F5O8.39 PE=2 SV=1|F5O8.30 protein OS=Arabidopsis thaliana GN=F5O8.30 PE=2 SV=1	-0.645889	0.00126998	0.00701695	candidate
CCR1	Q9S9N9	Cinnamoyl-CoA reductase 1 OS=Arabidopsis thaliana GN=CCR1 PE=1 SV=1	-0.645941	0.00392003	0.0142588	candidate
GDPDL1	Q7Y208	Glycerophosphodiester phosphodiesterase GDPDL1 OS=Arabidopsis thaliana GN=GDPDL1 PE=1 SV=2	-0.64609	0.00100073	0.0060286	candidate
RD2	Q94II5|Q9SIJ8	Dessication responsive protein OS=Arabidopsis thaliana GN=RD2 PE=1 SV=1|Dessication responsive protein OS=Arabidopsis thaliana GN=RD2 PE=1 SV=2	-0.64628	0.00272769	0.0111567	candidate
BRIZ1	E5KGE0	BRIZ1 OS=Arabidopsis thaliana GN=BRIZ1 PE=2 SV=1	-0.647121	0.00311919	0.0120975	candidate
AT5G67130	Q93XX5	PI-PLC X domain-containing protein At5g67130 OS=Arabidopsis thaliana GN=At5g67130 PE=1 SV=1	-0.648317	0.00147578	0.00764852	candidate
PAP17	Q9SCX8	Purple acid phosphatase 17 OS=Arabidopsis thaliana GN=PAP17 PE=2 SV=1	-0.64862	0.00470743	0.0159672	candidate
PAD2	O24616	Proteasome subunit alpha type-7-B OS=Arabidopsis thaliana GN=PAD2 PE=1 SV=2	-0.648798	0.00110524	0.00647019	candidate
RPS9B	Q9LXG1	40S ribosomal protein S9-1 OS=Arabidopsis thaliana GN=RPS9B PE=1 SV=1	-0.649253	0.00163437	0.00810021	candidate
EIF6	Q9M060	Eukaryotic translation initiation factor 6-2 OS=Arabidopsis thaliana GN=EIF6-2 PE=2 SV=1	-0.649581	0.0056368	0.0179562	candidate
SEC13B	O64740	Protein transport protein SEC13 homolog B OS=Arabidopsis thaliana GN=SEC13B PE=1 SV=1	-0.649633	0.00307172	0.0119496	candidate
T22F8	Q9T024|Q9T030	AT4g39150/T22F8_50 OS=Arabidopsis thaliana GN=T22F8.50 PE=2 SV=1|NAD(P)H oxidoreductase, isoflavone reductase-like protein OS=Arabidopsis thaliana GN=T22F8.130 PE=2 SV=1	-0.650836	0.00609153	0.0189175	candidate
FLK	Q9SR13	Flowering locus K homology domain OS=Arabidopsis thaliana GN=FLK PE=1 SV=1	-0.651017	0.0143118	0.034337	candidate
CHI3	Q8VZW3	Probable chalcone--flavonone isomerase 3 OS=Arabidopsis thaliana GN=CHI3 PE=1 SV=1	-0.65148	0.00537109	0.0175141	candidate
AT3G54440	F4JCX1|Q8RWQ2	Glycoside hydrolase family 2 protein OS=Arabidopsis thaliana GN=At3g54440 PE=3 SV=1|At3g54435 OS=Arabidopsis thaliana GN=At3g54440 PE=2 SV=1	-0.652307	0.0011214	0.00651118	candidate
T8B10_110	Q9M214	At3g60450 OS=Arabidopsis thaliana GN=T8B10_110 PE=2 SV=1	-0.652432	0.00248628	0.0104953	candidate
AT1G79720	Q8RX60	At1g79720 OS=Arabidopsis thaliana GN=At1g79720 PE=2 SV=1	-0.653166	0.000916094	0.00569099	candidate
AT4G24830	Q9SZX3	Argininosuccinate synthase, chloroplastic OS=Arabidopsis thaliana GN=At4g24830 PE=1 SV=3	-0.654172	0.00305866	0.011934	candidate
GLU1	Q9ZNZ7|Q9ZNZ7-2	Ferredoxin-dependent glutamate synthase 1, chloroplastic/mitochondrial OS=Arabidopsis thaliana GN=GLU1 PE=1 SV=3|Isoform 2 of Ferredoxin-dependent glutamate synthase 1, chloroplastic/mitochondrial OS=Arabidopsis thaliana GN=GLU1	-0.65432	0.00274434	0.0111567	candidate
BGLU40	Q9FZE0	Beta-glucosidase 40 OS=Arabidopsis thaliana GN=BGLU40 PE=2 SV=1	-0.654859	0.0111662	0.0286904	candidate
MVP1	Q7XA74	Inactive GDSL esterase/lipase-like protein 25 OS=Arabidopsis thaliana GN=MVP1 PE=1 SV=1	-0.654944	0.00148734	0.00769333	candidate
T22P22_110	Q9LYF8	AT5g11720/T22P22_110 OS=Arabidopsis thaliana GN=T22P22_110 PE=2 SV=1	-0.65517	0.00075941	0.00522659	candidate
CAP1	O65902	Cyclase-associated protein 1 OS=Arabidopsis thaliana GN=CAP1 PE=2 SV=1	-0.656893	0.00304441	0.0119002	candidate
AAH	O49434	Allantoate deiminase OS=Arabidopsis thaliana GN=AAH PE=1 SV=2	-0.657176	0.000889395	0.00561794	candidate
CCH	O82089	Copper transport protein CCH OS=Arabidopsis thaliana GN=CCH PE=1 SV=1	-0.657943	0.00404739	0.0145204	candidate
EMB2024	Q84WW2	Probable 6-phosphogluconolactonase 5, chloroplastic OS=Arabidopsis thaliana GN=EMB2024 PE=2 SV=1	-0.658297	0.00450792	0.0155992	candidate
AT3G06950	A1A6J3	tRNA pseudouridine synthase OS=Arabidopsis thaliana GN=At3g06950 PE=2 SV=1	-0.65833	0.000746491	0.0051941	candidate
RANBP1A	Q9LMK7	Ran-binding protein 1 homolog a OS=Arabidopsis thaliana GN=RANBP1A PE=1 SV=1	-0.658418	0.00897601	0.0246766	candidate
GATA	Q9LI77	Glutamyl-tRNA(Gln) amidotransferase subunit A, chloroplastic/mitochondrial OS=Arabidopsis thaliana GN=GATA PE=2 SV=1	-0.658729	0.00078438	0.00533937	candidate
MDB19	Q93Y12|Q94JY3	Alpha glucosidase-like protein OS=Arabidopsis thaliana GN=MDB19.14 PE=2 SV=1|Dienelactone hydrolase-like protein OS=Arabidopsis thaliana GN=MDB19.5 PE=2 SV=1	-0.659262	0.00210909	0.00952345	candidate
PRXIIE	Q949U7	Peroxiredoxin-2E, chloroplastic OS=Arabidopsis thaliana GN=PRXIIE PE=1 SV=2	-0.659723	0.0034497	0.012991	candidate
AT2G19940	Q93Z70	Probable N-acetyl-gamma-glutamyl-phosphate reductase, chloroplastic OS=Arabidopsis thaliana GN=At2g19940 PE=1 SV=2	-0.659788	0.00284113	0.0114095	candidate
AT3G57790	F4J3I0	Pectin lyase-like superfamily protein OS=Arabidopsis thaliana GN=At3g57790 PE=3 SV=1	-0.660135	0.00088032	0.00559492	candidate
AAO3	Q7G9P4	Abscisic-aldehyde oxidase OS=Arabidopsis thaliana GN=AAO3 PE=1 SV=1	-0.660752	0.000793834	0.0053528	candidate
OPR1	F4I403|Q8LAH7	12-oxophytodienoate reductase 1 OS=Arabidopsis thaliana GN=OPR1 PE=4 SV=1|12-oxophytodienoate reductase 1 OS=Arabidopsis thaliana GN=OPR1 PE=1 SV=2	-0.662028	0.00149466	0.00770622	candidate
HOP3	Q9STH1|Q9STH1-2	Hsp70-Hsp90 organizing protein 3 OS=Arabidopsis thaliana GN=HOP3 PE=2 SV=1|Isoform 2 of Hsp70-Hsp90 organizing protein 3 OS=Arabidopsis thaliana GN=HOP3	-0.662671	0.00117328	0.00670295	candidate
PME3	O49006	Pectinesterase/pectinesterase inhibitor 3 OS=Arabidopsis thaliana GN=PME3 PE=2 SV=2	-0.663133	0.000740385	0.00518165	candidate
ACO1	Q42560	Aconitate hydratase 1 OS=Arabidopsis thaliana GN=ACO1 PE=1 SV=2	-0.663693	0.000947341	0.00581971	candidate
SKS4	O65449	At4g22010 OS=Arabidopsis thaliana GN=sks4 PE=2 SV=1	-0.663773	0.00182025	0.00862572	candidate
AT3G58610	Q05758	Ketol-acid reductoisomerase, chloroplastic OS=Arabidopsis thaliana GN=At3g58610 PE=2 SV=2	-0.664103	0.000727999	0.00516527	candidate
PSL4	Q9FM96	Glucosidase 2 subunit beta OS=Arabidopsis thaliana GN=PSL4 PE=2 SV=1	-0.66414	0.00183077	0.00863498	candidate
METK4	Q9LUT2	S-adenosylmethionine synthase 4 OS=Arabidopsis thaliana GN=METK4 PE=1 SV=1	-0.664449	0.000892945	0.00561794	candidate
GSNAP	Q9SPE5	Gamma-soluble NSF attachment protein OS=Arabidopsis thaliana GN=GSNAP PE=2 SV=1	-0.665545	0.00149848	0.00771091	candidate
AT4G34180	Q93V74	AT4g34180/F28A23_60 OS=Arabidopsis thaliana GN=At4g34180 PE=2 SV=1	-0.666128	0.002034	0.00928527	candidate
AT5G42770	F4K330|F4K331	Maf-like protein OS=Arabidopsis thaliana GN=At5g42770 PE=4 SV=1|Maf-like protein OS=Arabidopsis thaliana GN=At5g42770 PE=3 SV=1	-0.666784	0.010802	0.0281271	candidate
AT3G16190	Q93Z51	Probable inactive nicotinamidase At3g16190 OS=Arabidopsis thaliana GN=At3g16190 PE=2 SV=1	-0.667787	0.00536743	0.0175137	candidate
SCPL29	Q949Q7	Serine carboxypeptidase-like 29 OS=Arabidopsis thaliana GN=SCPL29 PE=2 SV=1	-0.668342	0.00634691	0.0194352	candidate
ASP2	P46645	Aspartate aminotransferase, cytoplasmic isozyme 1 OS=Arabidopsis thaliana GN=ASP2 PE=1 SV=2	-0.668453	0.000774142	0.00529326	candidate
MDAR1	F4J849|Q9LFA3	Monodehydroascorbate reductase (NADH) OS=Arabidopsis thaliana GN=MDAR1 PE=1 SV=1|Monodehydroascorbate reductase 1, peroxisomal OS=Arabidopsis thaliana GN=MDAR1 PE=1 SV=1	-0.670207	0.00179933	0.00855152	candidate
WIN1	Q9M8M7	Acetylornithine aminotransferase, chloroplastic/mitochondrial OS=Arabidopsis thaliana GN=WIN1 PE=1 SV=1	-0.671034	0.000831123	0.00548497	candidate
AT5G18420	B4F7N8|B4F7Q4|F4JWN4	At5g18420 OS=Arabidopsis thaliana GN=At5g18420 PE=2 SV=1|At5g18420 OS=Arabidopsis thaliana GN=At5g18420 PE=2 SV=1|Uncharacterized protein OS=Arabidopsis thaliana GN=At5g18420 PE=4 SV=1	-0.67114	0.00273634	0.0111567	candidate
ALDH7B4	Q9SYG7	Aldehyde dehydrogenase family 7 member B4 OS=Arabidopsis thaliana GN=ALDH7B4 PE=2 SV=3	-0.67293	0.00101747	0.00609993	candidate
CWINV6	F4JZE3|Q8W4S6|Q8W4S6-2	Beta-fructofuranosidase, insoluble isoenzyme CWINV6 OS=Arabidopsis thaliana GN=CWINV6 PE=2 SV=1|Beta-fructofuranosidase, insoluble isoenzyme CWINV6 OS=Arabidopsis thaliana GN=cwINV6 PE=4 SV=1|Isoform 2 of Beta-fructofuranosidase, insoluble isoenzyme CWINV6 OS=Arabidopsis thaliana GN=CWINV6	-0.672966	0.0039365	0.0142944	candidate
CPN60	P29197	Chaperonin CPN60, mitochondrial OS=Arabidopsis thaliana GN=CPN60 PE=1 SV=2	-0.674373	0.0140699	0.0339037	candidate
PUR2	P52420	Phosphoribosylamine--glycine ligase, chloroplastic OS=Arabidopsis thaliana GN=PUR2 PE=2 SV=2	-0.674742	0.00151434	0.00775327	candidate
ACO2	Q41931|Q9SIB9	1-aminocyclopropane-1-carboxylate oxidase 2 OS=Arabidopsis thaliana GN=ACO2 PE=2 SV=2|Aconitate hydratase 2, mitochondrial OS=Arabidopsis thaliana GN=ACO2 PE=1 SV=2	-0.675034	0.000667101	0.0049105	candidate
ISA3	Q9M0S5	Isoamylase 3, chloroplastic OS=Arabidopsis thaliana GN=ISA3 PE=2 SV=2	-0.675243	0.00425241	0.0150071	candidate
AT4G31140	Q9M088	Glucan endo-1,3-beta-glucosidase 5 OS=Arabidopsis thaliana GN=At4g31140 PE=1 SV=1	-0.676373	0.000627172	0.00475919	candidate
AT1G21440	Q501F7	At1g21440 OS=Arabidopsis thaliana GN=At1g21440 PE=2 SV=1	-0.676589	0.00125172	0.00695154	candidate
AT5G19150	Q94AF2	ATP-dependent (S)-NAD(P)H-hydrate dehydratase OS=Arabidopsis thaliana GN=At5g19150 PE=2 SV=1	-0.676746	0.000786463	0.00534623	candidate
AT1G23190	O49299	Probable phosphoglucomutase, cytoplasmic 1 OS=Arabidopsis thaliana GN=At1g23190 PE=2 SV=2	-0.677055	0.000728412	0.00516527	candidate
XDH1	Q8GUQ8	Xanthine dehydrogenase 1 OS=Arabidopsis thaliana GN=XDH1 PE=1 SV=1	-0.678069	0.000717668	0.00512355	candidate
TLL1	F4HRB4|Q8L7S1	Triacylglycerol lipase-like 1 OS=Arabidopsis thaliana GN=TLL1 PE=4 SV=1|At1g45200 OS=Arabidopsis thaliana GN=TLL1 PE=2 SV=1	-0.678652	0.00147714	0.00764852	candidate
AT2G24280	Q93Z34	Alpha/beta-Hydrolases superfamily protein OS=Arabidopsis thaliana GN=At2g24280 PE=2 SV=1	-0.68041	0.0052125	0.0171666	candidate
AGT2	Q940M2	Alanine--glyoxylate aminotransferase 2 homolog 1, mitochondrial OS=Arabidopsis thaliana GN=AGT2 PE=2 SV=1	-0.683658	0.00490829	0.0164027	candidate
AT3G20920	F4IWB6|Q9LIH2	Translocation protein-related OS=Arabidopsis thaliana GN=At3g20920 PE=4 SV=1|Putative uncharacterized protein At3g20920 OS=Arabidopsis thaliana GN=At3g20920 PE=2 SV=1	-0.683782	0.00176026	0.00844959	candidate
GSTU20	Q8L7C9	Glutathione S-transferase U20 OS=Arabidopsis thaliana GN=GSTU20 PE=1 SV=1	-0.683983	0.000921498	0.00571031	candidate
AT1G28120	Q8LG98	Ubiquitin thioesterase otubain-like OS=Arabidopsis thaliana GN=At1g28120 PE=2 SV=2	-0.684602	0.00242785	0.0103643	candidate
AT4G22670	Q93YR3	FAM10 family protein At4g22670 OS=Arabidopsis thaliana GN=At4g22670 PE=1 SV=1	-0.684785	0.00300841	0.0118618	candidate
OXP1	Q9FIZ7	5-oxoprolinase OS=Arabidopsis thaliana GN=OXP1 PE=2 SV=1	-0.686133	0.0015241	0.007782	candidate
NAP1	A8MRK6|F4ISI7|Q5S2C4|Q5S2C4-2|Q94K07|Q9SZI2|Q9ZUP3	Isoform 2 of Protein NAP1 OS=Arabidopsis thaliana GN=NAP1|Nucleosome assembly protein 1;1 OS=Arabidopsis thaliana GN=NAP1;1 PE=1 SV=1|Nucleosome assembly protein 1;2 OS=Arabidopsis thaliana GN=NAP1;2 PE=1 SV=1|Nucleosome assembly protein 1;3 OS=Arabidopsis thaliana GN=NAP1;3 PE=1 SV=1|Nucleosome assembly protein 12 OS=Arabidopsis thaliana GN=NAP1;2 PE=1 SV=1|Protein NAP1 OS=Arabidopsis thaliana G…	-0.686877	0.00277277	0.0112293	candidate
AT1G30910	Q9FYH8	F17F8.22 OS=Arabidopsis thaliana GN=At1g30910 PE=1 SV=1	-0.688412	0.000582132	0.00461992	candidate
HISN3	O82782	1-(5-phosphoribosyl)-5-[(5-phosphoribosylamino)methylideneamino] imidazole-4-carboxamide isomerase, chloroplastic OS=Arabidopsis thaliana GN=HISN3 PE=2 SV=1	-0.68875	0.0047591	0.0160821	candidate
GSTF12	Q9FE46	Glutathione S-transferase F12 OS=Arabidopsis thaliana GN=GSTF12 PE=1 SV=1	-0.689911	0.00254375	0.0106189	candidate
AT3G10300|CML49	F4J2M3|Q8W4L0|Q8W4L0-2|Q8W4L0-4	Putative calcium-binding protein CML49 OS=Arabidopsis thaliana GN=At3g10300 PE=4 SV=1|Probable calcium-binding protein CML49 OS=Arabidopsis thaliana GN=CML49 PE=2 SV=1|Isoform 2 of Probable calcium-binding protein CML49 OS=Arabidopsis thaliana GN=CML49|Isoform 4 of Probable calcium-binding protein CML49 OS=Arabidopsis thaliana GN=CML49	-0.690008	0.00113144	0.00653898	candidate
GLCNAC1PUT1	Q940S3	UDP-N-acetylglucosamine diphosphorylase 1 OS=Arabidopsis thaliana GN=GLCNAC1PUT1 PE=1 SV=1	-0.690333	0.10169	0.156902	candidate
LPR2	Q949X9	Multicopper oxidase LPR2 OS=Arabidopsis thaliana GN=LPR2 PE=2 SV=1	-0.691082	0.00135742	0.00728644	candidate
BAM5	P25853|P25853-2	Beta-amylase 5 OS=Arabidopsis thaliana GN=BAM5 PE=2 SV=1|Isoform 2 of Beta-amylase 5 OS=Arabidopsis thaliana GN=BAM5	-0.691243	0.0020224	0.009258	candidate
AT3G52570	Q8VXV0	AT3g52570/F22O6_50 OS=Arabidopsis thaliana GN=At3g52570 PE=2 SV=1	-0.691615	0.000740095	0.00518165	candidate
PAL2	P45724	Phenylalanine ammonia-lyase 2 OS=Arabidopsis thaliana GN=PAL2 PE=1 SV=2	-0.692165	0.00112995	0.00653794	candidate
DHS	F4K292|Q9FI94	Deoxyhypusine synthase OS=Arabidopsis thaliana GN=DHS PE=4 SV=1|Deoxyhypusine synthase OS=Arabidopsis thaliana GN=DHS PE=2 SV=1	-0.692515	0.0343355	0.0661454	candidate
AT1G27030	Q9LFY3	At1g27030/T7N9_9 OS=Arabidopsis thaliana GN=At1g27030 PE=2 SV=1	-0.692746	0.000818975	0.00544088	candidate
AT3G15610	Q9LW17	Expressed protein OS=Arabidopsis thaliana GN=At3g15610 PE=2 SV=1	-0.693594	0.0039413	0.0142944	candidate
DL4011W	O23443	Fumarylacetoacetate hydrolase-like protein OS=Arabidopsis thaliana GN=dl4011w PE=4 SV=2	-0.694336	0.00239057	0.0102724	candidate
BGLU8	Q67XN2	Beta-glucosidase 8 OS=Arabidopsis thaliana GN=BGLU8 PE=2 SV=1	-0.694374	0.00110446	0.00647019	candidate
EMB2360	P42770	Glutathione reductase, chloroplastic OS=Arabidopsis thaliana GN=EMB2360 PE=2 SV=1	-0.694421	0.00224929	0.0098489	candidate
F12F1|AT1G11930	O65386|Q944L8	F12F1.20 protein OS=Arabidopsis thaliana GN=F12F1.20 PE=1 SV=1|At1g11930/F12F1_20 OS=Arabidopsis thaliana GN=At1g11930 PE=1 SV=1	-0.694845	0.00090254	0.00563646	candidate
GRF10	F4I1C1|P48347|P48347-2	14-3-3-like protein GF14 epsilon OS=Arabidopsis thaliana GN=GRF10 PE=1 SV=1|14-3-3-like protein GF14 epsilon OS=Arabidopsis thaliana GN=GRF10 PE=3 SV=1|Isoform 2 of 14-3-3-like protein GF14 epsilon OS=Arabidopsis thaliana GN=GRF10	-0.696233	0.000894174	0.00561794	candidate
PRP39	F4I448|F4I450|Q93ZR3	Pre-mRNA-processing factor 39 OS=Arabidopsis thaliana GN=PRP39 PE=1 SV=1	-0.69642	0.000862632	0.00556739	candidate
CAT3	B9DG18|Q42547	AT1G20620 protein OS=Arabidopsis thaliana GN=CAT3 PE=1 SV=1|Catalase-3 OS=Arabidopsis thaliana GN=CAT3 PE=1 SV=3	-0.696761	0.00332908	0.0126841	candidate
DAP	Q93ZN9	LL-diaminopimelate aminotransferase, chloroplastic OS=Arabidopsis thaliana GN=DAP PE=1 SV=1	-0.696916	0.00297216	0.0117938	candidate
RAB18	F4K0K7|P30185	Dehydrin Rab18 OS=Arabidopsis thaliana GN=RAB18 PE=3 SV=1|Dehydrin Rab18 OS=Arabidopsis thaliana GN=RAB18 PE=2 SV=1	-0.697084	0.0419839	0.0773176	candidate
AT2G34810	O64745	At2g34810 OS=Arabidopsis thaliana GN=At2g34810 PE=2 SV=1	-0.697277	0.00142503	0.00747291	candidate
PUX5	Q7Y175	Plant UBX domain-containing protein 5 OS=Arabidopsis thaliana GN=PUX5 PE=1 SV=1	-0.698144	0.016647	0.0383497	candidate
AT2G34040	O22957	Apoptosis inhibitory protein 5 (API5) OS=Arabidopsis thaliana GN=At2g34040 PE=1 SV=2	-0.698465	0.00123263	0.00688788	candidate
AT1G43670	Q9MA79	Fructose-1,6-bisphosphatase, cytosolic OS=Arabidopsis thaliana GN=At1g43670 PE=2 SV=1	-0.699748	0.000681435	0.00500121	candidate
FDH1	Q9S7E4	Formate dehydrogenase, chloroplastic/mitochondrial OS=Arabidopsis thaliana GN=FDH1 PE=1 SV=1	-0.700308	0.00060319	0.00471189	candidate
AT2G17340	Q949P3	Uncharacterized protein At2g17340 OS=Arabidopsis thaliana GN=At2g17340 PE=1 SV=1	-0.70058	0.000893359	0.00561794	candidate
SCL30A	Q9LHP2	Serine/arginine-rich SC35-like splicing factor SCL30A OS=Arabidopsis thaliana GN=SCL30A PE=1 SV=1	-0.700966	0.00123334	0.00688788	candidate
GLN1	Q9LVI8	Glutamine synthetase cytosolic isozyme 1-3 OS=Arabidopsis thaliana GN=GLN1-3 PE=1 SV=1	-0.701582	0.00501319	0.0166637	candidate
ENODL1	Q9FN39	At5g53870 OS=Arabidopsis thaliana GN=ENODL1 PE=2 SV=1	-0.702906	0.000539883	0.00446998	candidate
ALY2	Q6A333-3|Q8L719|Q8L719-2	Isoform 2 of THO complex subunit 4B OS=Arabidopsis thaliana GN=ALY2|Isoform 3 of Protein ALWAYS EARLY 2 OS=Arabidopsis thaliana GN=ALY2|THO complex subunit 4B OS=Arabidopsis thaliana GN=ALY2 PE=1 SV=1	-0.702987	0.0285453	0.0571596	candidate
AT5G10460	Q6DBI9	At5g10460 OS=Arabidopsis thaliana GN=At5g10460 PE=2 SV=1	-0.703108	0.0104169	0.0274112	candidate
OMT1	Q9FK25	Flavone 3'-O-methyltransferase 1 OS=Arabidopsis thaliana GN=OMT1 PE=1 SV=1	-0.70348	0.00187524	0.00874525	candidate
GAPB	P25857	Glyceraldehyde-3-phosphate dehydrogenase GAPB, chloroplastic OS=Arabidopsis thaliana GN=GAPB PE=1 SV=2	-0.703798	0.008108	0.0230809	candidate
GSTU19	Q9ZRW8	Glutathione S-transferase U19 OS=Arabidopsis thaliana GN=GSTU19 PE=1 SV=1	-0.703842	0.000614195	0.0047237	candidate
PU1	Q8GTR4	Pullulanase 1, chloroplastic OS=Arabidopsis thaliana GN=PU1 PE=2 SV=2	-0.703983	0.000518684	0.00441524	candidate
T7B11	Q9SYI5	Putative uncharacterized protein AT4g01870 OS=Arabidopsis thaliana GN=T7B11.13 PE=2 SV=1	-0.704352	0.000879165	0.00559492	candidate
ARGAH1	P46637	Arginase 1, mitochondrial OS=Arabidopsis thaliana GN=ARGAH1 PE=2 SV=1	-0.705129	0.00692474	0.0206332	candidate
NAGLU	Q9FNA3	Alpha-N-acetylglucosaminidase OS=Arabidopsis thaliana GN=NAGLU PE=2 SV=1	-0.705726	0.000612234	0.0047237	candidate
NUDT14	Q9SZ63	Nudix hydrolase 14, chloroplastic OS=Arabidopsis thaliana GN=NUDT14 PE=1 SV=2	-0.705875	0.00103049	0.00617056	candidate
ETFQO	O22854	Electron transfer flavoprotein-ubiquinone oxidoreductase, mitochondrial OS=Arabidopsis thaliana GN=ETFQO PE=2 SV=1	-0.706612	0.0315078	0.0615649	candidate
MUR1	P93031	GDP-mannose 4,6 dehydratase 2 OS=Arabidopsis thaliana GN=MUR1 PE=1 SV=3	-0.708178	0.00137039	0.00731658	candidate
HIPL1	Q9SSG3	HIPL1 protein OS=Arabidopsis thaliana GN=HIPL1 PE=1 SV=2	-0.708262	0.000575491	0.00459652	candidate
AT5G10920	Q9LEU8	Argininosuccinate lyase, chloroplastic OS=Arabidopsis thaliana GN=At5g10920 PE=2 SV=1	-0.708282	0.000856959	0.00556739	candidate
TKL|AT3G60750	F4IW47|F4JBY2|Q8RWV0	Transketolase-2, chloroplastic OS=Arabidopsis thaliana GN=TKL-2 PE=1 SV=1|Transketolase OS=Arabidopsis thaliana GN=At3g60750 PE=1 SV=1|Transketolase-1, chloroplastic OS=Arabidopsis thaliana GN=TKL-1 PE=1 SV=1	-0.710468	0.0247111	0.0512201	candidate
PYR4	O04904	Dihydroorotase, mitochondrial OS=Arabidopsis thaliana GN=PYR4 PE=1 SV=1	-0.71192	0.000539043	0.00446998	candidate
GAPA1	P25856	Glyceraldehyde-3-phosphate dehydrogenase GAPA1, chloroplastic OS=Arabidopsis thaliana GN=GAPA1 PE=1 SV=3	-0.711926	0.00063163	0.00476211	candidate
BGLU42	Q9FIW4|Q9FIW4-2	Beta-glucosidase 42 OS=Arabidopsis thaliana GN=BGLU42 PE=2 SV=1|Isoform 2 of Beta-glucosidase 42 OS=Arabidopsis thaliana GN=BGLU42	-0.712808	0.000510862	0.00436029	candidate
AT5G44410	Q9FI25	Berberine bridge enzyme-like protein OS=Arabidopsis thaliana GN=At5g44410 PE=4 SV=1	-0.713034	0.00434011	0.0152302	candidate
PREP1	Q9LJL3	Presequence protease 1, chloroplastic/mitochondrial OS=Arabidopsis thaliana GN=PREP1 PE=1 SV=2	-0.713528	0.000637888	0.00476596	candidate
ENO2	P25696	Bifunctional enolase 2/transcriptional activator OS=Arabidopsis thaliana GN=ENO2 PE=1 SV=1	-0.714405	0.00058977	0.00464351	candidate
SRP19	Q943Z6	Signal recognition particle 19 kDa protein OS=Arabidopsis thaliana GN=SRP19 PE=1 SV=1	-0.714494	0.00198763	0.00915781	candidate
ILR1	P54968	IAA-amino acid hydrolase ILR1 OS=Arabidopsis thaliana GN=ILR1 PE=1 SV=2	-0.714626	0.00121691	0.00683524	candidate
AT4G27520	Q9T076	Early nodulin-like protein 2 OS=Arabidopsis thaliana GN=At4g27520 PE=1 SV=1	-0.715988	0.00206726	0.00939422	candidate
BCAT3	B3H658|Q9M401	Branched-chain-amino-acid aminotransferase OS=Arabidopsis thaliana GN=BCAT3 PE=3 SV=1|Branched-chain-amino-acid aminotransferase 3, chloroplastic OS=Arabidopsis thaliana GN=BCAT3 PE=1 SV=1	-0.716381	0.00286873	0.0114657	candidate
AT1G76140	F4I2A0|F4I2A1	Prolyl oligopeptidase OS=Arabidopsis thaliana GN=At1g76140 PE=1 SV=1|Prolyl oligopeptidase OS=Arabidopsis thaliana GN=At1g76140 PE=1 SV=1	-0.716923	0.00058207	0.00461992	candidate
AT1G70570	F4I5H7|Q9C5F4	Putative anthranilate phosphoribosyltransferase OS=Arabidopsis thaliana GN=At1g70570 PE=2 SV=1|Putative anthranilate phosphoribosyltransferase OS=Arabidopsis thaliana GN=At1g70570 PE=4 SV=1	-0.717173	0.00893356	0.0246552	candidate
SIK1	O24527	Putative serine/threonine kinase OS=Arabidopsis thaliana GN=SIK1 PE=2 SV=1	-0.717562	0.0138872	0.0336101	candidate
GLU2	Q9T0P4	Ferredoxin-dependent glutamate synthase 2, chloroplastic OS=Arabidopsis thaliana GN=GLU2 PE=1 SV=2	-0.718254	0.000525441	0.00443151	candidate
AT5G63620	Q93ZM6	AT5g63620/MBK5_9 OS=Arabidopsis thaliana GN=At5g63620 PE=2 SV=1	-0.719912	0.000574784	0.00459652	candidate
RABG2	Q9SJ11-2	Isoform 2 of Ras-related protein RABG2 OS=Arabidopsis thaliana GN=RABG2	-0.720631	0.00632203	0.019371	candidate
FLA16	Q8RWC5	Fasciclin-like arabinogalactan protein 16 OS=Arabidopsis thaliana GN=FLA16 PE=2 SV=1	-0.720702	0.000564697	0.00457644	candidate
ROF1|FKBP62	B3H746|Q38931	Rotamase FKBP 1 OS=Arabidopsis thaliana GN=ROF1 PE=1 SV=1|Peptidyl-prolyl cis-trans isomerase FKBP62 OS=Arabidopsis thaliana GN=FKBP62 PE=1 SV=2	-0.72091	0.0114279	0.029102	candidate
SCPL50	Q9M9Q6	Serine carboxypeptidase-like 50 OS=Arabidopsis thaliana GN=SCPL50 PE=2 SV=1	-0.721081	0.000642882	0.00478173	candidate
GSTF9	O80852|O80852-2	Glutathione S-transferase F9 OS=Arabidopsis thaliana GN=GSTF9 PE=1 SV=1|Isoform 2 of Glutathione S-transferase F9 OS=Arabidopsis thaliana GN=GSTF9	-0.722744	0.00117463	0.00670295	candidate
HPD	P93836	4-hydroxyphenylpyruvate dioxygenase OS=Arabidopsis thaliana GN=HPD PE=1 SV=2	-0.726645	0.0005373	0.00446563	candidate
AT5G19440	Q29Q34	Alcohol dehydrogenase-like protein OS=Arabidopsis thaliana GN=At5g19440 PE=2 SV=1	-0.726891	0.00114389	0.00658033	candidate
F8K7	Q9XI10|Q9XI11|Q9XI12|Q9XI19	AT1G21600 protein OS=Arabidopsis thaliana GN=F8K7.1 PE=2 SV=1|At1g21660 OS=Arabidopsis thaliana GN=F8K7.8 PE=1 SV=1|DPP6 N-terminal domain-like protein OS=Arabidopsis thaliana GN=F8K7.10 PE=2 SV=1|F8K7.9 OS=Arabidopsis thaliana GN=F8K7.9 PE=2 SV=1	-0.727309	0.000506824	0.0043482	candidate
AT1G29880	O23627|O23627-2	Glycine--tRNA ligase, mitochondrial 1 OS=Arabidopsis thaliana GN=At1g29880 PE=1 SV=1|Isoform Cytoplasmic of Glycine--tRNA ligase, mitochondrial 1 OS=Arabidopsis thaliana GN=At1g29880	-0.730307	0.000634002	0.00476596	candidate
IIL1	Q94AR8	3-isopropylmalate dehydratase large subunit OS=Arabidopsis thaliana GN=IIL1 PE=1 SV=1	-0.731219	0.00088114	0.00559492	candidate
LPD2	F4JLP5|Q9M5K2	Dihydrolipoyl dehydrogenase 2, chloroplastic OS=Arabidopsis thaliana GN=LPD2 PE=2 SV=2|Dihydrolipoyl dehydrogenase 2, mitochondrial OS=Arabidopsis thaliana GN=LPD2 PE=1 SV=1	-0.732131	0.000441233	0.00403016	candidate
DSS1	F4I886|Q9FL96	Probable 26S proteasome complex subunit sem1-1 OS=Arabidopsis thaliana GN=DSS1(I) PE=1 SV=1|Protein DSS1 HOMOLOG ON CHROMOSOME V OS=Arabidopsis thaliana GN=DSS1(V) PE=1 SV=1	-0.732816	0.000545827	0.0045042	candidate
ALDH11A3	F4INS6|Q1WIQ6	NADP-dependent glyceraldehyde-3-phosphate dehydrogenase OS=Arabidopsis thaliana GN=ALDH11A3 PE=1 SV=1|NADP-dependent glyceraldehyde-3-phosphate dehydrogenase OS=Arabidopsis thaliana GN=ALDH11A3 PE=1 SV=2	-0.734015	0.000892241	0.00561794	candidate
ISA1	O04196	Isoamylase 1, chloroplastic OS=Arabidopsis thaliana GN=ISA1 PE=1 SV=1	-0.73469	0.000460103	0.00413861	candidate
XK	Q8L794|Q949W8	Putative xylulose kinase OS=Arabidopsis thaliana GN=XK-1 PE=2 SV=1|Putative xylulose kinase OS=Arabidopsis thaliana GN=XK-2 PE=2 SV=1	-0.73549	0.000689914	0.00503374	candidate
APX1	Q05431	L-ascorbate peroxidase 1, cytosolic OS=Arabidopsis thaliana GN=APX1 PE=1 SV=2	-0.736008	0.000568779	0.00458201	candidate
CHL	Q9STS7	Chloroplastic lipocalin OS=Arabidopsis thaliana GN=CHL PE=1 SV=1	-0.73727	0.00181871	0.00862572	candidate
AT4G30480	Q9M0B2	AT4G30480 protein OS=Arabidopsis thaliana GN=At4g30480 PE=1 SV=1	-0.737306	0.00342971	0.0129491	candidate
CTIMC	P48491	Triosephosphate isomerase, cytosolic OS=Arabidopsis thaliana GN=CTIMC PE=1 SV=2	-0.737735	0.000654394	0.00484563	candidate
AT2G23820	Q6DBH4	At2g23820 OS=Arabidopsis thaliana GN=At2g23820 PE=2 SV=1	-0.737819	0.000523935	0.00442697	candidate
RPI3	Q9S726	Probable ribose-5-phosphate isomerase 3, chloroplastic OS=Arabidopsis thaliana GN=RPI3 PE=1 SV=1	-0.739145	0.000608369	0.0047237	candidate
ADK2	Q9FK35|Q9LZG0	Adenylate kinase 3 OS=Arabidopsis thaliana GN=ADK2 PE=1 SV=1|Adenosine kinase 2 OS=Arabidopsis thaliana GN=ADK2 PE=1 SV=1	-0.739239	0.000530267	0.00446393	candidate
SOX	Q9S850	Sulfite oxidase OS=Arabidopsis thaliana GN=SOX PE=1 SV=1	-0.739557	0.000912902	0.00567825	candidate
AT3G26720	P94078	Alpha-mannosidase At3g26720 OS=Arabidopsis thaliana GN=At3g26720 PE=1 SV=1	-0.73997	0.00128683	0.00706765	candidate
AT3G57050	P53780|P53780-2	Cystathionine beta-lyase, chloroplastic OS=Arabidopsis thaliana GN=At3g57050 PE=1 SV=1|Isoform 2 of Cystathionine beta-lyase, chloroplastic OS=Arabidopsis thaliana GN=At3g57050	-0.74016	0.00110784	0.00647781	candidate
APS2	Q43870|Q43870-2	ATP sulfurylase 2 OS=Arabidopsis thaliana GN=APS2 PE=1 SV=1|Isoform 2 of ATP sulfurylase 2 OS=Arabidopsis thaliana GN=APS2	-0.740934	0.000535537	0.00446563	candidate
ACT7	P53492	Actin-7 OS=Arabidopsis thaliana GN=ACT7 PE=1 SV=1	-0.741604	0.00224521	0.0098489	candidate
AT5G02590	Q8LEV0	Tetratricopeptide repeat domain-containing protein OS=Arabidopsis thaliana GN=At5g02590 PE=2 SV=1	-0.742111	0.00084427	0.00552775	candidate
AT2G21250	Q9SJV2	Putative NADPH dependent mannose 6-phosphate reductase OS=Arabidopsis thaliana GN=At2g21250 PE=2 SV=1	-0.742446	0.000616233	0.00472477	candidate
ASD1	Q9SG80	Alpha-L-arabinofuranosidase 1 OS=Arabidopsis thaliana GN=ASD1 PE=1 SV=1	-0.742537	0.000733322	0.00517395	candidate
MAN1	Q9FZ29	Mannan endo-1,4-beta-mannosidase 1 OS=Arabidopsis thaliana GN=MAN1 PE=2 SV=1	-0.74284	0.000697366	0.00504713	candidate
AT5G21160|LARP1A	F4K703|F4K704|Q940X9	LA RNA-binding protein OS=Arabidopsis thaliana GN=At5g21160 PE=1 SV=1|LA RNA-binding protein OS=Arabidopsis thaliana GN=At5g21160 PE=1 SV=1|La-related protein 1A OS=Arabidopsis thaliana GN=LARP1A PE=1 SV=1	-0.742945	0.0101602	0.0269494	candidate
PCNA2	Q9ZW35	Proliferating cell nuclear antigen 2 OS=Arabidopsis thaliana GN=PCNA2 PE=1 SV=1	-0.743832	0.00107575	0.00636961	candidate
GPX6	O48646	Probable phospholipid hydroperoxide glutathione peroxidase 6, mitochondrial OS=Arabidopsis thaliana GN=GPX6 PE=2 SV=2	-0.744482	0.00117821	0.00670508	candidate
T12C22	Q9LPD7|Q9LPE9	Aminoacylase-1 OS=Arabidopsis thaliana GN=T12C22.9 PE=2 SV=1|Putative uncharacterized protein At1g44920 OS=Arabidopsis thaliana GN=T12C22.21 PE=2 SV=1	-0.747195	0.000984728	0.00596108	candidate
PIRL3	Q8W4Q3	Plant intracellular Ras-group-related LRR protein 3 OS=Arabidopsis thaliana GN=PIRL3 PE=2 SV=1	-0.747448	0.000774415	0.00529326	candidate
CAD4	P48523	Cinnamyl alcohol dehydrogenase 4 OS=Arabidopsis thaliana GN=CAD4 PE=1 SV=1	-0.748174	0.000565632	0.00457656	candidate
FSD1	F4JRV2|P21276	Superoxide dismutase [Fe] 1, chloroplastic OS=Arabidopsis thaliana GN=FSD1 PE=1 SV=4|Superoxide dismutase OS=Arabidopsis thaliana GN=FSD1 PE=3 SV=1	-0.748299	0.00304341	0.0119002	candidate
AT5G67150	Q9FH98	Anthranilate N-hydroxycinnamoyl/benzoyltransferase-like protein OS=Arabidopsis thaliana GN=At5g67150 PE=1 SV=1	-0.749274	0.000403281	0.00383695	candidate
T24H18_120	Q9LXU4	Putative uncharacterized protein At5g12950/T24H18_120 OS=Arabidopsis thaliana GN=T24H18_120 PE=2 SV=1	-0.749345	0.00183015	0.00863498	candidate
AT2G37500	Q9ZUR7|Q9ZUR7-2	Arginine biosynthesis bifunctional protein ArgJ, chloroplastic OS=Arabidopsis thaliana GN=At2g37500 PE=1 SV=2|Isoform 2 of Arginine biosynthesis bifunctional protein ArgJ, chloroplastic OS=Arabidopsis thaliana GN=At2g37500	-0.750313	0.000629347	0.00475919	candidate
AT3G17940	Q9LVH6	Aldose 1-epimerase OS=Arabidopsis thaliana GN=At3g17940 PE=3 SV=1	-0.750376	0.000822907	0.00545244	candidate
UGP2	Q9M9P3	UTP--glucose-1-phosphate uridylyltransferase 2 OS=Arabidopsis thaliana GN=UGP2 PE=1 SV=1	-0.751421	0.00114855	0.00659953	candidate
SKU5	Q9SU40	Monocopper oxidase-like protein SKU5 OS=Arabidopsis thaliana GN=SKU5 PE=1 SV=1	-0.753158	0.00205525	0.0093482	candidate
AT1G12230|T28K15	F4IC59|Q9FWX0	Transaldolase-like protein OS=Arabidopsis thaliana GN=At1g12230 PE=4 SV=1|At1g12230 OS=Arabidopsis thaliana GN=T28K15.4 PE=2 SV=1	-0.754565	0.000732037	0.00517395	candidate
NUP43	Q24JJ9	Nuclear pore complex protein NUP43 OS=Arabidopsis thaliana GN=NUP43 PE=1 SV=1	-0.754909	0.000510823	0.00436029	candidate
ZW9	Q9SLV3	At1g58270/F19C14_8 OS=Arabidopsis thaliana GN=ZW9 PE=2 SV=1	-0.755074	0.000395599	0.00381492	candidate
CYOP	Q949P2	Probable cytosolic oligopeptidase A OS=Arabidopsis thaliana GN=CYOP PE=1 SV=1	-0.755154	0.00059847	0.00470339	candidate
AT2G31390	Q9SID0	Probable fructokinase-1 OS=Arabidopsis thaliana GN=At2g31390 PE=2 SV=1	-0.755226	0.029391	0.0585233	candidate
WCRKC2	Q8VZT6	Thioredoxin-like 3-2, chloroplastic OS=Arabidopsis thaliana GN=WCRKC2 PE=2 SV=1	-0.755965	0.00445501	0.0155022	candidate
PSL5	Q9FN05	Probable glucan 1,3-alpha-glucosidase OS=Arabidopsis thaliana GN=PSL5 PE=1 SV=1	-0.757556	0.000353752	0.00354527	candidate
AT4G27595	F4JJP1	WEB family protein At4g27595, chloroplastic OS=Arabidopsis thaliana GN=At4g27595 PE=2 SV=1	-0.757744	0.000585695	0.0046211	candidate
LPD1	A8MS68-2|Q9M5K3	Isoform 2 of Dihydrolipoyl dehydrogenase 1, chloroplastic OS=Arabidopsis thaliana GN=LPD1|Dihydrolipoyl dehydrogenase 1, mitochondrial OS=Arabidopsis thaliana GN=LPD1 PE=1 SV=2	-0.759818	0.000695678	0.00504713	candidate
AT4G15545	Q93W28	Uncharacterized protein At4g15545 OS=Arabidopsis thaliana GN=At4g15545 PE=1 SV=1	-0.760677	0.00255648	0.0106363	candidate
MNS2	Q8H116	Mannosyl-oligosaccharide 1,2-alpha-mannosidase MNS2 OS=Arabidopsis thaliana GN=MNS2 PE=1 SV=1	-0.760767	0.000609712	0.0047237	candidate
CBR2	P83291	NADH-cytochrome b5 reductase-like protein OS=Arabidopsis thaliana GN=CBR2 PE=1 SV=2	-0.762301	0.000576412	0.00459652	candidate
ASPG1	Q9LS40	Protein ASPARTIC PROTEASE IN GUARD CELL 1 OS=Arabidopsis thaliana GN=ASPG1 PE=1 SV=1	-0.762416	0.00100437	0.00604323	candidate
MSRB2	Q9C5C8	Peptide methionine sulfoxide reductase B2, chloroplastic OS=Arabidopsis thaliana GN=MSRB2 PE=1 SV=1	-0.763043	0.0199527	0.0437766	candidate
AT5G40450	F4KHD5	Uncharacterized protein OS=Arabidopsis thaliana GN=At5g40450 PE=1 SV=1	-0.763068	0.000440051	0.00403016	candidate
AT5G13980	Q8LPJ3	Probable alpha-mannosidase At5g13980 OS=Arabidopsis thaliana GN=At5g13980 PE=2 SV=1	-0.763932	0.00104334	0.00623415	candidate
F2A19	Q9M314|Q9M318	AT3g61540/F2A19_140 OS=Arabidopsis thaliana GN=F2A19.140 PE=1 SV=1|Polygalacturonase-like protein OS=Arabidopsis thaliana GN=F2A19.90 PE=3 SV=1	-0.764139	0.000472393	0.00418272	candidate
PGIC	P34795	Glucose-6-phosphate isomerase, cytosolic OS=Arabidopsis thaliana GN=PGIC PE=1 SV=1	-0.764464	0.000433549	0.00400992	candidate
GAPCP1	Q9SAJ6	Glyceraldehyde-3-phosphate dehydrogenase GAPCP1, chloroplastic OS=Arabidopsis thaliana GN=GAPCP1 PE=1 SV=1	-0.766504	0.0122709	0.0307606	candidate
RPS12	P62126	30S ribosomal protein S12, chloroplastic OS=Arabidopsis thaliana GN=rps12-A PE=2 SV=2	-0.767146	0.00223126	0.00983136	candidate
F5K20_290	Q9M328	AT3G53990 protein OS=Arabidopsis thaliana GN=F5K20_290 PE=2 SV=1	-0.769239	0.000351175	0.00353048	candidate
AT1G12460	C0LGE4	Probable LRR receptor-like serine/threonine-protein kinase At1g12460 OS=Arabidopsis thaliana GN=At1g12460 PE=2 SV=1	-0.769836	0.000416784	0.00392045	candidate
AT5G55660	F4K4Y5	DEK domain-containing chromatin associated protein OS=Arabidopsis thaliana GN=At5g55660 PE=1 SV=1	-0.770276	0.00249786	0.0105155	candidate
F24B9	Q9LQQ3	At1g07750/F24B9_13 OS=Arabidopsis thaliana GN=F24B9.13 PE=1 SV=1	-0.770436	0.000426352	0.00398036	candidate
RPS9C	Q9FLF0	40S ribosomal protein S9-2 OS=Arabidopsis thaliana GN=RPS9C PE=1 SV=1	-0.773422	0.00341104	0.0129166	candidate
PAC1	O81148	Proteasome subunit alpha type-4-A OS=Arabidopsis thaliana GN=PAC1 PE=1 SV=1	-0.773575	0.000788503	0.00534631	candidate
PAL1	P35510	Phenylalanine ammonia-lyase 1 OS=Arabidopsis thaliana GN=PAL1 PE=1 SV=3	-0.774567	0.000387389	0.00376493	candidate
AT1G45150	Q7Y231	At1g45150 OS=Arabidopsis thaliana GN=At1g45150 PE=2 SV=1	-0.77656	0.000886921	0.00561625	candidate
DRT102	Q05212	DNA-damage-repair/toleration protein DRT102 OS=Arabidopsis thaliana GN=DRT102 PE=1 SV=2	-0.778647	0.000704737	0.00506173	candidate
CORI3	Q9SUR6	Cystine lyase CORI3 OS=Arabidopsis thaliana GN=CORI3 PE=1 SV=1	-0.779796	0.00119679	0.006775	candidate
LKHA4	Q9FY49	Leukotriene A-4 hydrolase homolog OS=Arabidopsis thaliana GN=LKHA4 PE=2 SV=1	-0.780622	0.00166681	0.0081876	candidate
AT4G31880	F4JTF2|Q8GUP3	Uncharacterized protein OS=Arabidopsis thaliana GN=At4g31880 PE=1 SV=1|Putative uncharacterized protein At4g31880 OS=Arabidopsis thaliana GN=At4g31880 PE=1 SV=1	-0.780788	0.000924882	0.00572085	candidate
AT3G55800	P46283	Sedoheptulose-1,7-bisphosphatase, chloroplastic OS=Arabidopsis thaliana GN=At3g55800 PE=2 SV=1	-0.781002	0.00222012	0.0098111	candidate
CPN10	O80504|P34893	Chloroplast chaperonin 10 OS=Arabidopsis thaliana GN=cpn10 PE=2 SV=1|10 kDa chaperonin OS=Arabidopsis thaliana GN=CPN10 PE=3 SV=1	-0.78227	0.000386689	0.00376493	candidate
BG2	P33157	Glucan endo-1,3-beta-glucosidase, acidic isoform OS=Arabidopsis thaliana GN=BG2 PE=1 SV=2	-0.782284	0.00765021	0.0222486	candidate
ATL5	Q8LBI1	60S ribosomal protein L5-1 OS=Arabidopsis thaliana GN=ATL5 PE=2 SV=2	-0.784232	0.000977937	0.00592824	candidate
AT5G21100	Q8LPL3	Ascorbate oxidase-like protein OS=Arabidopsis thaliana GN=At5g21100 PE=2 SV=1	-0.784712	0.000388943	0.00377064	candidate
CPN60B3	C0Z361	Chaperonin 60 subunit beta 3, chloroplastic OS=Arabidopsis thaliana GN=CPN60B3 PE=1 SV=1	-0.787519	0.000939686	0.00578697	candidate
AT4G19410|PAE7	F4JT64|Q940J8	Pectinacetylesterase family protein OS=Arabidopsis thaliana GN=At4g19410 PE=3 SV=1|Pectin acetylesterase 7 OS=Arabidopsis thaliana GN=PAE7 PE=2 SV=1	-0.789727	0.000357834	0.00355412	candidate
GSH1	P46309	Glutamate--cysteine ligase, chloroplastic OS=Arabidopsis thaliana GN=GSH1 PE=1 SV=2	-0.790253	0.000402057	0.00383263	candidate
AT1G17160	A1A6H3|A8MQX7	Ribokinase OS=Arabidopsis thaliana GN=At1g17160 PE=2 SV=1|Ribokinase OS=Arabidopsis thaliana GN=At1g17160 PE=3 SV=1	-0.790692	0.00218327	0.00969948	candidate
H2B	O23629	Histone H2B.6 OS=Arabidopsis thaliana GN=H2B PE=1 SV=3	-0.792567	0.0118997	0.0300666	candidate
AT1G31850	Q9C6S7	Probable methyltransferase PMT20 OS=Arabidopsis thaliana GN=At1g31850 PE=2 SV=1	-0.792632	0.00487461	0.0163341	candidate
GDPDL3	Q9SZ11	Glycerophosphodiester phosphodiesterase GDPDL3 OS=Arabidopsis thaliana GN=GDPDL3 PE=1 SV=3	-0.793172	0.00123562	0.00689287	candidate
AT5G51830	Q9FLH8	Probable fructokinase-7 OS=Arabidopsis thaliana GN=At5g51830 PE=1 SV=1	-0.794042	0.000300067	0.00322973	candidate
AT5G60160	Q9LST0	AT5g60160/f15l12_20 OS=Arabidopsis thaliana GN=At5g60160 PE=2 SV=1	-0.796058	0.00128505	0.00706564	candidate
GRF2	Q01525	14-3-3-like protein GF14 omega OS=Arabidopsis thaliana GN=GRF2 PE=2 SV=2	-0.79699	0.00097672	0.00592824	candidate
AGT1	Q56YA5	Serine--glyoxylate aminotransferase OS=Arabidopsis thaliana GN=AGT1 PE=1 SV=2	-0.797286	0.000345351	0.00349282	candidate
IVD	Q9SWG0	Isovaleryl-CoA dehydrogenase, mitochondrial OS=Arabidopsis thaliana GN=IVD PE=1 SV=2	-0.797463	0.00066243	0.00488334	candidate
AT4G28100	Q9SUC9	Uncharacterized GPI-anchored protein At4g28100 OS=Arabidopsis thaliana GN=At4g28100 PE=1 SV=1	-0.799561	0.0021189	0.00954145	candidate
PIP	F4IFH2|P93732	Proline iminopeptidase OS=Arabidopsis thaliana GN=PIP PE=2 SV=3|Proline iminopeptidase OS=Arabidopsis thaliana GN=PIP PE=3 SV=1	-0.799934	0.00218766	0.00970214	candidate
AT3G62110	Q9FPJ2	AT3g62110 OS=Arabidopsis thaliana GN=At3g62110 PE=2 SV=1	-0.802388	0.000458167	0.00413015	candidate
D2HGDH	O23240	D-2-hydroxyglutarate dehydrogenase, mitochondrial OS=Arabidopsis thaliana GN=D2HGDH PE=1 SV=3	-0.802417	0.00469806	0.0159465	candidate
HISN2	O82768	Histidine biosynthesis bifunctional protein hisIE, chloroplastic OS=Arabidopsis thaliana GN=HISN2 PE=1 SV=1	-0.803237	0.00136745	0.00730874	candidate
AT1G67680	Q9FXD4	Signal recognition particle subunit SRP72 OS=Arabidopsis thaliana GN=At1g67680 PE=2 SV=1	-0.804972	0.00101274	0.00608623	candidate
LAP2	Q944P7	Leucine aminopeptidase 2, chloroplastic OS=Arabidopsis thaliana GN=LAP2 PE=2 SV=2	-0.805645	0.00151606	0.00775327	candidate
AT2G34930	O64757	Disease resistance-like protein/LRR domain-containing protein OS=Arabidopsis thaliana GN=At2g34930 PE=2 SV=1	-0.807069	0.0023897	0.0102724	candidate
AT1G28600	Q94F40|Q94F40-2	GDSL esterase/lipase At1g28600 OS=Arabidopsis thaliana GN=At1g28600 PE=2 SV=1|Isoform 2 of GDSL esterase/lipase At1g28600 OS=Arabidopsis thaliana GN=At1g28600	-0.809138	0.000684135	0.00501363	candidate
F3H	F4J3A5|Q9S818	Flavanone 3-hydroxylase OS=Arabidopsis thaliana GN=F3H PE=3 SV=1|Naringenin,2-oxoglutarate 3-dioxygenase OS=Arabidopsis thaliana GN=F3H PE=1 SV=1	-0.809963	0.006089	0.0189175	candidate
DHAD	Q9LIR4|Q9LIR4-2	Dihydroxy-acid dehydratase, chloroplastic OS=Arabidopsis thaliana GN=DHAD PE=1 SV=1|Isoform 2 of Dihydroxy-acid dehydratase, chloroplastic OS=Arabidopsis thaliana GN=DHAD	-0.810435	0.000471383	0.00418272	candidate
AT1G05320	F4I8Q1	Uncharacterized protein OS=Arabidopsis thaliana GN=At1g05320 PE=4 SV=1	-0.811038	0.000549814	0.00452355	candidate
AT1G30630	Q9SA78	Coatomer subunit epsilon-1 OS=Arabidopsis thaliana GN=At1g30630 PE=2 SV=1	-0.81117	0.000441413	0.00403016	candidate
PME35	Q9LYT5	Probable pectinesterase/pectinesterase inhibitor 35 OS=Arabidopsis thaliana GN=PME35 PE=2 SV=1	-0.811958	0.000257154	0.00300375	candidate
AT3G55140	B3LF89|F4JF98	Pectate lyase OS=Arabidopsis thaliana GN=At3g55140 PE=2 SV=1|Pectate lyase OS=Arabidopsis thaliana GN=At3g55140 PE=3 SV=1	-0.812017	0.000887133	0.00561625	candidate
AT3G24170	P48641	Glutathione reductase, cytosolic OS=Arabidopsis thaliana GN=At3g24170 PE=2 SV=1	-0.813282	0.000287441	0.00313918	candidate
SAHH1	O23255	Adenosylhomocysteinase 1 OS=Arabidopsis thaliana GN=SAHH1 PE=1 SV=1	-0.813515	0.00342986	0.0129491	candidate
RPL26A	P51414	60S ribosomal protein L26-1 OS=Arabidopsis thaliana GN=RPL26A PE=2 SV=2	-0.81514	0.00137775	0.0073448	candidate
ENO1	Q9C9C4	Enolase 1, chloroplastic OS=Arabidopsis thaliana GN=ENO1 PE=1 SV=1	-0.815768	0.00033609	0.00346968	candidate
AT1G74260	Q9M8D3	Probable phosphoribosylformylglycinamidine synthase, chloroplastic/mitochondrial OS=Arabidopsis thaliana GN=At1g74260 PE=2 SV=3	-0.816688	0.000276325	0.00308458	candidate
HACL	Q9LF46	2-hydroxyacyl-CoA lyase OS=Arabidopsis thaliana GN=HACL PE=1 SV=1	-0.817358	0.000373186	0.00366267	candidate
PYD2	Q9FMP3	Dihydropyrimidinase OS=Arabidopsis thaliana GN=PYD2 PE=1 SV=1	-0.818648	0.00099912	0.0060286	candidate
SPMS	Q94BN2	Spermine synthase OS=Arabidopsis thaliana GN=SPMS PE=1 SV=1	-0.819139	0.000585995	0.0046211	candidate
DRMH1	P93017|P93017-2	Dormancy-associated protein homolog 1 OS=Arabidopsis thaliana GN=DRMH1 PE=1 SV=1|Isoform 2 of Dormancy-associated protein homolog 1 OS=Arabidopsis thaliana GN=DRMH1	-0.819813	0.0149808	0.0355337	candidate
CPX1	Q9LR75	Coproporphyrinogen-III oxidase 1, chloroplastic OS=Arabidopsis thaliana GN=CPX1 PE=2 SV=1	-0.819867	0.00024038	0.00292453	candidate
AT1G25570	F4ICJ5	Di-glucose binding protein with leucine-rich repeat domain OS=Arabidopsis thaliana GN=At1g25570 PE=4 SV=1	-0.823794	0.00249045	0.0104953	candidate
AT5G56590	Q9FJU9	Glucan endo-1,3-beta-glucosidase 13 OS=Arabidopsis thaliana GN=At5g56590 PE=1 SV=1	-0.825029	0.000751628	0.00519458	candidate
PGI1	Q8H103|Q8H103-2	Glucose-6-phosphate isomerase 1, chloroplastic OS=Arabidopsis thaliana GN=PGI1 PE=1 SV=1|Isoform 2 of Glucose-6-phosphate isomerase 1, chloroplastic OS=Arabidopsis thaliana GN=PGI1	-0.825169	0.000249612	0.00296541	candidate
PSAT1	Q96255	Phosphoserine aminotransferase 1, chloroplastic OS=Arabidopsis thaliana GN=PSAT1 PE=1 SV=1	-0.828703	0.000224318	0.00283588	candidate
PSBH	P56780	Photosystem II reaction center protein H OS=Arabidopsis thaliana GN=psbH PE=1 SV=2	-0.829397	0.00156594	0.00787168	candidate
AT4G31310	A2RVS4	AIG2-like protein OS=Arabidopsis thaliana GN=At4g31310 PE=1 SV=1	-0.830296	0.00107782	0.00636961	candidate
GLX1|F12F1	F4IAH9|O65398	Lactoylglutathione lyase OS=Arabidopsis thaliana GN=GLX1 PE=1 SV=1|Lactoylglutathione lyase OS=Arabidopsis thaliana GN=F12F1.32 PE=1 SV=1	-0.830656	0.000739979	0.00518165	candidate
AT4G17830	F4JPZ7|Q9C5C4	Acetylornithine deacetylase OS=Arabidopsis thaliana GN=At4g17830 PE=2 SV=1|Peptidase M20/M25/M40 family protein OS=Arabidopsis thaliana GN=At4g17830 PE=4 SV=1	-0.830898	0.00172488	0.00838312	candidate
ENODL15	Q9SZ51	Early nodulin-like protein 15 OS=Arabidopsis thaliana GN=ENODL15 PE=2 SV=1	-0.832915	0.00550488	0.0178006	candidate
BAM2	O65258|Q9M2Z1	Beta-amylase 2, chloroplastic OS=Arabidopsis thaliana GN=BAM2 PE=1 SV=2|Leucine-rich repeat receptor-like serine/threonine-protein kinase BAM2 OS=Arabidopsis thaliana GN=BAM2 PE=1 SV=1	-0.833087	0.000401961	0.00383263	candidate
BAG7	Q9LVA0	BAG family molecular chaperone regulator 7 OS=Arabidopsis thaliana GN=BAG7 PE=1 SV=1	-0.833314	0.000231859	0.00287713	candidate
UGE2	Q9T0A7	UDP-glucose 4-epimerase 2 OS=Arabidopsis thaliana GN=UGE2 PE=1 SV=1	-0.83394	0.00281172	0.0113288	candidate
ALDH10A8	Q9S795	Betaine aldehyde dehydrogenase 1, chloroplastic OS=Arabidopsis thaliana GN=ALDH10A8 PE=2 SV=1	-0.838241	0.00211692	0.00954145	candidate
RPS14	P56804|Q9SMX4	30S ribosomal protein S14, chloroplastic OS=Arabidopsis thaliana GN=rps14 PE=2 SV=2|At2g34520 OS=Arabidopsis thaliana GN=rps14 PE=2 SV=1	-0.841016	0.00601194	0.0187772	candidate
PETC	Q9ZR03|Q9ZR03-2	Cytochrome b6-f complex iron-sulfur subunit, chloroplastic OS=Arabidopsis thaliana GN=petC PE=1 SV=1|Isoform 2 of Cytochrome b6-f complex iron-sulfur subunit, chloroplastic OS=Arabidopsis thaliana GN=petC	-0.841058	0.00060307	0.00471189	candidate
CYTB5	O48845|Q42342|Q9ZNV4|Q9ZWT2	Cytochrome b5 isoform B OS=Arabidopsis thaliana GN=CYTB5-B PE=1 SV=1|Cytochrome B5 isoform C OS=Arabidopsis thaliana GN=CYTB5-C PE=1 SV=1|Cytochrome B5 isoform D OS=Arabidopsis thaliana GN=CYTB5-D PE=1 SV=1|Cytochrome b5 isoform E OS=Arabidopsis thaliana GN=CYTB5-E PE=1 SV=2	-0.842158	0.000318004	0.00335037	candidate
HISN6B|HISN6A	A8MRI5|B9DHD3|B9DHD3-2|F4IBL7|P0DI07	Histidinol-phosphate aminotransferase OS=Arabidopsis thaliana GN=HISN6B PE=3 SV=1|Histidinol-phosphate aminotransferase 1, chloroplastic OS=Arabidopsis thaliana GN=HISN6A PE=1 SV=1|Isoform 2 of Histidinol-phosphate aminotransferase 1, chloroplastic OS=Arabidopsis thaliana GN=HISN6A|Histidinol-phosphate aminotransferase OS=Arabidopsis thaliana GN=HISN6B PE=1 SV=1|Histidinol-phosphate aminotransfer…	-0.842372	0.000245762	0.00295117	candidate
PMM	O80840	Phosphomannomutase OS=Arabidopsis thaliana GN=PMM PE=1 SV=1	-0.842418	0.00195552	0.00904339	candidate
AT5G05480	Q9FFG6	AT5g05480/MOP10_2 OS=Arabidopsis thaliana GN=At5g05480 PE=2 SV=1	-0.844016	0.000238774	0.00292453	candidate
GSA1	P42799	Glutamate-1-semialdehyde 2,1-aminomutase 1, chloroplastic OS=Arabidopsis thaliana GN=GSA1 PE=2 SV=1	-0.844132	0.000217846	0.00281976	candidate
XYLA	Q9FKK7	Xylose isomerase OS=Arabidopsis thaliana GN=XYLA PE=2 SV=2	-0.84801	0.000287674	0.00313918	candidate
AT3G14920	Q9LKB2	Peptide-N4-(N-acetyl-beta-glucosaminyl)asparagine amidase A protein OS=Arabidopsis thaliana GN=At3g14920 PE=4 SV=1	-0.848562	0.000218364	0.00281976	candidate
TIM	A8MRE8|Q9SKP6	Triosephosphate isomerase OS=Arabidopsis thaliana GN=TIM PE=1 SV=1|Triosephosphate isomerase, chloroplastic OS=Arabidopsis thaliana GN=TIM PE=1 SV=1	-0.849007	0.000818275	0.00544088	candidate
AT3G26990	Q66GK1	At3g26990 OS=Arabidopsis thaliana GN=At3g26990 PE=2 SV=1	-0.849184	0.00162135	0.0080487	candidate
5MAT	Q9LJB4	Malonyl-CoA:anthocyanidin 5-O-glucoside-6''-O-malonyltransferase OS=Arabidopsis thaliana GN=5MAT PE=1 SV=1	-0.850349	0.000351203	0.00353048	candidate
SHM3	Q94JQ3	Serine hydroxymethyltransferase 3, chloroplastic OS=Arabidopsis thaliana GN=SHM3 PE=1 SV=2	-0.850667	0.000204402	0.00275465	candidate
BXL6	Q9LXA8	Probable beta-D-xylosidase 6 OS=Arabidopsis thaliana GN=BXL6 PE=2 SV=1	-0.850966	0.000255566	0.00299929	candidate
ALDH6B2	A8MQR6|Q0WM29	Methylmalonate-semialdehyde dehydrogenase [acylating] OS=Arabidopsis thaliana GN=ALDH6B2 PE=3 SV=1|Methylmalonate-semialdehyde dehydrogenase [acylating], mitochondrial OS=Arabidopsis thaliana GN=ALDH6B2 PE=2 SV=2	-0.850999	0.000531796	0.00446393	candidate
AT4G34480	Q9M069	Glucan endo-1,3-beta-glucosidase 7 OS=Arabidopsis thaliana GN=At4g34480 PE=1 SV=2	-0.853547	0.000797789	0.00536459	candidate
DJ1F	Q9M1G8	DJ-1 protein homolog F OS=Arabidopsis thaliana GN=DJ1F PE=1 SV=1	-0.853589	0.000212553	0.00279067	candidate
FKBP65	Q9FJL3	Peptidyl-prolyl cis-trans isomerase FKBP65 OS=Arabidopsis thaliana GN=FKBP65 PE=1 SV=1	-0.854993	0.00126824	0.00701695	candidate
AT4G36195	Q683F9|Q94CC6	Prolyl carboxypeptidase like protein OS=Arabidopsis thaliana GN=At4g36195 PE=2 SV=1|Prolyl carboxypeptidase like protein OS=Arabidopsis thaliana GN=At4g36195 PE=2 SV=1	-0.855249	0.000324355	0.00339787	candidate
LYSA2	Q94A94	Diaminopimelate decarboxylase 2, chloroplastic OS=Arabidopsis thaliana GN=LYSA2 PE=1 SV=1	-0.855643	0.000397316	0.00382408	candidate
F23H11	Q9SXC0|Q9XIF7	At1g59710/T30E16_31 OS=Arabidopsis thaliana GN=F23H11.2 PE=1 SV=1|NAD(P)-linked oxidoreductase superfamily protein OS=Arabidopsis thaliana GN=F23H11.27 PE=1 SV=1	-0.855664	0.000723149	0.00514791	candidate
SCPL11	A8MQP0|Q2V465	Serine carboxypeptidase-like 11 OS=Arabidopsis thaliana GN=SCPL11 PE=2 SV=2|Serine carboxypeptidase-like 11 OS=Arabidopsis thaliana GN=SCPL11 PE=3 SV=1	-0.856514	0.00020586	0.00275465	candidate
AT4G35220	Q94JT5	AT4g35220/F23E12_220 OS=Arabidopsis thaliana GN=At4g35220 PE=2 SV=1	-0.857326	0.00147242	0.00764796	candidate
THA2	F4J4S1|Q9FPH3	Probable low-specificity L-threonine aldolase 2 OS=Arabidopsis thaliana GN=THA2 PE=1 SV=1|Threonine aldolase 2 OS=Arabidopsis thaliana GN=THA2 PE=4 SV=1	-0.858483	0.00138733	0.00736752	candidate
CYSD1	Q9S6Z7	Bifunctional L-3-cyanoalanine synthase/cysteine synthase D1 OS=Arabidopsis thaliana GN=CYSD1 PE=1 SV=1	-0.858517	0.000190203	0.00270681	candidate
SHM2	Q94C74	Serine hydroxymethyltransferase 2, mitochondrial OS=Arabidopsis thaliana GN=SHM2 PE=2 SV=2	-0.858913	0.000198015	0.00275465	candidate
METK3	Q9SJL8	S-adenosylmethionine synthase 3 OS=Arabidopsis thaliana GN=METK3 PE=1 SV=1	-0.859682	0.00125577	0.00696626	candidate
VSP2	F4KII6|O82122	Vegetative storage protein 2 OS=Arabidopsis thaliana GN=VSP2 PE=4 SV=1|Vegetative storage protein 2 OS=Arabidopsis thaliana GN=VSP2 PE=2 SV=1	-0.860104	0.00111025	0.00648429	candidate
F27H5_130	Q9LY31	AT3G60340 protein OS=Arabidopsis thaliana GN=F27H5_130 PE=2 SV=1	-0.860672	0.000282775	0.00311993	candidate
MSI1	O22467	Histone-binding protein MSI1 OS=Arabidopsis thaliana GN=MSI1 PE=1 SV=1	-0.86142	0.000181887	0.00263869	candidate
AT1G24050	Q8L466	Anticodon-binding domain-containing protein OS=Arabidopsis thaliana GN=At1g24050 PE=1 SV=1	-0.862615	0.00365611	0.0135363	candidate
AT1G11360	C0Z2J1	AT1G11360 protein OS=Arabidopsis thaliana GN=At1g11360 PE=1 SV=1	-0.863312	0.000978111	0.00592824	candidate
RD22	Q08298	BURP domain protein RD22 OS=Arabidopsis thaliana GN=RD22 PE=2 SV=1	-0.870239	0.000436342	0.00401869	candidate
SCPL48	Q56WF8	Serine carboxypeptidase-like 48 OS=Arabidopsis thaliana GN=SCPL48 PE=2 SV=2	-0.870714	0.00307385	0.0119496	candidate
AIP1	Q9LV35	Actin-interacting protein 1-2 OS=Arabidopsis thaliana GN=AIP1-2 PE=2 SV=1	-0.870965	0.000243459	0.00294042	candidate
BGAL17	Q93Z24|Q93Z24-2	Beta-galactosidase 17 OS=Arabidopsis thaliana GN=BGAL17 PE=2 SV=1|Isoform 2 of Beta-galactosidase 17 OS=Arabidopsis thaliana GN=BGAL17	-0.871744	0.00133653	0.00720304	candidate
RPN10	P55034	26S proteasome non-ATPase regulatory subunit 4 homolog OS=Arabidopsis thaliana GN=RPN10 PE=1 SV=1	-0.872087	0.000298774	0.00322703	candidate
BXL5	Q9LJN4	Probable beta-D-xylosidase 5 OS=Arabidopsis thaliana GN=BXL5 PE=2 SV=2	-0.872617	0.000280024	0.00309645	candidate
AT3G05350	Q8RY11	AT3g05350/T12H1_32 OS=Arabidopsis thaliana GN=At3g05350 PE=2 SV=1	-0.873046	0.00674092	0.0202921	candidate
TENA_E	Q9ASY9	Bifunctional TENA-E protein OS=Arabidopsis thaliana GN=TENA_E PE=1 SV=3	-0.873162	0.00034182	0.00348434	candidate
AIH	Q8GWW7	Agmatine deiminase OS=Arabidopsis thaliana GN=AIH PE=1 SV=2	-0.87353	0.00182923	0.00863498	candidate
ACT1|ACT3	P0CJ46|P0CJ47	Actin-1 OS=Arabidopsis thaliana GN=ACT1 PE=1 SV=1|Actin-3 OS=Arabidopsis thaliana GN=ACT3 PE=1 SV=1	-0.874103	0.00434927	0.0152401	candidate
UGD4	Q9FM01	UDP-glucose 6-dehydrogenase 4 OS=Arabidopsis thaliana GN=UGD4 PE=1 SV=1	-0.874586	0.000651534	0.00483164	candidate
GULLO6	O81032	Probable L-gulonolactone oxidase 6 OS=Arabidopsis thaliana GN=GULLO6 PE=3 SV=1	-0.874721	0.00185821	0.00870662	candidate
CYN	O22683	Cyanate hydratase OS=Arabidopsis thaliana GN=CYN PE=2 SV=1	-0.874866	0.000630286	0.00475919	candidate
GRF1	F4JJ94|P42643	14-3-3-like protein GF14 chi OS=Arabidopsis thaliana GN=GRF1 PE=1 SV=1|14-3-3-like protein GF14 chi OS=Arabidopsis thaliana GN=GRF1 PE=1 SV=3	-0.87638	0.00525403	0.0172454	candidate
BCAT5	Q9FYA6	Branched-chain-amino-acid aminotransferase 5, chloroplastic OS=Arabidopsis thaliana GN=BCAT5 PE=1 SV=1	-0.879495	0.000338464	0.00347869	candidate
DAPB1	O80574	4-hydroxy-tetrahydrodipicolinate reductase 1, chloroplastic OS=Arabidopsis thaliana GN=DAPB1 PE=1 SV=2	-0.880151	0.0022406	0.00984044	candidate
CYP96A12	Q9SVA7	AT4g39510/F23K16_140 OS=Arabidopsis thaliana GN=CYP96A12 PE=2 SV=1	-0.881076	0.000255072	0.00299929	candidate
SPDSYN1	Q9ZUB3	Spermidine synthase 1 OS=Arabidopsis thaliana GN=SPDSYN1 PE=1 SV=1	-0.881452	0.000524013	0.00442697	candidate
SBT1	O49607|O65351|Q9FLI4|Q9LUM3|Q9LVJ1|Q9ZUF6	Subtilisin-like protease SBT1.6 OS=Arabidopsis thaliana GN=SBT1.6 PE=2 SV=1|Subtilisin-like protease SBT1.7 OS=Arabidopsis thaliana GN=SBT1.7 PE=1 SV=1|Subtilisin-like protease SBT1.3 OS=Arabidopsis thaliana GN=SBT1.3 PE=2 SV=1|Subtilisin-like protease SBT1.5 OS=Arabidopsis thaliana GN=SBT1.5 PE=2 SV=1|Subtilisin-like protease SBT1.4 OS=Arabidopsis thaliana GN=SBT1.4 PE=2 SV=1|Subtilisin-like pro…	-0.882287	0.000163465	0.00251668	candidate
ALDH5F1	Q9SAK4	Succinate-semialdehyde dehydrogenase, mitochondrial OS=Arabidopsis thaliana GN=ALDH5F1 PE=1 SV=2	-0.883853	0.000181657	0.00263869	candidate
BXL4	Q9FLG1	Beta-D-xylosidase 4 OS=Arabidopsis thaliana GN=BXL4 PE=1 SV=1	-0.883866	0.000200838	0.00275465	candidate
AT5G57700	A1A6F3|A2RVV4|F4KC29|F4KC30	At5g57700 OS=Arabidopsis thaliana GN=At5g57700 PE=2 SV=1|At5g57700 OS=Arabidopsis thaliana GN=At5g57700 PE=2 SV=1|BNR/Asp-box repeat family protein OS=Arabidopsis thaliana GN=At5g57700 PE=4 SV=1|BNR/Asp-box repeat family protein OS=Arabidopsis thaliana GN=At5g57700 PE=4 SV=1	-0.885748	0.000174165	0.00259478	candidate
SCPL42	Q9FH05	Serine carboxypeptidase-like 42 OS=Arabidopsis thaliana GN=SCPL42 PE=2 SV=1	-0.885827	0.0002398	0.00292453	candidate
AT4G29490	Q0WUQ7	Metallopeptidase M24 family protein OS=Arabidopsis thaliana GN=At4g29490 PE=2 SV=1	-0.886635	0.000847979	0.00554474	candidate
HOT5|ADH2	F4K7D6|Q96533	S-(hydroxymethyl)glutathione dehydrogenase OS=Arabidopsis thaliana GN=HOT5 PE=1 SV=1|Alcohol dehydrogenase class-3 OS=Arabidopsis thaliana GN=ADH2 PE=1 SV=2	-0.88672	0.000156285	0.00249188	candidate
BTF3	Q9SMW7	Basic transcription factor 3 OS=Arabidopsis thaliana GN=BTF3 PE=1 SV=1	-0.888155	0.110673	0.168309	candidate
GRF3	P42644|P42644-2	14-3-3-like protein GF14 psi OS=Arabidopsis thaliana GN=GRF3 PE=1 SV=2|Isoform 2 of 14-3-3-like protein GF14 psi OS=Arabidopsis thaliana GN=GRF3	-0.888772	0.000241054	0.00292557	candidate
F11F12	Q9LPS7|Q9LPT3|Q9LPT6	At1g50570 OS=Arabidopsis thaliana GN=F11F12.11 PE=2 SV=1|F11F12.1 protein OS=Arabidopsis thaliana GN=F11F12.1 PE=1 SV=1|F11F12.5 protein OS=Arabidopsis thaliana GN=F11F12.5 PE=4 SV=1	-0.889845	0.00156259	0.00787168	candidate
AT5G57330	Q9LVC5	Apospory-associated protein C OS=Arabidopsis thaliana GN=At5g57330 PE=1 SV=1	-0.890299	0.00123841	0.00690072	candidate
F22O6_120	Q9SVD1	Aspartyl protease family protein OS=Arabidopsis thaliana GN=F22O6_120 PE=2 SV=1	-0.890815	0.000342412	0.00348434	candidate
CAO	O22265|Q9MBA1|Q9MBA1-3	Chlorophyllide a oxygenase, chloroplastic OS=Arabidopsis thaliana GN=CAO PE=1 SV=1|Isoform 3 of Chlorophyllide a oxygenase, chloroplastic OS=Arabidopsis thaliana GN=CAO|Signal recognition particle 43 kDa protein, chloroplastic OS=Arabidopsis thaliana GN=CAO PE=1 SV=2	-0.892625	0.000357069	0.00355412	candidate
ALDH2B4	Q9SU63	Aldehyde dehydrogenase family 2 member B4, mitochondrial OS=Arabidopsis thaliana GN=ALDH2B4 PE=2 SV=1	-0.892938	0.000858699	0.00556739	candidate
PRMT10	Q9MAT5	Protein arginine N-methyltransferase PRMT10 OS=Arabidopsis thaliana GN=PRMT10 PE=1 SV=1	-0.894	0.00231583	0.0100467	candidate
MS2	Q9SRV5	5-methyltetrahydropteroyltriglutamate--homocysteine methyltransferase 2 OS=Arabidopsis thaliana GN=MS2 PE=1 SV=1	-0.894694	0.000555183	0.00453456	candidate
CML20	O82659	Probable calcium-binding protein CML20 OS=Arabidopsis thaliana GN=CML20 PE=1 SV=1	-0.895135	0.000770593	0.00528893	candidate
OVA6	Q9FYR6	Proline--tRNA ligase, chloroplastic/mitochondrial OS=Arabidopsis thaliana GN=OVA6 PE=2 SV=1	-0.896423	0.000415472	0.00391551	candidate
AT4G38220	F4JTK8|Q8S9L3	Aminoacylase-1 OS=Arabidopsis thaliana GN=At4g38220 PE=3 SV=1|Aminoacylase-1 OS=Arabidopsis thaliana GN=At4g38220 PE=2 SV=1	-0.896571	0.000641159	0.00477606	candidate
GLY3	Q9C8L4	Persulfide dioxygenase ETHE1 homolog, mitochondrial OS=Arabidopsis thaliana GN=GLY3 PE=1 SV=3	-0.8981	0.000610041	0.0047237	candidate
PABN2	Q9FJN9	Polyadenylate-binding protein 2 OS=Arabidopsis thaliana GN=PABN2 PE=1 SV=1	-0.898504	0.000557709	0.00453696	candidate
SNG1|SCPL8	A8MQW0|A8MR78|F4IKK4|Q3EBW0|Q8RUW5|Q8RUW5-2	Serine carboxypeptidase-like 8 OS=Arabidopsis thaliana GN=SNG1 PE=3 SV=1|Serine carboxypeptidase-like 8 OS=Arabidopsis thaliana GN=SNG1 PE=3 SV=1|Serine carboxypeptidase-like 8 OS=Arabidopsis thaliana GN=SNG1 PE=3 SV=1|Serine carboxypeptidase-like 8 OS=Arabidopsis thaliana GN=SNG1 PE=3 SV=2|Serine carboxypeptidase-like 8 OS=Arabidopsis thaliana GN=SCPL8 PE=1 SV=2|Isoform 2 of Serine carboxypeptid…	-0.898708	0.000628884	0.00475919	candidate
GRXC2	Q9FNE2	Glutaredoxin-C2 OS=Arabidopsis thaliana GN=GRXC2 PE=2 SV=1	-0.898791	0.00410859	0.0146765	candidate
AT4G20830	Q9SVG4|Q9SVG4-2	Reticuline oxidase-like protein OS=Arabidopsis thaliana GN=At4g20830 PE=1 SV=2|Isoform 2 of Reticuline oxidase-like protein OS=Arabidopsis thaliana GN=At4g20830	-0.900191	0.000146441	0.00238062	candidate
DCP5	Q9C658|Q9C658-2	Protein decapping 5 OS=Arabidopsis thaliana GN=DCP5 PE=1 SV=1|Isoform 2 of Protein decapping 5 OS=Arabidopsis thaliana GN=DCP5	-0.900564	0.0195604	0.0433166	candidate
IMPL1	Q94F00	Phosphatase IMPL1, chloroplastic OS=Arabidopsis thaliana GN=IMPL1 PE=1 SV=2	-0.901657	0.000165055	0.00251668	candidate
HSP22	Q38806	22.0 kDa heat shock protein OS=Arabidopsis thaliana GN=HSP22.0 PE=2 SV=1	-0.901817	0.00117794	0.00670508	candidate
F2I11_220	Q9LFM4	At5g11330 OS=Arabidopsis thaliana GN=F2I11_220 PE=2 SV=1	-0.903268	0.000176626	0.00259478	candidate
AT3G49470	Q94JX9	Nascent polypeptide-associated complex subunit alpha-like protein 2 OS=Arabidopsis thaliana GN=At3g49470 PE=2 SV=2	-0.903583	0.000409629	0.00387512	candidate
GSA2	Q42522	Glutamate-1-semialdehyde 2,1-aminomutase 2, chloroplastic OS=Arabidopsis thaliana GN=GSA2 PE=2 SV=2	-0.904335	0.00217072	0.00968178	candidate
FUC1	Q8GW72	Alpha-L-fucosidase 1 OS=Arabidopsis thaliana GN=FUC1 PE=1 SV=2	-0.905296	0.000277642	0.00308458	candidate
LAP1	P30184	Leucine aminopeptidase 1 OS=Arabidopsis thaliana GN=LAP1 PE=1 SV=1	-0.905719	0.000445981	0.00404964	candidate
AT1G54020	Q9C5N8|Q9C5N8-2	GDSL esterase/lipase At1g54020 OS=Arabidopsis thaliana GN=At1g54020 PE=2 SV=1|Isoform 2 of GDSL esterase/lipase At1g54020 OS=Arabidopsis thaliana GN=At1g54020	-0.90602	0.000881515	0.00559492	candidate
CIA1	O80990	Protein CIA1 OS=Arabidopsis thaliana GN=CIA1 PE=1 SV=2	-0.909097	0.000977164	0.00592824	candidate
SBP1	O23264	Selenium-binding protein 1 OS=Arabidopsis thaliana GN=SBP1 PE=1 SV=1	-0.909472	0.00230183	0.0100122	candidate
APP1	F4JQH3	Aminopeptidase P1 OS=Arabidopsis thaliana GN=APP1 PE=1 SV=1	-0.909688	0.000169238	0.0025519	candidate
AT1G23740	Q9ZUC1	Quinone oxidoreductase-like protein At1g23740, chloroplastic OS=Arabidopsis thaliana GN=At1g23740 PE=2 SV=2	-0.910553	0.000139415	0.00233389	candidate
ASP4	F4I0D4|P46646	Aspartate aminotransferase OS=Arabidopsis thaliana GN=ASP4 PE=3 SV=1|Aspartate aminotransferase, cytoplasmic isozyme 2 OS=Arabidopsis thaliana GN=ASP4 PE=2 SV=2	-0.91146	0.000259471	0.00301387	candidate
T15B16	Q94K85|Q9ZSI0|Q9ZSI6	At4g01700 OS=Arabidopsis thaliana GN=T15B16.5 PE=2 SV=1|Cathepsin B-like cysteine protease OS=Arabidopsis thaliana GN=T15B16.17a PE=3 SV=1|Cathepsin B-like cysteine protease OS=Arabidopsis thaliana GN=T15B16.17a:T15B16.17b PE=2 SV=1	-0.91189	0.00190568	0.00885404	candidate
AT4G35360	Q8W4Q1	At4g35360/F23E12_80 OS=Arabidopsis thaliana GN=At4g35360 PE=1 SV=1	-0.911936	0.000581773	0.00461992	candidate
AGAL1	Q9FT97	Alpha-galactosidase 1 OS=Arabidopsis thaliana GN=AGAL1 PE=2 SV=1	-0.913479	0.000196646	0.00275465	candidate
CSN4	Q8L5U0	COP9 signalosome complex subunit 4 OS=Arabidopsis thaliana GN=CSN4 PE=1 SV=2	-0.914715	0.000301795	0.00323649	candidate
PME44	Q9SMY7	Probable pectinesterase/pectinesterase inhibitor 44 OS=Arabidopsis thaliana GN=PME44 PE=2 SV=2	-0.914902	0.00760661	0.0221607	candidate
AT5G36210	F4K2Y3	Putative S9 Tyrosyl aminopeptidase OS=Arabidopsis thaliana GN=At5g36210 PE=1 SV=1	-0.919187	0.000136521	0.00231853	candidate
BFRUCT3	Q43348	Acid beta-fructofuranosidase 3, vacuolar OS=Arabidopsis thaliana GN=BFRUCT3 PE=2 SV=1	-0.92221	0.000789699	0.00534631	candidate
GRXS17	Q9ZPH2	Monothiol glutaredoxin-S17 OS=Arabidopsis thaliana GN=GRXS17 PE=1 SV=1	-0.924948	0.000220579	0.00282162	candidate
AT2G15860	Q8L4R9	Putative uncharacterized protein At2g15860 OS=Arabidopsis thaliana GN=At2g15860 PE=1 SV=1	-0.925581	0.000520211	0.00441663	candidate
BVPE	Q39044	Vacuolar-processing enzyme beta-isozyme OS=Arabidopsis thaliana GN=bVPE PE=2 SV=3	-0.925666	0.00029197	0.00316718	candidate
AT1G20540	Q8RWD8	Putative uncharacterized protein At1g20540 OS=Arabidopsis thaliana GN=At1g20540 PE=2 SV=1	-0.929048	0.000307533	0.00327684	candidate
AT1G33590	F4HR88	Leucine-rich repeat (LRR) family protein OS=Arabidopsis thaliana GN=At1g33590 PE=4 SV=1	-0.930049	0.000142321	0.00235278	candidate
AT5G19370	Q93WI0	Rhodanese-like/PpiC domain-containing protein 12, chloroplastic OS=Arabidopsis thaliana GN=At5g19370 PE=1 SV=1	-0.930871	0.00166347	0.00817929	candidate
RPL36A	O80929	60S ribosomal protein L36-1 OS=Arabidopsis thaliana GN=RPL36A PE=2 SV=1	-0.93107	0.00100026	0.0060286	candidate
AT1G55090	Q9C723	Glutamine-dependent NAD(+) synthetase OS=Arabidopsis thaliana GN=At1g55090 PE=2 SV=1	-0.932095	0.000158434	0.00251073	candidate
MDHAR|MDAR3	B3H5M0|Q9SR59	Monodehydroascorbate reductase (NADH) OS=Arabidopsis thaliana GN=MDHAR PE=4 SV=1|Monodehydroascorbate reductase 3 OS=Arabidopsis thaliana GN=MDAR3 PE=2 SV=1	-0.932551	0.000175298	0.00259478	candidate
DJ1B	Q9MAH3	Protein DJ-1 homolog B OS=Arabidopsis thaliana GN=DJ1B PE=1 SV=1	-0.933281	0.000122559	0.00228409	candidate
JAL35	O04309	Jacalin-related lectin 35 OS=Arabidopsis thaliana GN=JAL35 PE=1 SV=1	-0.93382	0.000209431	0.00276687	candidate
CHS	P13114	Chalcone synthase OS=Arabidopsis thaliana GN=CHS PE=1 SV=1	-0.933823	0.00114208	0.00658033	candidate
AT1G53880	F4HTE0	Eukaryotic translation initiation factor 2B-like protein OS=Arabidopsis thaliana GN=At1g53880 PE=3 SV=1	-0.934752	0.000162383	0.00251668	candidate
RGP1	Q9SRT9	UDP-arabinopyranose mutase 1 OS=Arabidopsis thaliana GN=RGP1 PE=1 SV=1	-0.936802	0.000165891	0.00251668	candidate
AT1G04420	Q8VZ23	NAD(P)-linked oxidoreductase superfamily protein OS=Arabidopsis thaliana GN=At1g04420 PE=2 SV=1	-0.937246	0.000176618	0.00259478	candidate
SHM1	Q9SZJ5	Serine hydroxymethyltransferase 1, mitochondrial OS=Arabidopsis thaliana GN=SHM1 PE=1 SV=1	-0.937745	0.000181804	0.00263869	candidate
SIR	Q9LZ66	Assimilatory sulfite reductase (ferredoxin), chloroplastic OS=Arabidopsis thaliana GN=SIR PE=1 SV=1	-0.937926	0.0001189	0.00225566	candidate
RGP5	Q9FFD2	Probable UDP-arabinopyranose mutase 5 OS=Arabidopsis thaliana GN=RGP5 PE=1 SV=1	-0.937953	0.000256761	0.00300375	candidate
AED3	O04496	Aspartyl protease AED3 OS=Arabidopsis thaliana GN=AED3 PE=1 SV=1	-0.93842	0.000224268	0.00283588	candidate
GDPD5	Q9C907	Glycerophosphodiester phosphodiesterase GDPD5 OS=Arabidopsis thaliana GN=GDPD5 PE=2 SV=1	-0.939511	0.000238386	0.00292453	candidate
POP2	Q94CE5|Q94CE5-2	Gamma-aminobutyrate transaminase POP2, mitochondrial OS=Arabidopsis thaliana GN=POP2 PE=1 SV=1|Isoform 2 of Gamma-aminobutyrate transaminase POP2, mitochondrial OS=Arabidopsis thaliana GN=POP2	-0.941896	0.000275911	0.00308458	candidate
AT4G36945	F4JQJ7	PLC-like phosphodiesterases superfamily protein OS=Arabidopsis thaliana GN=At4g36945 PE=4 SV=1	-0.948444	0.000367202	0.00362539	candidate
ALDH12A1	Q8VZC3	Delta-1-pyrroline-5-carboxylate dehydrogenase 12A1, mitochondrial OS=Arabidopsis thaliana GN=ALDH12A1 PE=2 SV=1	-0.948669	0.000145551	0.00238062	candidate
AT5G01670	F4K9G7|Q8GXW0	Putative aldose reductase OS=Arabidopsis thaliana GN=At5g01670 PE=4 SV=1|At5g01670 OS=Arabidopsis thaliana GN=At5g01670 PE=2 SV=1	-0.95055	0.000156744	0.00249188	candidate
AT1G64710	Q8VZ49	Alcohol dehydrogenase-like 4 OS=Arabidopsis thaliana GN=At1g64710 PE=2 SV=1	-0.951156	0.000298967	0.00322703	candidate
AT1G79260	O64527	UPF0678 fatty acid-binding protein-like protein At1g79260 OS=Arabidopsis thaliana GN=At1g79260 PE=1 SV=1	-0.952356	0.00155906	0.00786804	candidate
CAD9	P42734	Probable cinnamyl alcohol dehydrogenase 9 OS=Arabidopsis thaliana GN=CAD9 PE=2 SV=2	-0.952831	0.000135814	0.00231853	candidate
SCPL10	O64810	Serine carboxypeptidase-like 10 OS=Arabidopsis thaliana GN=SCPL10 PE=2 SV=1	-0.95387	0.010808	0.0281279	candidate
AT5G03660	F4KGP6|Q940P0	AT5g03660/F17C15_80 OS=Arabidopsis thaliana GN=At5g03660 PE=1 SV=1|Uncharacterized protein OS=Arabidopsis thaliana GN=At5g03660 PE=1 SV=1	-0.953932	0.00462452	0.0157938	candidate
AT2G43580	O24598	Endochitinase At2g43580 OS=Arabidopsis thaliana GN=At2g43580 PE=2 SV=1	-0.956781	0.000807523	0.00540812	candidate
STR1	O64530|O64530-2	Isoform 2 of Thiosulfate/3-mercaptopyruvate sulfurtransferase 1, mitochondrial OS=Arabidopsis thaliana GN=STR1|Thiosulfate/3-mercaptopyruvate sulfurtransferase 1, mitochondrial OS=Arabidopsis thaliana GN=STR1 PE=1 SV=1	-0.95679	0.000959911	0.00586795	candidate
BG_PPAP|AT5G42100	F4K020|Q9FHX5|Q9FHX5-2	Glucan endo-1,3-beta-glucosidase 10 OS=Arabidopsis thaliana GN=BG_PPAP PE=3 SV=1|Glucan endo-1,3-beta-glucosidase 10 OS=Arabidopsis thaliana GN=At5g42100 PE=1 SV=1|Isoform 2 of Glucan endo-1,3-beta-glucosidase 10 OS=Arabidopsis thaliana GN=At5g42100	-0.957271	0.000472851	0.00418272	candidate
RFS5	Q9FND9	Probable galactinol--sucrose galactosyltransferase 5 OS=Arabidopsis thaliana GN=RFS5 PE=1 SV=1	-0.960509	0.000185972	0.00267455	candidate
T16L4	Q9SU81|Q9SU83|Q9SU88|Q9SU93	Alkaline-phosphatase-like protein OS=Arabidopsis thaliana GN=T16L4.210 PE=2 SV=1|Alkaline-phosphatase-like protein OS=Arabidopsis thaliana GN=T16L4.190 PE=2 SV=1|Methyltransferase OS=Arabidopsis thaliana GN=T16L4.100 PE=4 SV=1|Putative uncharacterized protein AT4g29520 OS=Arabidopsis thaliana GN=T16L4.30 PE=4 SV=1	-0.964505	0.000147832	0.00238062	candidate
AT3G08590	Q9M9K1	Probable 2,3-bisphosphoglycerate-independent phosphoglycerate mutase 2 OS=Arabidopsis thaliana GN=At3g08590 PE=1 SV=1	-0.965862	0.000127003	0.00230142	candidate
HISN7	Q6NPM8	Bifunctional phosphatase IMPL2, chloroplastic OS=Arabidopsis thaliana GN=HISN7 PE=1 SV=1	-0.966939	0.000131813	0.00231703	candidate
FQR1	Q9LSQ5	NAD(P)H dehydrogenase (quinone) FQR1 OS=Arabidopsis thaliana GN=FQR1 PE=1 SV=1	-0.967979	0.000782097	0.00533843	candidate
NAI2	Q9LSB4|Q9LSB4-2	TSA1-like protein OS=Arabidopsis thaliana GN=NAI2 PE=1 SV=1|Isoform 2 of TSA1-like protein OS=Arabidopsis thaliana GN=NAI2	-0.969999	0.000278006	0.00308458	candidate
VSP1	O49195	Vegetative storage protein 1 OS=Arabidopsis thaliana GN=VSP1 PE=1 SV=2	-0.970076	0.000130359	0.00231666	candidate
F21C20	Q9SVG3	AT4G20840 protein OS=Arabidopsis thaliana GN=F21C20.190 PE=2 SV=1	-0.970921	0.000116793	0.00225566	candidate
GDPDL4	Q9FJ62	Glycerophosphodiester phosphodiesterase GDPDL4 OS=Arabidopsis thaliana GN=GDPDL4 PE=1 SV=1	-0.971898	0.00114287	0.00658033	candidate
PMD2	Q9SHJ6	Peroxisomal and mitochondrial division factor 2 OS=Arabidopsis thaliana GN=PMD2 PE=1 SV=1	-0.972213	0.000851166	0.00555827	candidate
VIP3	Q9SZQ5	WD repeat-containing protein VIP3 OS=Arabidopsis thaliana GN=VIP3 PE=1 SV=1	-0.973283	0.00324994	0.0124975	candidate
GGH2	F4IBT7|O65355	Gamma-glutamyl hydrolase 2 OS=Arabidopsis thaliana GN=GGH2 PE=4 SV=1|Gamma-glutamyl hydrolase 2 OS=Arabidopsis thaliana GN=GGH2 PE=1 SV=2	-0.974856	0.00014754	0.00238062	candidate
RPS11B	O65569	40S ribosomal protein S11-2 OS=Arabidopsis thaliana GN=RPS11B PE=2 SV=2	-0.977143	0.000249646	0.00296541	candidate
LGALDH	O81884	L-galactose dehydrogenase OS=Arabidopsis thaliana GN=LGALDH PE=1 SV=1	-0.977496	0.000100081	0.00209028	candidate
SAM2	P17562	S-adenosylmethionine synthase 2 OS=Arabidopsis thaliana GN=SAM2 PE=1 SV=1	-0.978406	0.00012907	0.00231666	candidate
SAM1	P23686	S-adenosylmethionine synthase 1 OS=Arabidopsis thaliana GN=SAM1 PE=1 SV=2	-0.979403	0.000728701	0.00516527	candidate
NBP35	Q8H1Q2	Cytosolic Fe-S cluster assembly factor NBP35 OS=Arabidopsis thaliana GN=NBP35 PE=1 SV=1	-0.979665	0.00172514	0.00838312	candidate
CRRSP55	Q9LV60	Cysteine-rich repeat secretory protein 55 OS=Arabidopsis thaliana GN=CRRSP55 PE=2 SV=1	-0.98333	0.000227728	0.00285181	candidate
F15K9	Q9ZVS4|Q9ZVS5|Q9ZVT6	Aspartyl protease-like protein OS=Arabidopsis thaliana GN=F15K9.16 PE=2 SV=1|Aspartyl protease-like protein OS=Arabidopsis thaliana GN=F15K9.17 PE=2 SV=1|BSD domain-containing protein OS=Arabidopsis thaliana GN=F15K9.5 PE=1 SV=1	-0.985575	0.000285046	0.0031242	candidate
GLX2	O24495|O24496|Q8LDW8-2	Hydroxyacylglutathione hydrolase 1, mitochondrial OS=Arabidopsis thaliana GN=GLX2-1 PE=2 SV=2|Hydroxyacylglutathione hydrolase cytoplasmic OS=Arabidopsis thaliana GN=GLX2-2 PE=1 SV=2|Isoform 2 of Probable hydroxyacylglutathione hydrolase 2, chloroplastic OS=Arabidopsis thaliana GN=GLX2-4	-0.985851	0.000609315	0.0047237	candidate
GF14|GRF4	F4HWQ5|P46077	14-3-3-like protein GF14 phi OS=Arabidopsis thaliana GN=GF14 PHI PE=1 SV=1|14-3-3-like protein GF14 phi OS=Arabidopsis thaliana GN=GRF4 PE=1 SV=2	-0.987691	0.000274954	0.00308458	candidate
SHM4	O23254	Serine hydroxymethyltransferase 4 OS=Arabidopsis thaliana GN=SHM4 PE=1 SV=1	-0.988303	0.00032821	0.00342385	candidate
PAE11	Q9FH82	Pectin acetylesterase 11 OS=Arabidopsis thaliana GN=PAE11 PE=2 SV=1	-0.991304	0.000348393	0.00351644	candidate
NIR1	Q39161	Ferredoxin--nitrite reductase, chloroplastic OS=Arabidopsis thaliana GN=NIR1 PE=1 SV=1	-0.991455	0.000164535	0.00251668	candidate
PRXIIF	Q9M7T0	Peroxiredoxin-2F, mitochondrial OS=Arabidopsis thaliana GN=PRXIIF PE=1 SV=2	-0.992578	0.000141307	0.00235165	candidate
ADK1	O82514|Q9SF85	Adenylate kinase 4 OS=Arabidopsis thaliana GN=ADK1 PE=1 SV=2|Adenosine kinase 1 OS=Arabidopsis thaliana GN=ADK1 PE=1 SV=1	-0.994119	0.000712299	0.00509986	candidate
F9D16	Q9SUP5|Q9SUQ4|Q9SUR0|Q9SUR4	Apospory-associated protein C OS=Arabidopsis thaliana GN=F9D16.200 PE=2 SV=1|AT4G23670 protein OS=Arabidopsis thaliana GN=F9D16.140 PE=2 SV=1|Glycoside hydrolase family 28 protein / polygalacturonase (Pectinase) family protein OS=Arabidopsis thaliana GN=F9D16.290 PE=2 SV=1|Putative uncharacterized protein AT4g23620 OS=Arabidopsis thaliana GN=F9D16.90 PE=2 SV=1	-1.00156	0.000207595	0.00275465	hit
AT1G61150	A8MQF1|A8MQN5|F4HTG9|Q84WK5	At1g61150 OS=Arabidopsis thaliana GN=At1g61150 PE=2 SV=1|AT1G61150 protein OS=Arabidopsis thaliana GN=At1g61150 PE=2 SV=1|LisH and RanBPM domain-containing protein OS=Arabidopsis thaliana GN=At1g61150 PE=4 SV=1	-1.00199	0.000613665	0.0047237	hit
AT5G47840	Q9FIJ7	Adenylate kinase 2, chloroplastic OS=Arabidopsis thaliana GN=At5g47840 PE=1 SV=1	-1.00208	9.45533e-05	0.00207268	hit
UAH	Q8VXY9	Ureidoglycolate hydrolase OS=Arabidopsis thaliana GN=UAH PE=1 SV=1	-1.00257	0.000161936	0.00251668	hit
RFNR2	Q9S9P8-3	Isoform 3 of Ferredoxin--NADP reductase, root isozyme 2, chloroplastic OS=Arabidopsis thaliana GN=RFNR2	-1.00362	0.000125858	0.00230142	hit
DHDPS2	Q9FVC8	4-hydroxy-tetrahydrodipicolinate synthase 2, chloroplastic OS=Arabidopsis thaliana GN=DHDPS2 PE=1 SV=2	-1.0082	0.00498925	0.0165953	hit
PME61	Q9FK05	Probable pectinesterase/pectinesterase inhibitor 61 OS=Arabidopsis thaliana GN=PME61 PE=2 SV=1	-1.01198	0.000116179	0.00225566	hit
RAD23B	F4IF85|Q84L33|Q84L33-2	Putative DNA repair protein RAD23-1 OS=Arabidopsis thaliana GN=RAD23B PE=4 SV=1|Ubiquitin receptor RAD23b OS=Arabidopsis thaliana GN=RAD23B PE=1 SV=3|Isoform 2 of Ubiquitin receptor RAD23b OS=Arabidopsis thaliana GN=RAD23B	-1.01315	0.000404381	0.00384007	hit
TIC40	Q9FMD5	Protein TIC 40, chloroplastic OS=Arabidopsis thaliana GN=TIC40 PE=1 SV=1	-1.01395	0.000271087	0.0030777	hit
AOC4	Q93ZC5	Allene oxide cyclase 4, chloroplastic OS=Arabidopsis thaliana GN=AOC4 PE=2 SV=1	-1.0166	7.67501e-05	0.00199952	hit
GSTL2	Q9M2W2	Glutathione S-transferase L2, chloroplastic OS=Arabidopsis thaliana GN=GSTL2 PE=2 SV=1	-1.0179	0.000434545	0.00401168	hit
ATHM2|AT4G03520	F4JG94|Q9SEU8	Thioredoxin M2 OS=Arabidopsis thaliana GN=ATHM2 PE=4 SV=1|Thioredoxin M2, chloroplastic OS=Arabidopsis thaliana GN=At4g03520 PE=1 SV=2	-1.01954	7.97928e-05	0.002	hit
FER3	Q9LYN2	Ferritin-3, chloroplastic OS=Arabidopsis thaliana GN=FER3 PE=2 SV=1	-1.02108	8.47673e-05	0.00200316	hit
SPDSYN2	O48661	Spermidine synthase 2 OS=Arabidopsis thaliana GN=SPDSYN2 PE=1 SV=2	-1.02537	0.000216964	0.00281976	hit
AT1G07660	P59259	Histone H4 OS=Arabidopsis thaliana GN=At1g07660 PE=1 SV=2	-1.02558	8.45019e-05	0.00200316	hit
ADH1	P06525	Alcohol dehydrogenase class-P OS=Arabidopsis thaliana GN=ADH1 PE=1 SV=2	-1.02758	0.000117643	0.00225566	hit
SCPL26	Q9ZQQ0	Serine carboxypeptidase-like 26 OS=Arabidopsis thaliana GN=SCPL26 PE=2 SV=1	-1.02787	0.00101398	0.00608635	hit
PGM1	O04499	2,3-bisphosphoglycerate-independent phosphoglycerate mutase 1 OS=Arabidopsis thaliana GN=PGM1 PE=2 SV=3	-1.02888	0.000221545	0.00282668	hit
AT1G05840	F4IAD5	Aspartyl protease-like protein OS=Arabidopsis thaliana GN=At1g05840 PE=3 SV=1	-1.03186	0.000862398	0.00556739	hit
DHAR3	Q8LE52	Glutathione S-transferase DHAR3, chloroplastic OS=Arabidopsis thaliana GN=DHAR3 PE=1 SV=1	-1.03304	0.000866472	0.00558048	hit
ALDH10A9	Q9STS1	Betaine aldehyde dehydrogenase 2, mitochondrial OS=Arabidopsis thaliana GN=ALDH10A9 PE=2 SV=1	-1.03373	0.000202241	0.00275465	hit
AT3G16850	Q94C86	Pectin lyase-like superfamily protein OS=Arabidopsis thaliana GN=At3g16850 PE=2 SV=1	-1.03466	9.26014e-05	0.00204793	hit
AT5G28830	F4KA19	Uncharacterized protein OS=Arabidopsis thaliana GN=At5g28830 PE=4 SV=1	-1.03867	9.21452e-05	0.00204793	hit
LDOX	Q96323	Leucoanthocyanidin dioxygenase OS=Arabidopsis thaliana GN=LDOX PE=1 SV=1	-1.04268	0.00010403	0.00211336	hit
AT2G25060	Q9SK27	Early nodulin-like protein 1 OS=Arabidopsis thaliana GN=At2g25060 PE=1 SV=2	-1.04614	0.00329058	0.0125927	hit
RPS26A	P49206	40S ribosomal protein S26-1 OS=Arabidopsis thaliana GN=RPS26A PE=2 SV=2	-1.04684	0.00454885	0.0156644	hit
RPS2C	P49688	40S ribosomal protein S2-3 OS=Arabidopsis thaliana GN=RPS2C PE=1 SV=2	-1.05303	0.000842249	0.00552775	hit
AT3G48460	Q9STM6	GDSL esterase/lipase At3g48460 OS=Arabidopsis thaliana GN=At3g48460 PE=2 SV=1	-1.05666	0.000137204	0.00231935	hit
NIC1	Q8S8F9	Nicotinamidase 1 OS=Arabidopsis thaliana GN=NIC1 PE=1 SV=1	-1.05715	0.000165514	0.00251668	hit
HMT	Q9M1W4	Homocysteine S-methyltransferase 2 OS=Arabidopsis thaliana GN=HMT-2 PE=1 SV=1	-1.05856	0.000918626	0.0056996	hit
AT5G65760	Q1JPM1	At5g65760 OS=Arabidopsis thaliana GN=At5g65760 PE=2 SV=1	-1.06156	0.000490614	0.00427547	hit
MES10	Q8S9K8	Methylesterase 10 OS=Arabidopsis thaliana GN=MES10 PE=2 SV=1	-1.06806	0.000372118	0.00365941	hit
MDAR6|MDAR5	F4I576|P92947|P92947-2	Monodehydroascorbate reductase OS=Arabidopsis thaliana GN=MDAR6 PE=4 SV=1|Monodehydroascorbate reductase 5, mitochondrial OS=Arabidopsis thaliana GN=MDAR5 PE=1 SV=3|Isoform MDAR6 of Monodehydroascorbate reductase 5, mitochondrial OS=Arabidopsis thaliana GN=MDAR5	-1.06812	7.20109e-05	0.00196564	hit
SAPX|APXS	F4JFY5|Q42592	L-ascorbate peroxidase S OS=Arabidopsis thaliana GN=SAPX PE=3 SV=1|L-ascorbate peroxidase S, chloroplastic/mitochondrial OS=Arabidopsis thaliana GN=APXS PE=1 SV=2	-1.07032	0.000307238	0.00327684	hit
AT4G08320	F4JG03|F4JG04	Tetratricopeptide repeat domain-containing protein OS=Arabidopsis thaliana GN=At4g08320 PE=4 SV=1|Tetratricopeptide repeat domain-containing protein OS=Arabidopsis thaliana GN=At4g08320 PE=4 SV=1	-1.07162	0.000204349	0.00275465	hit
T19K24	O48587|O48588	At5g44730 OS=Arabidopsis thaliana GN=T19K24.16 PE=2 SV=1|Molybdenum cofactor sulfurase family protein OS=Arabidopsis thaliana GN=T19K24.17 PE=2 SV=1	-1.07216	6.76749e-05	0.00193621	hit
SBT2	Q9SA75|Q9SUN6-2|Q9SZV5	Isoform 2 of Subtilisin-like protease SBT2.2 OS=Arabidopsis thaliana GN=SBT2.2|Subtilisin-like protease SBT2.1 OS=Arabidopsis thaliana GN=SBT2.1 PE=2 SV=1|Subtilisin-like protease SBT2.6 OS=Arabidopsis thaliana GN=SBT2.6 PE=2 SV=1	-1.07228	7.26454e-05	0.00196564	hit
RPS3AB	Q42262	40S ribosomal protein S3a-2 OS=Arabidopsis thaliana GN=RPS3AB PE=2 SV=3	-1.07779	5.92188e-05	0.00179678	hit
PAP3	O82291	Probable plastid-lipid-associated protein 3, chloroplastic OS=Arabidopsis thaliana GN=PAP3 PE=2 SV=1	-1.07975	0.000220581	0.00282162	hit
SAHH2	Q9LK36	Adenosylhomocysteinase 2 OS=Arabidopsis thaliana GN=SAHH2 PE=1 SV=1	-1.07995	0.000139771	0.00233389	hit
T10O8_10	Q9M042	Putative phosphatidylethanolamine-binding protein OS=Arabidopsis thaliana GN=T10O8_10 PE=2 SV=1	-1.0853	0.00166133	0.00817681	hit
ARGAH2	Q9ZPF5	Arginase 2, mitochondrial OS=Arabidopsis thaliana GN=ARGAH2 PE=2 SV=1	-1.08653	0.000365056	0.00361137	hit
EXLA1	Q9LZT4	Expansin-like A1 OS=Arabidopsis thaliana GN=EXLA1 PE=2 SV=1	-1.08728	0.000962623	0.00587732	hit
EXL3	Q94CH6	GDSL esterase/lipase EXL3 OS=Arabidopsis thaliana GN=EXL3 PE=2 SV=1	-1.09053	0.000147444	0.00238062	hit
AT1G72165	Q8GWC7	Putative uncharacterized protein At1g72165/T9N14_2 OS=Arabidopsis thaliana GN=At1g72165/T9N14_2 PE=2 SV=1	-1.09325	0.000211568	0.00278509	hit
RPS4	P56799	30S ribosomal protein S4, chloroplastic OS=Arabidopsis thaliana GN=rps4 PE=3 SV=1	-1.09392	7.63027e-05	0.00199833	hit
TFCB	Q67Z52	Tubulin-folding cofactor B OS=Arabidopsis thaliana GN=TFCB PE=1 SV=1	-1.09858	0.00054999	0.00452355	hit
AT5G16880|F2K13_30	F4KFJ2|Q9LFL3	Target of Myb protein 1 OS=Arabidopsis thaliana GN=At5g16880 PE=1 SV=1|AT5g16880/F2K13_30 OS=Arabidopsis thaliana GN=F2K13_30 PE=1 SV=1	-1.09955	8.02503e-05	0.002	hit
CCS	Q9LD47	Copper chaperone for superoxide dismutase, chloroplastic/cytosolic OS=Arabidopsis thaliana GN=CCS PE=1 SV=1	-1.10197	0.000137502	0.00231935	hit
FUC95A	Q8L7W8	Alpha-L-fucosidase 2 OS=Arabidopsis thaliana GN=FUC95A PE=1 SV=1	-1.10255	0.000114216	0.00225566	hit
GAPA2	Q9LPW0|Q9LPW0-2	Glyceraldehyde-3-phosphate dehydrogenase GAPA2, chloroplastic OS=Arabidopsis thaliana GN=GAPA2 PE=2 SV=1|Isoform 2 of Glyceraldehyde-3-phosphate dehydrogenase GAPA2, chloroplastic OS=Arabidopsis thaliana GN=GAPA2	-1.10845	0.00897527	0.0246766	hit
AT1G79790	F4HQA8|Q84VZ1	Flavin mononucleotide hydrolase 1 OS=Arabidopsis thaliana GN=At1g79790 PE=4 SV=1|At1g79790 OS=Arabidopsis thaliana GN=At1g79790 PE=2 SV=1	-1.10852	0.000358958	0.00355812	hit
AT3G26450	Q9LIN0	Major latex protein, putative OS=Arabidopsis thaliana GN=At3g26450 PE=1 SV=1	-1.11782	0.000343929	0.00349263	hit
AT1G60710	Q93ZN2	Probable aldo-keto reductase 4 OS=Arabidopsis thaliana GN=At1g60710 PE=2 SV=1	-1.11933	0.000600219	0.00470345	hit
AT5G22480	F4K9W6	ZPR1 zinc-finger domain protein OS=Arabidopsis thaliana GN=At5g22480 PE=4 SV=1	-1.11945	6.14235e-05	0.00184123	hit
APL2	P55230	Glucose-1-phosphate adenylyltransferase large subunit 2, chloroplastic OS=Arabidopsis thaliana GN=APL2 PE=2 SV=2	-1.12361	0.000209628	0.00276687	hit
AT1G65900	Q94A98	At1g65900/F12P19_7 OS=Arabidopsis thaliana GN=At1g65900 PE=2 SV=1	-1.1247	0.0070984	0.0210123	hit
T12E18_90	Q9M2U7	AT3g54400/T12E18_90 OS=Arabidopsis thaliana GN=T12E18_90 PE=2 SV=1	-1.12656	0.00035784	0.00355412	hit
AT2G44060	O80576	At2g44060 OS=Arabidopsis thaliana GN=At2g44060 PE=2 SV=1	-1.12948	0.00149105	0.00770455	hit
CHLI2	Q5XF33	Magnesium-chelatase subunit ChlI-2, chloroplastic OS=Arabidopsis thaliana GN=CHLI2 PE=1 SV=1	-1.1335	0.000331195	0.00344775	hit
LYSA1	Q949X7	Diaminopimelate decarboxylase 1, chloroplastic OS=Arabidopsis thaliana GN=LYSA1 PE=1 SV=1	-1.13449	0.000156165	0.00249188	hit
MES3	O80477	Methylesterase 3 OS=Arabidopsis thaliana GN=MES3 PE=2 SV=1	-1.14036	0.000101073	0.00209559	hit
RFNR1	Q9M0V6	Ferredoxin--NADP reductase, root isozyme 1, chloroplastic OS=Arabidopsis thaliana GN=RFNR1 PE=2 SV=2	-1.14655	9.14494e-05	0.00204793	hit
RD21A	P43297	Cysteine proteinase RD21A OS=Arabidopsis thaliana GN=RD21A PE=1 SV=1	-1.14948	0.0108314	0.0281445	hit
TIF3F1	O04202	Eukaryotic translation initiation factor 3 subunit F OS=Arabidopsis thaliana GN=TIF3F1 PE=1 SV=1	-1.15032	0.00416556	0.0148162	hit
F4F15	Q9SUY2|Q9SV06	AT3g52230/F4F15_340 OS=Arabidopsis thaliana GN=F4F15.340 PE=1 SV=1|ARM repeat superfamily protein OS=Arabidopsis thaliana GN=F4F15.90 PE=2 SV=1	-1.15303	4.05064e-05	0.00158119	hit
AT2G39050	Q945P1	At2g39050/T7F6.22 OS=Arabidopsis thaliana GN=At2g39050 PE=2 SV=1	-1.16053	0.000125722	0.00230142	hit
RPL24A	Q42347	60S ribosomal protein L24-1 OS=Arabidopsis thaliana GN=RPL24A PE=1 SV=2	-1.16515	0.000575302	0.00459652	hit
AT1G76010	Q93VA8	Alba DNA/RNA-binding protein OS=Arabidopsis thaliana GN=At1g76010 PE=2 SV=1	-1.16528	8.00505e-05	0.002	hit
PHOS32	Q8VYN9	Universal stress protein PHOS32 OS=Arabidopsis thaliana GN=PHOS32 PE=1 SV=1	-1.16662	5.88714e-05	0.00179678	hit
AARE	Q84LM4	Acylamino-acid-releasing enzyme OS=Arabidopsis thaliana GN=AARE PE=1 SV=1	-1.17125	0.000116751	0.00225566	hit
ATARD2|ARD3	F4JIE0|F4JIE1|Q8W108	1,2-dihydroxy-3-keto-5-methylthiopentene dioxygenase OS=Arabidopsis thaliana GN=ATARD2 PE=3 SV=1|1,2-dihydroxy-3-keto-5-methylthiopentene dioxygenase OS=Arabidopsis thaliana GN=ATARD2 PE=3 SV=1|1,2-dihydroxy-3-keto-5-methylthiopentene dioxygenase 3 OS=Arabidopsis thaliana GN=ARD3 PE=2 SV=1	-1.17363	8.49409e-05	0.00200316	hit
IGMT5	Q9SRD4	Indole glucosinolate O-methyltransferase 5 OS=Arabidopsis thaliana GN=IGMT5 PE=2 SV=1	-1.1741	4.98296e-05	0.00165842	hit
F23N14_50	Q9M2B9	Amine oxidase OS=Arabidopsis thaliana GN=F23N14_50 PE=2 SV=1	-1.17575	0.000133603	0.00231828	hit
AT3G53970	Q9M330	Probable proteasome inhibitor OS=Arabidopsis thaliana GN=At3g53970 PE=1 SV=1	-1.17743	0.000558002	0.00453696	hit
T22K18	Q9SR62|Q9SR67	Putative uncharacterized protein At3g09970 OS=Arabidopsis thaliana GN=T22K18.22 PE=2 SV=1|AT3g10020/T22K18_16 OS=Arabidopsis thaliana GN=T22K18.16 PE=1 SV=1	-1.18224	6.46999e-05	0.00191572	hit
T30F21	Q8VZC2|Q9SYL7|Q9SYM7|Q9SYN5	2-oxoglutarate (2OG) and Fe(II)-dependent oxygenase-like protein OS=Arabidopsis thaliana GN=T30F21.12 PE=2 SV=1|AT1G78460 protein OS=Arabidopsis thaliana GN=T30F21.20 PE=2 SV=1|At1g78490 OS=Arabidopsis thaliana GN=T30F21.17 PE=2 SV=1|DNA polymerase delta 3 OS=Arabidopsis thaliana GN=T30F21.2 PE=4 SV=1	-1.18276	0.000195155	0.0027432	hit
AT5G25090	Q8LC95	Early nodulin-like protein 3 OS=Arabidopsis thaliana GN=At5g25090 PE=1 SV=2	-1.1853	4.10498e-05	0.00158344	hit
RPL7AA	P49692	60S ribosomal protein L7a-1 OS=Arabidopsis thaliana GN=RPL7AA PE=1 SV=2	-1.18546	9.99672e-05	0.00209028	hit
AT1G75040	P28493	Pathogenesis-related protein 5 OS=Arabidopsis thaliana GN=At1g75040 PE=1 SV=1	-1.18754	0.00773061	0.0224039	hit
AAO2	Q7G192	Indole-3-acetaldehyde oxidase OS=Arabidopsis thaliana GN=AAO2 PE=1 SV=2	-1.18855	3.33129e-05	0.00145408	hit
FLA2	Q9SU13	Fasciclin-like arabinogalactan protein 2 OS=Arabidopsis thaliana GN=FLA2 PE=1 SV=1	-1.19065	0.000804851	0.00539749	hit
RPS17A|RPS17D|RPS17B|RPS17C	P49205|Q9LZ17|Q9SJ36|Q9SQZ1	40S ribosomal protein S17-1 OS=Arabidopsis thaliana GN=RPS17A PE=2 SV=3|40S ribosomal protein S17-4 OS=Arabidopsis thaliana GN=RPS17D PE=2 SV=3|40S ribosomal protein S17-2 OS=Arabidopsis thaliana GN=RPS17B PE=2 SV=3|40S ribosomal protein S17-3 OS=Arabidopsis thaliana GN=RPS17C PE=2 SV=3	-1.19503	7.51457e-05	0.00199833	hit
AT1G35420|F12A4	F4HYC8|Q9C8P5	Dienelactone hydrolase-like protein OS=Arabidopsis thaliana GN=At1g35420 PE=4 SV=1|Dienelactone hydrolase-like protein OS=Arabidopsis thaliana GN=F12A4.4 PE=2 SV=1	-1.19642	5.59231e-05	0.00177148	hit
AT1G29980|T1P2	F4I378|Q9C8R4|Q9C8S1	Putative uncharacterized protein At1g30070 OS=Arabidopsis thaliana GN=T1P2.12 PE=1 SV=1|Putative uncharacterized protein T1P2.9 OS=Arabidopsis thaliana GN=T1P2.9 PE=4 SV=1|Uncharacterized protein OS=Arabidopsis thaliana GN=At1g29980 PE=4 SV=1	-1.20689	4.53378e-05	0.00163332	hit
F9K20	Q9ZVA1|Q9ZVA2|Q9ZVA4|Q9ZVA5|Q9ZVA7	At1g78830/F9K20_12 OS=Arabidopsis thaliana GN=F9K20.12 PE=2 SV=1|Curculin-like (Mannose-binding) lectin family protein OS=Arabidopsis thaliana GN=F9K20.10 PE=2 SV=1|Curculin-like (Mannose-binding) lectin family protein OS=Arabidopsis thaliana GN=F9K20.9 PE=4 SV=1|D-mannose binding lectin protein with Apple-like carbohydrate-binding domain OS=Arabidopsis thaliana GN=F9K20.13 PE=2 SV=1|F9K20.7 prot…	-1.20936	0.000315938	0.00333781	hit
AT3G53560	Q8L606	Putative uncharacterized protein At3g53560 OS=Arabidopsis thaliana GN=At3g53560 PE=2 SV=1	-1.21366	0.0017609	0.00844959	hit
AT1G33680	Q0WLY0	KH domain-containing protein OS=Arabidopsis thaliana GN=At1g33680 PE=1 SV=1	-1.21436	0.000696813	0.00504713	hit
AT2G24390	A8MRP2|F4IPN4	AIG2-like family protein OS=Arabidopsis thaliana GN=At2g24390 PE=4 SV=1|AIG2-like family protein OS=Arabidopsis thaliana GN=At2g24390 PE=4 SV=1	-1.22665	0.000104054	0.00211336	hit
GUS3|AT5G34940	F4JWV6|Q9FZP1|Q9FZP1-2	Glucuronidase 3 OS=Arabidopsis thaliana GN=GUS3 PE=4 SV=1|Heparanase-like protein 3 OS=Arabidopsis thaliana GN=At5g34940 PE=2 SV=2|Isoform 2 of Heparanase-like protein 3 OS=Arabidopsis thaliana GN=At5g34940	-1.23025	3.11882e-05	0.00140115	hit
FLA1	Q9FM65	Fasciclin-like arabinogalactan protein 1 OS=Arabidopsis thaliana GN=FLA1 PE=1 SV=1	-1.23072	0.00257593	0.0106573	hit
FIP37	Q9ZSZ8	FKBP12-interacting protein of 37 kDa OS=Arabidopsis thaliana GN=FIP37 PE=1 SV=1	-1.23468	0.000183327	0.00265184	hit
AT5G41870	Q9FJ27	At5g41870 OS=Arabidopsis thaliana GN=At5g41870 PE=2 SV=1	-1.24085	0.000234991	0.00290874	hit
AT2G32240	F4ISU2	Uncharacterized protein OS=Arabidopsis thaliana GN=At2g32240 PE=1 SV=1	-1.26391	0.000261655	0.00301387	hit
AT1G12570	Q66GI5	At1g12570 OS=Arabidopsis thaliana GN=At1g12570 PE=2 SV=1	-1.27416	9.77387e-05	0.0020878	hit
AT2G20690	Q9SKU8	At2g20690/F5H14.34 OS=Arabidopsis thaliana GN=At2g20690 PE=2 SV=2	-1.27917	0.000198529	0.00275465	hit
DAPF	Q9LFG2	Diaminopimelate epimerase, chloroplastic OS=Arabidopsis thaliana GN=DAPF PE=1 SV=1	-1.2868	5.798e-05	0.00179052	hit
AT4G18930	O04147	Cyclic phosphodiesterase OS=Arabidopsis thaliana GN=At4g18930 PE=1 SV=1	-1.29407	0.00244303	0.0103902	hit
AT3G13235	F4JC86|Q1EBV4	DNA damage-inducible protein 1 OS=Arabidopsis thaliana GN=At3g13235 PE=1 SV=1|At3g13235 OS=Arabidopsis thaliana GN=At3g13235 PE=1 SV=1	-1.29525	0.000650809	0.00483164	hit
RPS26C	Q9LYK9	40S ribosomal protein S26-3 OS=Arabidopsis thaliana GN=RPS26C PE=2 SV=1	-1.31029	0.00110438	0.00647019	hit
RPS3AA	Q9CAV0	40S ribosomal protein S3a-1 OS=Arabidopsis thaliana GN=RPS3AA PE=1 SV=3	-1.31059	2.90783e-05	0.00136503	hit
AT4G16380	B3H4A8|F4JLT1	Metal ion binding protein OS=Arabidopsis thaliana GN=At4g16380 PE=4 SV=2|Metal ion binding protein OS=Arabidopsis thaliana GN=At4g16380 PE=4 SV=1	-1.31328	0.000747383	0.0051941	hit
BGAL10	Q9FN08	Beta-galactosidase 10 OS=Arabidopsis thaliana GN=BGAL10 PE=2 SV=1	-1.31729	7.32732e-05	0.00197085	hit
IPP2	Q42553	Isopentenyl-diphosphate Delta-isomerase II, chloroplastic OS=Arabidopsis thaliana GN=IPP2 PE=1 SV=1	-1.32346	0.000206068	0.00275465	hit
XTH32	Q9SJL9	Probable xyloglucan endotransglucosylase/hydrolase protein 32 OS=Arabidopsis thaliana GN=XTH32 PE=2 SV=1	-1.32857	8.74077e-05	0.00204078	hit
MSD1	F4J504|O81235	Superoxide dismutase OS=Arabidopsis thaliana GN=MSD1 PE=1 SV=1|Superoxide dismutase [Mn] 1, mitochondrial OS=Arabidopsis thaliana GN=MSD1 PE=1 SV=2	-1.34163	0.000205618	0.00275465	hit
AT2G35810	Q8VZP3	Putative uncharacterized protein At2g35810 OS=Arabidopsis thaliana GN=At2g35810 PE=2 SV=1	-1.34165	0.00229837	0.0100058	hit
RPL7AB	Q9LZH9	60S ribosomal protein L7a-2 OS=Arabidopsis thaliana GN=RPL7AB PE=1 SV=1	-1.34247	0.000442216	0.00403016	hit
RPL35A	Q9SF53	60S ribosomal protein L35-1 OS=Arabidopsis thaliana GN=RPL35A PE=2 SV=1	-1.3445	0.00136194	0.0072871	hit
MBP1	Q9SAV0	Myrosinase-binding protein 1 OS=Arabidopsis thaliana GN=MBP1 PE=2 SV=1	-1.34615	3.15719e-05	0.00140115	hit
AT4G08520	Q8H1F4	Coatomer subunit zeta-3 OS=Arabidopsis thaliana GN=At4g08520 PE=2 SV=1	-1.34808	0.000868313	0.00558233	hit
AT1G03680	O48737	Thioredoxin M1, chloroplastic OS=Arabidopsis thaliana GN=At1g03680 PE=2 SV=1	-1.35553	0.00037972	0.00370488	hit
COR15A	Q42512|Q42512-2	Protein COLD-REGULATED 15A, chloroplastic OS=Arabidopsis thaliana GN=COR15A PE=1 SV=1|Isoform 2 of Protein COLD-REGULATED 15A, chloroplastic OS=Arabidopsis thaliana GN=COR15A	-1.35563	0.000120437	0.00225566	hit
AT1G07700	Q9C5C5|Q9C5C5-2|Q9C5C5-3	Isoform 2 of Thioredoxin-like 4, chloroplastic OS=Arabidopsis thaliana GN=At1g07700|Isoform 3 of Thioredoxin-like 4, chloroplastic OS=Arabidopsis thaliana GN=At1g07700|Thioredoxin-like 4, chloroplastic OS=Arabidopsis thaliana GN=At1g07700 PE=2 SV=1	-1.36586	0.000375096	0.00366695	hit
T20K18	Q8W4C1|Q9STZ8	AT4G12790 protein OS=Arabidopsis thaliana GN=T20K18.140 PE=2 SV=1|At4g12880 OS=Arabidopsis thaliana GN=T20K18.230 PE=2 SV=1	-1.36997	1.76274e-05	0.00125306	hit
T1E4	Q9FW48	Leucine-rich repeat-containing protein OS=Arabidopsis thaliana GN=T1E4.2 PE=4 SV=1	-1.37225	1.90791e-05	0.00126148	hit
TFCA	O04350	Tubulin-folding cofactor A OS=Arabidopsis thaliana GN=TFCA PE=1 SV=2	-1.37808	0.000502825	0.00434119	hit
AT4G29260	Q9M0F5	Acid phosphatase-like protein OS=Arabidopsis thaliana GN=At4g29260 PE=2 SV=1	-1.38348	7.88196e-05	0.002	hit
LSM7	Q9SI54	Sm-like protein LSM7 OS=Arabidopsis thaliana GN=LSM7 PE=1 SV=1	-1.3856	0.00043351	0.00400992	hit
AT5G66090	Q9FKX3	Uncharacterized protein OS=Arabidopsis thaliana GN=At5g66090 PE=2 SV=1	-1.38783	0.000116337	0.00225566	hit
IPP1	Q38929	Isopentenyl-diphosphate Delta-isomerase I, chloroplastic OS=Arabidopsis thaliana GN=IPP1 PE=2 SV=3	-1.39184	3.46781e-05	0.00149425	hit
SYNC3	Q9SSK1	Asparagine--tRNA ligase, cytoplasmic 3 OS=Arabidopsis thaliana GN=SYNC3 PE=1 SV=1	-1.3932	3.48337e-05	0.00149425	hit
AILP1	F4JZM6|Q94BR2	Aluminum induced protein with YGL and LRDR motifs OS=Arabidopsis thaliana GN=AILP1 PE=4 SV=1|Aluminum induced protein with YGL and LRDR motifs OS=Arabidopsis thaliana GN=AILP1 PE=2 SV=1	-1.39537	0.000126536	0.00230142	hit
AT3G28940	Q9MBH2	AIG2 protein-like OS=Arabidopsis thaliana GN=At3g28940 PE=2 SV=1	-1.39705	3.73499e-05	0.00154429	hit
MRSA2	Q9LY15	Peptide methionine sulfoxide reductase A2 OS=Arabidopsis thaliana GN=MRSA2 PE=1 SV=1	-1.40238	0.000335662	0.00346968	hit
RPS18A	P34788	40S ribosomal protein S18 OS=Arabidopsis thaliana GN=RPS18A PE=1 SV=1	-1.41548	2.31866e-05	0.00127813	hit
RPS14C	P42036	40S ribosomal protein S14-3 OS=Arabidopsis thaliana GN=RPS14C PE=2 SV=2	-1.42229	2.94652e-05	0.00137027	hit
CCOAOMT1	O49499	Caffeoyl-CoA O-methyltransferase 1 OS=Arabidopsis thaliana GN=CCOAOMT1 PE=1 SV=1	-1.42392	0.00013161	0.00231703	hit
T23B7	Q9LH52	Leucine-rich repeat protein FLOR1 OS=Arabidopsis thaliana GN=T23B7.10 PE=2 SV=1	-1.43187	4.8533e-05	0.00163332	hit
BGAL3	Q9SCV9|Q9SCV9-2	Beta-galactosidase 3 OS=Arabidopsis thaliana GN=BGAL3 PE=2 SV=1|Isoform 2 of Beta-galactosidase 3 OS=Arabidopsis thaliana GN=BGAL3	-1.43978	0.000272463	0.0030777	hit
APF2	Q9LNJ3	Aspartyl protease family protein 2 OS=Arabidopsis thaliana GN=APF2 PE=2 SV=1	-1.44895	0.000269686	0.0030777	hit
RAD23C	F4JD57|Q84L31|Q84L31-2	UV excision repair protein RAD23C OS=Arabidopsis thaliana GN=RAD23C PE=4 SV=1|Ubiquitin receptor RAD23c OS=Arabidopsis thaliana GN=RAD23C PE=1 SV=2|Isoform 2 of Ubiquitin receptor RAD23c OS=Arabidopsis thaliana GN=RAD23C	-1.45233	0.000354099	0.00354527	hit
RPS23B|RPS23A	P49201|Q9SF35	40S ribosomal protein S23-2 OS=Arabidopsis thaliana GN=RPS23B PE=2 SV=2|40S ribosomal protein S23-1 OS=Arabidopsis thaliana GN=RPS23A PE=2 SV=2	-1.45307	1.47153e-05	0.00124107	hit
AT2G25950	O82808	At2g25950 OS=Arabidopsis thaliana GN=At2g25950 PE=2 SV=2	-1.4615	4.72414e-05	0.00163332	hit
CYP38	Q9SSA5	Peptidyl-prolyl cis-trans isomerase CYP38, chloroplastic OS=Arabidopsis thaliana GN=CYP38 PE=1 SV=1	-1.4634	8.07877e-05	0.002	hit
CRT1	O04151	Calreticulin-1 OS=Arabidopsis thaliana GN=CRT1 PE=1 SV=1	-1.47054	0.000407934	0.00386644	hit
NUCL1	Q9FVQ1	Nucleolin 1 OS=Arabidopsis thaliana GN=NUCL1 PE=1 SV=1	-1.47256	0.000103905	0.00211336	hit
PDIL1	A3KPF5|Q66GQ3|Q8VX13|Q9FF55|Q9SRG3|Q9XI01	Protein disulfide isomerase-like 1-1 OS=Arabidopsis thaliana GN=PDIL1-1 PE=1 SV=1|Protein disulfide isomerase-like 1-2 OS=Arabidopsis thaliana GN=PDIL1-2 PE=2 SV=1|Protein disulfide isomerase-like 1-3 OS=Arabidopsis thaliana GN=PDIL1-3 PE=2 SV=1|Protein disulfide isomerase-like 1-4 OS=Arabidopsis thaliana GN=PDIL1-4 PE=1 SV=1|Protein disulfide isomerase-like 1-5 OS=Arabidopsis thaliana GN=PDIL1-5…	-1.47508	3.66052e-05	0.00154362	hit
CYS6	Q8H0X6|Q8H0X6-2	Cysteine proteinase inhibitor 6 OS=Arabidopsis thaliana GN=CYS6 PE=1 SV=2|Isoform 2 of Cysteine proteinase inhibitor 6 OS=Arabidopsis thaliana GN=CYS6	-1.47958	0.000369501	0.00364086	hit
TRX5	Q39241	Thioredoxin H5 OS=Arabidopsis thaliana GN=TRX5 PE=1 SV=1	-1.48082	7.22564e-05	0.00196564	hit
HOL1	F4IT14|Q0WP12|Q0WP12-2|Q0WP12-3	Isoform 2 of Thiocyanate methyltransferase 1 OS=Arabidopsis thaliana GN=HOL1|Isoform 3 of Thiocyanate methyltransferase 1 OS=Arabidopsis thaliana GN=HOL1|Thiocyanate methyltransferase 1 OS=Arabidopsis thaliana GN=HOL1 PE=1 SV=1|Thiocyanate methyltransferase 1 OS=Arabidopsis thaliana GN=HOL1 PE=4 SV=1	-1.51858	0.00647551	0.0196477	hit
BXL7	Q9SGZ5	Probable beta-D-xylosidase 7 OS=Arabidopsis thaliana GN=BXL7 PE=2 SV=2	-1.52196	1.04062e-05	0.00117842	hit
AT5G20950	Q8W112	Beta-D-glucan exohydrolase-like protein OS=Arabidopsis thaliana GN=At5g20950 PE=2 SV=1	-1.52426	9.66255e-05	0.0020878	hit
ALDH2B7	Q8S528	Aldehyde dehydrogenase family 2 member B7, mitochondrial OS=Arabidopsis thaliana GN=ALDH2B7 PE=2 SV=2	-1.52829	2.20859e-05	0.00127813	hit
AT2G30620	P26569	Histone H1.2 OS=Arabidopsis thaliana GN=At2g30620 PE=1 SV=1	-1.53043	1.04681e-05	0.00117842	hit
F	Q9SAV1	Myrosinase-binding protein 2 OS=Arabidopsis thaliana GN=F-ATMBP PE=2 SV=1	-1.54347	0.000709128	0.00508447	hit
AT4G40030|HTR4	A8MRL0|P59169	Histone H3.3 OS=Arabidopsis thaliana GN=At4g40030 PE=3 SV=1|Histone H3.3 OS=Arabidopsis thaliana GN=HTR4 PE=1 SV=2	-1.54454	1.80593e-05	0.00125641	hit
STR2	Q24JL3|Q24JL3-2	Thiosulfate/3-mercaptopyruvate sulfurtransferase 2 OS=Arabidopsis thaliana GN=STR2 PE=1 SV=1|Isoform 2 of Thiosulfate/3-mercaptopyruvate sulfurtransferase 2 OS=Arabidopsis thaliana GN=STR2	-1.54669	2.37954e-05	0.00127813	hit
AT1G79010|AT1G16700	Q42599|Q9FX83	NADH dehydrogenase [ubiquinone] iron-sulfur protein 8-A, mitochondrial OS=Arabidopsis thaliana GN=At1g79010 PE=2 SV=1|NADH dehydrogenase [ubiquinone] iron-sulfur protein 8-B, mitochondrial OS=Arabidopsis thaliana GN=At1g16700 PE=2 SV=1	-1.55445	0.000300516	0.00322973	hit
SKS6	F4I7X1	SKU5 similar 6 OS=Arabidopsis thaliana GN=SKS6 PE=4 SV=1	-1.56541	1.28334e-05	0.00122806	hit
CAC1|BCCP1	F4KE21|Q42533	Chloroplastic acetylcoenzyme A carboxylase 1 OS=Arabidopsis thaliana GN=CAC1 PE=4 SV=1|Biotin carboxyl carrier protein of acetyl-CoA carboxylase 1, chloroplastic OS=Arabidopsis thaliana GN=BCCP1 PE=1 SV=2	-1.56669	4.85096e-05	0.00163332	hit
DHDPS1	Q9LZX6|Q9LZX6-2	4-hydroxy-tetrahydrodipicolinate synthase 1, chloroplastic OS=Arabidopsis thaliana GN=DHDPS1 PE=2 SV=2|Isoform 2 of 4-hydroxy-tetrahydrodipicolinate synthase 1, chloroplastic OS=Arabidopsis thaliana GN=DHDPS1	-1.56884	0.000656054	0.00485071	hit
AT2G40765	Q94K78	Putative uncharacterized protein At2g40765 OS=Arabidopsis thaliana GN=At2g40765 PE=2 SV=1	-1.57526	1.13372e-05	0.00117842	hit
TIL	Q9FGT8	Temperature-induced lipocalin-1 OS=Arabidopsis thaliana GN=TIL PE=1 SV=1	-1.58462	7.26846e-05	0.00196564	hit
CP33	Q39061	RNA-binding protein CP33, chloroplastic OS=Arabidopsis thaliana GN=CP33 PE=2 SV=1	-1.58547	3.7552e-05	0.00154429	hit
GSTL3	Q9LZ06	Glutathione S-transferase L3 OS=Arabidopsis thaliana GN=GSTL3 PE=2 SV=1	-1.59208	8.77665e-05	0.00204078	hit
RPS2A|RPS2B	Q8L8Y0|Q93VB8	40S ribosomal protein S2-1 OS=Arabidopsis thaliana GN=RPS2A PE=2 SV=2|40S ribosomal protein S2-2 OS=Arabidopsis thaliana GN=RPS2B PE=2 SV=1	-1.60146	9.78506e-05	0.0020878	hit
BAS1	Q96291	2-Cys peroxiredoxin BAS1, chloroplastic OS=Arabidopsis thaliana GN=BAS1 PE=1 SV=2	-1.60424	1.22302e-05	0.00121715	hit
F7A19	Q9XI71|Q9XI75|Q9XI87|Q9XI93	2-oxoglutarate (2OG) and Fe(II)-dependent oxygenase-like protein OS=Arabidopsis thaliana GN=F7A19.21 PE=2 SV=1|At1g13930/F16A14.27 OS=Arabidopsis thaliana GN=F7A19.2 PE=1 SV=1|At1g14000 OS=Arabidopsis thaliana GN=F7A19.9 PE=2 SV=1|F7A19.25 protein OS=Arabidopsis thaliana GN=F7A19.25 PE=1 SV=1	-1.62221	2.0455e-05	0.00127813	hit
MLP28	Q9SSK9	MLP-like protein 28 OS=Arabidopsis thaliana GN=MLP28 PE=1 SV=1	-1.6261	7.92267e-05	0.002	hit
AT5G13850	Q6ICZ8	Nascent polypeptide-associated complex subunit alpha-like protein 3 OS=Arabidopsis thaliana GN=At5g13850 PE=1 SV=1	-1.63401	0.000123321	0.00228771	hit
BGAL2	Q9LFA6	Beta-galactosidase 2 OS=Arabidopsis thaliana GN=BGAL2 PE=2 SV=2	-1.63845	8.48348e-06	0.00115046	hit
SCPL35	Q9LEY1	Serine carboxypeptidase-like 35 OS=Arabidopsis thaliana GN=SCPL35 PE=2 SV=1	-1.63975	1.00605e-05	0.00117842	hit
HINT1	Q8GUN2	Adenylylsulfatase HINT1 OS=Arabidopsis thaliana GN=HINT1 PE=1 SV=1	-1.64007	4.63979e-05	0.00163332	hit
MLP43	Q9SSK5	MLP-like protein 43 OS=Arabidopsis thaliana GN=MLP43 PE=1 SV=1	-1.65312	0.000144854	0.00237886	hit
NSP1	Q9SDM9	Nitrile-specifier protein 1 OS=Arabidopsis thaliana GN=NSP1 PE=2 SV=2	-1.65334	4.71012e-05	0.00163332	hit
CRT2	Q38858	Calreticulin-2 OS=Arabidopsis thaliana GN=CRT2 PE=1 SV=3	-1.65452	6.56331e-05	0.00192112	hit
AT5G48480	Q9LV66	Uncharacterized protein At5g48480 OS=Arabidopsis thaliana GN=At5g48480 PE=1 SV=1	-1.66542	3.18187e-05	0.00140115	hit
AT3G20820	Q9LT39	Leucine-rich repeat-containing protein OS=Arabidopsis thaliana GN=At3g20820 PE=2 SV=1	-1.67583	4.31963e-05	0.00162837	hit
SKS5	Q9SGR6	AT1G76160 protein OS=Arabidopsis thaliana GN=sks5 PE=2 SV=1	-1.68642	6.41797e-06	0.00110067	hit
AT1G30230	A8MRC4|P48006	Elongation factor 1B beta OS=Arabidopsis thaliana GN=At1g30230 PE=1 SV=1|Elongation factor 1-delta 1 OS=Arabidopsis thaliana GN=At1g30230 PE=1 SV=2	-1.69232	8.36934e-05	0.00200316	hit
TSA1	F4ICX9|Q42529	TSK-associating protein 1 OS=Arabidopsis thaliana GN=TSA1 PE=1 SV=1|Tryptophan synthase alpha chain, chloroplastic OS=Arabidopsis thaliana GN=TSA1 PE=1 SV=1	-1.69482	9.01684e-06	0.00115046	hit
RPS17	P16180	30S ribosomal protein S17, chloroplastic OS=Arabidopsis thaliana GN=RPS17 PE=1 SV=1	-1.70253	1.00025e-05	0.00117842	hit
AT1G66430	Q9C524	Probable fructokinase-6, chloroplastic OS=Arabidopsis thaliana GN=At1g66430 PE=2 SV=1	-1.70641	1.88062e-05	0.00126148	hit
TCTP1	P31265	Translationally-controlled tumor protein 1 OS=Arabidopsis thaliana GN=TCTP1 PE=1 SV=2	-1.70748	1.7204e-05	0.00125306	hit
BGLU18	Q9SE50	Beta-D-glucopyranosyl abscisate beta-glucosidase OS=Arabidopsis thaliana GN=BGLU18 PE=1 SV=2	-1.70786	4.24296e-05	0.00161168	hit
MSBP2	Q9M2Z4	Membrane steroid-binding protein 2 OS=Arabidopsis thaliana GN=MSBP2 PE=1 SV=1	-1.74375	1.56791e-05	0.00125306	hit
HDT2	Q56WH4|Q56WH4-2	Histone deacetylase HDT2 OS=Arabidopsis thaliana GN=HDT2 PE=1 SV=2|Isoform 2 of Histone deacetylase HDT2 OS=Arabidopsis thaliana GN=HDT2	-1.74898	1.18906e-05	0.00120751	hit
XTH4	Q39099	Xyloglucan endotransglucosylase/hydrolase protein 4 OS=Arabidopsis thaliana GN=XTH4 PE=1 SV=1	-1.75218	0.000207421	0.00275465	hit
APG	Q9LU14	GDSL esterase/lipase APG OS=Arabidopsis thaliana GN=APG PE=2 SV=1	-1.76818	1.63934e-05	0.00125306	hit
MP3	Q9SK39	Probable steroid-binding protein 3 OS=Arabidopsis thaliana GN=MP3 PE=1 SV=1	-1.78119	0.000625414	0.00475919	hit
RPS6A	O48549	40S ribosomal protein S6-1 OS=Arabidopsis thaliana GN=RPS6A PE=1 SV=2	-1.78401	0.000278332	0.00308458	hit
AT5G06290	Q9C5R8	2-Cys peroxiredoxin BAS1-like, chloroplastic OS=Arabidopsis thaliana GN=At5g06290 PE=2 SV=3	-1.79165	4.06736e-05	0.00158119	hit
CYS1	Q945Q1	Cysteine proteinase inhibitor 1 OS=Arabidopsis thaliana GN=CYS1 PE=1 SV=2	-1.79228	0.000662151	0.00488334	hit
RPS8A	Q93VG5	40S ribosomal protein S8-1 OS=Arabidopsis thaliana GN=RPS8A PE=2 SV=1	-1.79629	5.14288e-06	0.00110067	hit
F17M19	Q9C8W7	At1g71950 OS=Arabidopsis thaliana GN=F17M19.10 PE=1 SV=1	-1.80215	0.000332631	0.00344867	hit
RPL12C	P36212|Q9FF52	50S ribosomal protein L12-3, chloroplastic OS=Arabidopsis thaliana GN=RPL12C PE=2 SV=2|60S ribosomal protein L12-3 OS=Arabidopsis thaliana GN=RPL12C PE=2 SV=1	-1.80433	8.57051e-05	0.00201164	hit
PBP1	O04314|O04314-2	PYK10-binding protein 1 OS=Arabidopsis thaliana GN=PBP1 PE=1 SV=1|Isoform 2 of PYK10-binding protein 1 OS=Arabidopsis thaliana GN=PBP1	-1.80872	2.46584e-05	0.00127813	hit
EMB1865	Q9LS51	CRS1 / YhbY (CRM) domain-containing protein OS=Arabidopsis thaliana GN=EMB1865 PE=1 SV=1	-1.85314	6.62672e-05	0.00192834	hit
PPA6	Q9LXC9	Soluble inorganic pyrophosphatase 6, chloroplastic OS=Arabidopsis thaliana GN=PPA6 PE=1 SV=1	-1.8589	2.69482e-05	0.00132438	hit
UP3	Q9SIP1	Stress-response A/B barrel domain-containing protein UP3 OS=Arabidopsis thaliana GN=UP3 PE=2 SV=1	-1.86446	1.96809e-05	0.00126733	hit
AT5G19510	Q9SCX3	Elongation factor 1-beta 2 OS=Arabidopsis thaliana GN=At5g19510 PE=1 SV=1	-1.87856	4.39091e-06	0.00110067	hit
AT3G23600	F4J447|Q9LUG8	Alpha/beta-Hydrolases superfamily protein OS=Arabidopsis thaliana GN=At3g23600 PE=4 SV=1|AT3g23600/MDB19_9 OS=Arabidopsis thaliana GN=At3g23600 PE=2 SV=1	-1.88605	1.37002e-05	0.00124107	hit
SDH5	Q9SX77	Succinate dehydrogenase subunit 5, mitochondrial OS=Arabidopsis thaliana GN=SDH5 PE=1 SV=1	-1.89016	0.000160418	0.00251668	hit
RPS6B	P51430	40S ribosomal protein S6-2 OS=Arabidopsis thaliana GN=RPS6B PE=1 SV=3	-1.89667	0.000118899	0.00225566	hit
ILL1	P54969	IAA-amino acid hydrolase ILR1-like 1 OS=Arabidopsis thaliana GN=ILL1 PE=2 SV=1	-1.93183	6.96819e-06	0.00110218	hit
PGIP2	Q9M5J8	Polygalacturonase inhibitor 2 OS=Arabidopsis thaliana GN=PGIP2 PE=2 SV=2	-1.94183	4.57324e-06	0.00110067	hit
PDC2	Q9FFT4	Pyruvate decarboxylase 2 OS=Arabidopsis thaliana GN=PDC2 PE=2 SV=1	-1.95025	2.41447e-06	0.00110067	hit
RPS24A	Q9SS17	40S ribosomal protein S24-1 OS=Arabidopsis thaliana GN=RPS24A PE=2 SV=1	-1.98242	1.55021e-05	0.00125306	hit
AT4G38810	Q8L428|Q9T0I9	EF-Hand containing protein-like OS=Arabidopsis thaliana GN=At4g38810 PE=2 SV=1	-2.01288	3.23046e-06	0.00110067	hit
COX6B	Q9S7L9	Cytochrome c oxidase subunit 6b-1 OS=Arabidopsis thaliana GN=COX6B-1 PE=1 SV=1	-2.01718	9.25183e-05	0.00204793	hit
RAD23D	A8MR76|Q84L30	Putative DNA repair protein RAD23-4 OS=Arabidopsis thaliana GN=RAD23D PE=4 SV=1|Ubiquitin receptor RAD23d OS=Arabidopsis thaliana GN=RAD23D PE=1 SV=2	-2.02032	7.10188e-05	0.00196327	hit
AT2G32520	O80889	At2g32520 OS=Arabidopsis thaliana GN=At2g32520 PE=2 SV=1	-2.02809	1.60325e-05	0.00125306	hit
COR47	P31168	Dehydrin COR47 OS=Arabidopsis thaliana GN=COR47 PE=1 SV=2	-2.03579	3.80756e-06	0.00110067	hit
SOT18	Q9C9C9	Cytosolic sulfotransferase 18 OS=Arabidopsis thaliana GN=SOT18 PE=1 SV=1	-2.03877	7.24346e-06	0.00110218	hit
AT3G05900	F4J9K9	Neurofilament protein-related protein OS=Arabidopsis thaliana GN=At3g05900 PE=1 SV=1	-2.05421	4.77657e-05	0.00163332	hit
GLL23	Q8W4H8	Inactive GDSL esterase/lipase-like protein 23 OS=Arabidopsis thaliana GN=GLL23 PE=1 SV=1	-2.06547	2.73748e-05	0.00132438	hit
LEA14	O03983	Probable desiccation-related protein LEA14 OS=Arabidopsis thaliana GN=LEA14 PE=1 SV=1	-2.10588	1.38146e-05	0.00124107	hit
AT2G39710	O22282	Cysteine-rich peptide family protein OS=Arabidopsis thaliana GN=At2g39710 PE=2 SV=2	-2.11919	0.000160551	0.00251668	hit
AT3G52300	Q9FT52	ATP synthase subunit d, mitochondrial OS=Arabidopsis thaliana GN=At3g52300 PE=1 SV=3	-2.12711	2.35744e-05	0.00127813	hit
FER1	Q39101	Ferritin-1, chloroplastic OS=Arabidopsis thaliana GN=FER1 PE=2 SV=1	-2.13877	0.00138152	0.0073448	hit
AT5G44400	Q9FKU8	Berberine bridge enzyme OS=Arabidopsis thaliana GN=At5g44400 PE=2 SV=1	-2.16453	5.91498e-06	0.00110067	hit
F9P14	Q8W476|Q9LNC6	At1g06210/F9P14_4 OS=Arabidopsis thaliana GN=F9P14.7 PE=1 SV=1|Peptidase-S24/S26 domain-containing protein OS=Arabidopsis thaliana GN=F9P14.6 PE=1 SV=1	-2.17988	0.000101951	0.002105	hit
NMT1	Q9FR44|Q9LTR9	Glycylpeptide N-tetradecanoyltransferase 1 OS=Arabidopsis thaliana GN=NMT1 PE=1 SV=2|Phosphoethanolamine N-methyltransferase 1 OS=Arabidopsis thaliana GN=NMT1 PE=1 SV=1	-2.22321	6.79245e-05	0.00193621	hit
XYL1	Q9S7Y7	Alpha-xylosidase 1 OS=Arabidopsis thaliana GN=XYL1 PE=1 SV=1	-2.22774	3.49116e-06	0.00110067	hit
AT3G12390	Q9LHG9	Nascent polypeptide-associated complex subunit alpha-like protein 1 OS=Arabidopsis thaliana GN=At3g12390 PE=1 SV=1	-2.23649	4.16052e-05	0.00159252	hit
HSBP	Q8GW48	At4g15810 OS=Arabidopsis thaliana GN=HSBP PE=2 SV=1	-2.28566	2.84803e-05	0.0013497	hit
NOP5	Q9MAB3	Probable nucleolar protein 5-2 OS=Arabidopsis thaliana GN=NOP5-2 PE=2 SV=1	-2.29181	4.50359e-06	0.00110067	hit
F15N18_10	Q9LYE7	Putative uncharacterized protein At5g11420 OS=Arabidopsis thaliana GN=F15N18_10 PE=2 SV=1	-2.31046	5.19017e-06	0.00110067	hit
PER33	P24101	Peroxidase 33 OS=Arabidopsis thaliana GN=PER33 PE=1 SV=1	-2.31818	5.88694e-06	0.00110067	hit
PER67	Q9LVL2	Peroxidase 67 OS=Arabidopsis thaliana GN=PER67 PE=2 SV=1	-2.31895	1.13674e-05	0.00117842	hit
AT4G37210	Q94K88	Putative uncharacterized protein At4g37210 OS=Arabidopsis thaliana GN=At4g37210 PE=2 SV=1	-2.35192	8.58271e-06	0.00115046	hit
AT5G12110	Q84WM9	Elongation factor 1-beta 1 OS=Arabidopsis thaliana GN=At5g12110 PE=2 SV=2	-2.42357	5.15193e-06	0.00110067	hit
AT3G55605	Q8LCT2	At3g55605 OS=Arabidopsis thaliana GN=At3g55605 PE=2 SV=1	-2.45947	1.44893e-05	0.00124107	hit
MCM6	F4KAB8	DNA replication licensing factor MCM6 OS=Arabidopsis thaliana GN=MCM6 PE=1 SV=1	-2.46794	1.25702e-05	0.00122645	hit
AT1G08110	B9DH52|Q8H0V3	Lactoylglutathione lyase OS=Arabidopsis thaliana GN=At1g08110 PE=2 SV=1|Lactoylglutathione lyase OS=Arabidopsis thaliana GN=At1g08110 PE=2 SV=1	-2.49227	5.90725e-06	0.00110067	hit
AT1G04680	Q940Q1	Probable pectate lyase 1 OS=Arabidopsis thaliana GN=At1g04680 PE=2 SV=2	-2.54207	1.42669e-05	0.00124107	hit
TRX3	Q42403	Thioredoxin H3 OS=Arabidopsis thaliana GN=TRX3 PE=1 SV=1	-2.5536	1.46086e-05	0.00124107	hit
RIDA	Q94JQ4	Reactive Intermediate Deaminase A, chloroplastic OS=Arabidopsis thaliana GN=RIDA PE=1 SV=1	-2.55453	2.17939e-05	0.00127813	hit
AT3G15640|COX5B	A8MRD7|Q9LW15|Q9SSB8	Cytochrome c oxidase subunit 5b-1 OS=Arabidopsis thaliana GN=At3g15640 PE=4 SV=1|Cytochrome c oxidase subunit 5b-1, mitochondrial OS=Arabidopsis thaliana GN=COX5B-1 PE=2 SV=1|Cytochrome c oxidase subunit 5b-2, mitochondrial OS=Arabidopsis thaliana GN=COX5B-2 PE=2 SV=1	-2.61459	2.56256e-05	0.00130917	hit
AT5G14910	Q93VK7	AT5g14910/F2G14_30 OS=Arabidopsis thaliana GN=At5g14910 PE=2 SV=1	-2.6767	3.8772e-06	0.00110067	hit
AT5G25460	Q94F20	At5g25460 OS=Arabidopsis thaliana GN=At5g25460 PE=2 SV=1	-2.70045	5.63107e-06	0.00110067	hit
CAM4|CAM2|CAM5|CAM1|CAM3|CAM7|CAM6	F4IEU4|F4IJ46|F4IVN6|F4K8M2|F4K8M3|P0DH95|P0DH96|P0DH97|P0DH98|P59220|Q03509|Q682T9	Calmodulin 4 OS=Arabidopsis thaliana GN=CAM4 PE=4 SV=1|Calmodulin 2 OS=Arabidopsis thaliana GN=CAM2 PE=4 SV=1|Calmodulin 5 OS=Arabidopsis thaliana GN=CAM5 PE=4 SV=1|Calmodulin 1 OS=Arabidopsis thaliana GN=CAM1 PE=4 SV=1|Calmodulin 1 OS=Arabidopsis thaliana GN=CAM1 PE=4 SV=1|Calmodulin-1 OS=Arabidopsis thaliana GN=CAM1 PE=1 SV=1|Calmodulin-4 OS=Arabidopsis thaliana GN=CAM4 PE=1 SV=1|Calmodulin-2 O…	-2.74031	4.03913e-05	0.00158119	hit
MCM4	Q0WVF5	DNA replication licensing factor MCM4 OS=Arabidopsis thaliana GN=MCM4 PE=1 SV=1	-2.79509	2.4607e-05	0.00127813	hit
BGLU44	Q9LV33	Beta-glucosidase 44 OS=Arabidopsis thaliana GN=BGLU44 PE=2 SV=1	-2.84298	2.9889e-05	0.00137364	hit
CSD1	P24704	Superoxide dismutase [Cu-Zn] 1 OS=Arabidopsis thaliana GN=CSD1 PE=1 SV=2	-2.90564	6.01942e-06	0.00110067	hit
AT1G29660	Q9C7N5	GDSL esterase/lipase At1g29660 OS=Arabidopsis thaliana GN=At1g29660 PE=1 SV=1	-2.97896	9.56288e-05	0.00208706	hit
AT4G02450	F4JHJ0|Q8L7U4	HSP20-like chaperone OS=Arabidopsis thaliana GN=At4g02450 PE=1 SV=1|AT4g02450/T14P8_5 OS=Arabidopsis thaliana GN=At4g02450 PE=1 SV=1	-3.01241	1.54123e-05	0.00125306	hit
AT4G10480	A8MQP6|Q9SZY1	Nascent polypeptide-associated complex subunit alpha-like protein 4 OS=Arabidopsis thaliana GN=At4g10480 PE=1 SV=1|Nascent polypeptide-associated complex subunit alpha-like protein 4 OS=Arabidopsis thaliana GN=At4g10480 PE=1 SV=1	-3.0228	2.58661e-05	0.00130917	hit
AT5G22580	Q9FK81	Stress-response A/B barrel domain-containing protein At5g22580 OS=Arabidopsis thaliana GN=At5g22580 PE=1 SV=1	-3.15392	4.18101e-06	0.00110067	hit
EMB1241|GRPE	Q94K56|Q9XQC7	GrpE protein homolog OS=Arabidopsis thaliana GN=EMB1241 PE=2 SV=1|GrpE protein homolog OS=Arabidopsis thaliana GN=grpE PE=2 SV=1	-3.20914	8.89056e-06	0.00115046	hit
FSD2	Q9LU64	Superoxide dismutase [Fe] 2, chloroplastic OS=Arabidopsis thaliana GN=FSD2 PE=1 SV=1	-3.26272	1.73401e-06	0.00110067	hit
AT5G47030	Q96252	ATP synthase subunit delta', mitochondrial OS=Arabidopsis thaliana GN=At5g47030 PE=1 SV=1	-3.37365	1.05316e-06	0.00110067	hit
JAL23	O80948	Jacalin-related lectin 23 OS=Arabidopsis thaliana GN=JAL23 PE=1 SV=1	-3.45866	0.000239675	0.00292453	hit
DHAR1	Q9FWR4|Q9FWR4-2	Glutathione S-transferase DHAR1, mitochondrial OS=Arabidopsis thaliana GN=DHAR1 PE=1 SV=1|Isoform 2 of Glutathione S-transferase DHAR1, mitochondrial OS=Arabidopsis thaliana GN=DHAR1	-3.48966	3.94317e-05	0.00158119	hit
AT5G07030	F4K5B9	Aspartyl protease family protein OS=Arabidopsis thaliana GN=At5g07030 PE=3 SV=1	-3.54829	0.000866903	0.00558048	hit
LTI78	Q06738	Low-temperature-induced 78 kDa protein OS=Arabidopsis thaliana GN=LTI78 PE=1 SV=2	-3.54864	9.78886e-05	0.0020878	hit
LRX5	Q9SN46|Q9SN46-2	Leucine-rich repeat extensin-like protein 5 OS=Arabidopsis thaliana GN=LRX5 PE=2 SV=2|Isoform 2 of Leucine-rich repeat extensin-like protein 5 OS=Arabidopsis thaliana GN=LRX5	-3.94345	0.000355315	0.00355029	hit
MLP423	Q93VR4	MLP-like protein 423 OS=Arabidopsis thaliana GN=MLP423 PE=2 SV=1	-4.29697	0.000164877	0.00251668	hit
UQI3	Q9FF98	AT5g23820/MRO11_14 OS=Arabidopsis thaliana GN=UQI3 PE=2 SV=1	-4.61608	0.000175794	0.00259478	hit
AT3G23450	Q9LW52	Uncharacterized protein OS=Arabidopsis thaliana GN=At3g23450 PE=4 SV=1	-4.84891	0.00317503	0.0122805	hit
AGP31	Q9FZA2|Q9FZA2-2	Non-classical arabinogalactan protein 31 OS=Arabidopsis thaliana GN=AGP31 PE=1 SV=1|Isoform 2 of Non-classical arabinogalactan protein 31 OS=Arabidopsis thaliana GN=AGP31	-5.14103	5.57352e-07	0.00110067	hit
