# Supplementary material for: Comparative analysis of wild-type and chloroplast MCU-deficient plants reveals multiple consequences of chloroplast calcium handling under drought stress
Source: Front Plant Sci. 2023 Aug 25;14:1228060. doi: 10.3389/fpls.2023.1228060 (PMC10485843; doi:10.3389/fpls.2023.1228060)
Supplement: Supplementary file 12 [file Table_6.xlsx]

## Sheet: cmcu-2 drought - Col-0 drought
Gene name	Protein id	Description	logFC	p-value	FDR	Hit annotation
T7I23|AT1G02020	O23673|Q3E6Y8	Nitroreductase family protein OS=Arabidopsis thaliana GN=T7I23.2 PE=2 SV=1|Nitroreductase family protein OS=Arabidopsis thaliana GN=At1g02020 PE=4 SV=1	1.63329	2.36267e-06	0.0117567	hit
UVR8	Q9FN03	Ultraviolet-B receptor UVR8 OS=Arabidopsis thaliana GN=UVR8 PE=1 SV=1	1.49205	0.00886496	0.111676	candidate
AT5G07030	F4K5B9	Aspartyl protease family protein OS=Arabidopsis thaliana GN=At5g07030 PE=3 SV=1	1.08089	0.0460346	0.197813	candidate
RACK1C	Q9LV28	Receptor for activated C kinase 1C OS=Arabidopsis thaliana GN=RACK1C PE=1 SV=1	0.876067	0.0132013	0.128552	candidate
HAB1	Q9CAJ0	Protein phosphatase 2C 16 OS=Arabidopsis thaliana GN=HAB1 PE=1 SV=1	0.853028	0.0253523	0.155448	candidate
JAL23	O80948	Jacalin-related lectin 23 OS=Arabidopsis thaliana GN=JAL23 PE=1 SV=1	0.822129	0.045253	0.195298	candidate
T23B7	Q9LH52	Leucine-rich repeat protein FLOR1 OS=Arabidopsis thaliana GN=T23B7.10 PE=2 SV=1	0.756944	0.000358212	0.084164	candidate
AT3G49470	Q94JX9	Nascent polypeptide-associated complex subunit alpha-like protein 2 OS=Arabidopsis thaliana GN=At3g49470 PE=2 SV=2	0.748084	0.000291284	0.084164	candidate
CHS	P13114	Chalcone synthase OS=Arabidopsis thaliana GN=CHS PE=1 SV=1	0.731559	0.00108034	0.085361	candidate
MAP1B	Q9FV52	Methionine aminopeptidase 1B, chloroplastic OS=Arabidopsis thaliana GN=MAP1B PE=2 SV=2	0.712588	0.0018997	0.0876469	candidate
AGP31	Q9FZA2|Q9FZA2-2	Non-classical arabinogalactan protein 31 OS=Arabidopsis thaliana GN=AGP31 PE=1 SV=1|Isoform 2 of Non-classical arabinogalactan protein 31 OS=Arabidopsis thaliana GN=AGP31	0.702205	0.00520547	0.0955415	candidate
AT1G65900	Q94A98	At1g65900/F12P19_7 OS=Arabidopsis thaliana GN=At1g65900 PE=2 SV=1	0.680458	0.0196256	0.143035	candidate
CP31B	Q9FGS0	RNA-binding protein CP31B, chloroplastic OS=Arabidopsis thaliana GN=CP31B PE=1 SV=1	0.665686	0.00414738	0.0942542	candidate
RPS26C	Q9LYK9	40S ribosomal protein S26-3 OS=Arabidopsis thaliana GN=RPS26C PE=2 SV=1	0.663247	0.00795256	0.109771	candidate
RPS2C	P49688	40S ribosomal protein S2-3 OS=Arabidopsis thaliana GN=RPS2C PE=1 SV=2	0.659642	0.00236261	0.0889886	candidate
VSP1	O49195	Vegetative storage protein 1 OS=Arabidopsis thaliana GN=VSP1 PE=1 SV=2	0.640395	0.000299058	0.084164	candidate
EPSIN1	Q8VY07	Clathrin interactor EPSIN 1 OS=Arabidopsis thaliana GN=EPSIN1 PE=1 SV=1	0.628833	0.0193792	0.143035	candidate
RPS12	P62126	30S ribosomal protein S12, chloroplastic OS=Arabidopsis thaliana GN=rps12-A PE=2 SV=2	0.626534	0.00173242	0.0876469	candidate
BGLU18	Q9SE50	Beta-D-glucopyranosyl abscisate beta-glucosidase OS=Arabidopsis thaliana GN=BGLU18 PE=1 SV=2	0.620953	0.00202373	0.0876469	candidate
RPS24A	Q9SS17	40S ribosomal protein S24-1 OS=Arabidopsis thaliana GN=RPS24A PE=2 SV=1	0.61328	0.00178485	0.0876469	candidate
FSD1	F4JRV2|P21276	Superoxide dismutase [Fe] 1, chloroplastic OS=Arabidopsis thaliana GN=FSD1 PE=1 SV=4|Superoxide dismutase OS=Arabidopsis thaliana GN=FSD1 PE=3 SV=1	0.612545	0.00234829	0.0889886	candidate
AT4G30310	F4JQ90	FGGY family of carbohydrate kinase OS=Arabidopsis thaliana GN=At4g30310 PE=1 SV=1	0.6054	0.0343571	0.172757	candidate
BGLU44	Q9LV33	Beta-glucosidase 44 OS=Arabidopsis thaliana GN=BGLU44 PE=2 SV=1	0.591306	0.0175745	0.139001	candidate
ND5	P29388	NADH-ubiquinone oxidoreductase chain 5 OS=Arabidopsis thaliana GN=ND5 PE=2 SV=3	-0.58672	0.00403554	0.0942542	candidate
RWA2	Q0WW17|Q0WW17-2|Q0WW17-4	Isoform 2 of Protein REDUCED WALL ACETYLATION 2 OS=Arabidopsis thaliana GN=RWA2|Isoform 4 of Protein REDUCED WALL ACETYLATION 2 OS=Arabidopsis thaliana GN=RWA2|Protein REDUCED WALL ACETYLATION 2 OS=Arabidopsis thaliana GN=RWA2 PE=1 SV=1	-0.587978	0.000368837	0.084164	candidate
CAD8	Q02972	Cinnamyl alcohol dehydrogenase 8 OS=Arabidopsis thaliana GN=CAD8 PE=1 SV=1	-0.589196	0.00700326	0.105346	candidate
AT4G11380|BETAB	F4JNZ8|Q9SUS3	Beta-adaptin-like protein B OS=Arabidopsis thaliana GN=At4g11380 PE=1 SV=1|Beta-adaptin-like protein B OS=Arabidopsis thaliana GN=BETAB-AD PE=1 SV=1	-0.589943	0.00783093	0.10915	candidate
AT3G27390	Q8GUM4	Uncharacterized membrane protein At3g27390 OS=Arabidopsis thaliana GN=At3g27390 PE=1 SV=2	-0.590913	0.00583245	0.0993913	candidate
AT2G28390	Q9SKN1	At2g28390/T1B3.9 OS=Arabidopsis thaliana GN=At2g28390 PE=1 SV=2	-0.5955	0.000565367	0.084164	candidate
AT4G27450	Q93V62	AT4g27450/F27G19_50 OS=Arabidopsis thaliana GN=At4g27450 PE=1 SV=1	-0.598406	0.00546431	0.0973371	candidate
CAT4	Q8W4K3|Q8W4K3-2	Cationic amino acid transporter 4, vacuolar OS=Arabidopsis thaliana GN=CAT4 PE=2 SV=1|Isoform 2 of Cationic amino acid transporter 4, vacuolar OS=Arabidopsis thaliana GN=CAT4	-0.600708	0.00560244	0.0985078	candidate
AT2G41770	O22943	Expressed protein OS=Arabidopsis thaliana GN=At2g41770 PE=2 SV=1	-0.60177	0.000333801	0.084164	candidate
AT5G25040	F4KIL8|F4KIL9	Probable folate-biopterin transporter 5 OS=Arabidopsis thaliana GN=At5g25040 PE=2 SV=2|Probable folate-biopterin transporter 5 OS=Arabidopsis thaliana GN=At5g25040 PE=4 SV=1	-0.603872	0.00459935	0.094821	candidate
PIP1	P61837|Q06611|Q08733|Q39196|Q8LAA6	Aquaporin PIP1-1 OS=Arabidopsis thaliana GN=PIP1-1 PE=1 SV=1|Aquaporin PIP1-2 OS=Arabidopsis thaliana GN=PIP1-2 PE=1 SV=1|Aquaporin PIP1-3 OS=Arabidopsis thaliana GN=PIP1-3 PE=1 SV=1|Probable aquaporin PIP1-4 OS=Arabidopsis thaliana GN=PIP1.4 PE=1 SV=1|Probable aquaporin PIP1-5 OS=Arabidopsis thaliana GN=PIP1-5 PE=2 SV=2	-0.609296	0.0125225	0.126138	candidate
ABCC1	Q94FB9|Q9C8G9	ABC transporter D family member 1 OS=Arabidopsis thaliana GN=ABCC1 PE=1 SV=1|ABC transporter C family member 1 OS=Arabidopsis thaliana GN=ABCC1 PE=1 SV=1	-0.610098	0.00186739	0.0876469	candidate
PIP2	P30302|P43286|P43287|P93004|Q9SV31|Q9ZV07	Aquaporin PIP2-1 OS=Arabidopsis thaliana GN=PIP2-1 PE=1 SV=1|Aquaporin PIP2-2 OS=Arabidopsis thaliana GN=PIP2-2 PE=1 SV=2|Aquaporin PIP2-3 OS=Arabidopsis thaliana GN=PIP2-3 PE=1 SV=1|Aquaporin PIP2-7 OS=Arabidopsis thaliana GN=PIP2-7 PE=1 SV=2|Probable aquaporin PIP2-5 OS=Arabidopsis thaliana GN=PIP2-5 PE=1 SV=1|Probable aquaporin PIP2-6 OS=Arabidopsis thaliana GN=PIP2-6 PE=1 SV=1	-0.613902	0.00117561	0.085361	candidate
DTX35	F4JTB2|F4JTB3	Protein DETOXIFICATION OS=Arabidopsis thaliana GN=DTX35 PE=3 SV=1|Protein DETOXIFICATION 35 OS=Arabidopsis thaliana GN=DTX35 PE=2 SV=1	-0.615384	0.00395932	0.0942542	candidate
DTX19	Q9LUH2	Protein DETOXIFICATION 19 OS=Arabidopsis thaliana GN=DTX19 PE=2 SV=1	-0.616174	0.00199635	0.0876469	candidate
POT7	Q9FY75	Potassium transporter 7 OS=Arabidopsis thaliana GN=POT7 PE=1 SV=2	-0.618159	0.000415886	0.084164	candidate
CYP89A2	Q42602	Cytochrome P450 89A2 OS=Arabidopsis thaliana GN=CYP89A2 PE=2 SV=2	-0.619306	0.00100437	0.085361	candidate
AT1G53210	Q8L636	Putative uncharacterized protein At1g53210 OS=Arabidopsis thaliana GN=At1g53210 PE=2 SV=1	-0.621173	0.0190135	0.142686	candidate
POT13	Q8LPL8	Potassium transporter 13 OS=Arabidopsis thaliana GN=POT13 PE=1 SV=1	-0.626764	0.000330762	0.084164	candidate
XTH32	Q9SJL9	Probable xyloglucan endotransglucosylase/hydrolase protein 32 OS=Arabidopsis thaliana GN=XTH32 PE=2 SV=1	-0.627766	0.00109946	0.085361	candidate
ICME	Q94AS5	Isoprenylcysteine alpha-carbonyl methylesterase ICME OS=Arabidopsis thaliana GN=ICME PE=2 SV=1	-0.628422	0.00121528	0.0855169	candidate
AT3G14075	Q94AB1	AT3g14070/MAG2_2 OS=Arabidopsis thaliana GN=At3g14075 PE=2 SV=1	-0.629661	0.0380374	0.18037	candidate
APE2|TPT	F4KG18|F4KG20|Q9ZSR7	Triose phosphate/phosphate translocator TPT OS=Arabidopsis thaliana GN=APE2 PE=1 SV=1|Triose phosphate/phosphate translocator TPT OS=Arabidopsis thaliana GN=APE2 PE=1 SV=1|Triose phosphate/phosphate translocator TPT, chloroplastic OS=Arabidopsis thaliana GN=TPT PE=1 SV=1	-0.637492	0.000518378	0.084164	candidate
UPS2	Q9ZQ89	Ureide permease 2 OS=Arabidopsis thaliana GN=UPS2 PE=1 SV=2	-0.639303	0.000553774	0.084164	candidate
PSAL	Q9SUI4	Photosystem I reaction center subunit XI, chloroplastic OS=Arabidopsis thaliana GN=PSAL PE=1 SV=2	-0.641245	0.000867467	0.085361	candidate
SAC5	Q8RW97	Phosphoinositide phosphatase SAC5 OS=Arabidopsis thaliana GN=SAC5 PE=2 SV=1	-0.642578	0.000465257	0.084164	candidate
AT1G19450	Q93YP9	Sugar transporter ERD6-like 4 OS=Arabidopsis thaliana GN=At1g19450 PE=2 SV=1	-0.643066	0.000537019	0.084164	candidate
GNL1	Q9FLY5	ARF guanine-nucleotide exchange factor GNL1 OS=Arabidopsis thaliana GN=GNL1 PE=3 SV=1	-0.644975	0.0109309	0.119907	candidate
SUGTL4	Q9SCW7	Sugar transporter ERD6-like 1 OS=Arabidopsis thaliana GN=SUGTL4 PE=2 SV=2	-0.646515	0.00101621	0.085361	candidate
AT2G16595	Q6AWS7	At2g16595 OS=Arabidopsis thaliana GN=At2g16595 PE=2 SV=1	-0.651066	0.00310186	0.0942542	candidate
LHCA5	Q9C639	Photosystem I chlorophyll a/b-binding protein 5, chloroplastic OS=Arabidopsis thaliana GN=LHCA5 PE=1 SV=1	-0.654676	0.000231265	0.084164	candidate
KEA1	Q9ZTZ7	K(+) efflux antiporter 1, chloroplastic OS=Arabidopsis thaliana GN=KEA1 PE=1 SV=2	-0.656181	0.000438251	0.084164	candidate
PCR1	Q9LQU2	Protein PLANT CADMIUM RESISTANCE 1 OS=Arabidopsis thaliana GN=PCR1 PE=1 SV=1	-0.657059	0.000277817	0.084164	candidate
AT5G17010	F4KFK8|Q6AWX0	D-xylose-proton symporter-like 2 OS=Arabidopsis thaliana GN=At5g17010 PE=1 SV=1|D-xylose-proton symporter-like 2 OS=Arabidopsis thaliana GN=At5g17010 PE=1 SV=1	-0.658121	0.000787227	0.085361	candidate
STT3B	Q9FX21	Dolichyl-diphosphooligosaccharide--protein glycosyltransferase subunit STT3B OS=Arabidopsis thaliana GN=STT3B PE=2 SV=1	-0.6587	0.000210942	0.084164	candidate
F7H2	Q9LMQ2|Q9LMQ3|Q9LMQ5|Q9LMR1|Q9LMR2	At1g15720 OS=Arabidopsis thaliana GN=F7H2.6 PE=2 SV=1|At1g15730/F7H2_7 OS=Arabidopsis thaliana GN=F7H2.7 PE=2 SV=1|At1g15810/F7H2_23 OS=Arabidopsis thaliana GN=F7H2.15 PE=2 SV=1|Chlorophyll a-b binding protein, chloroplastic OS=Arabidopsis thaliana GN=F7H2.16 PE=1 SV=1|F7H2.13 protein OS=Arabidopsis thaliana GN=F7H2.13 PE=1 SV=1	-0.659731	0.0011147	0.085361	candidate
PA200	F4JC97	Proteasome activator subunit 4 OS=Arabidopsis thaliana GN=PA200 PE=2 SV=2	-0.660341	0.000634361	0.085361	candidate
NUP205	F4KBW6	Nuclear pore complex protein NUP205 OS=Arabidopsis thaliana GN=NUP205 PE=1 SV=1	-0.660351	0.00110116	0.085361	candidate
PUB44	Q9LM76	U-box domain-containing protein 44 OS=Arabidopsis thaliana GN=PUB44 PE=1 SV=1	-0.661341	0.0160464	0.136032	candidate
AT5G18520	F4JY11	Candidate G-protein Coupled Receptor 7 OS=Arabidopsis thaliana GN=At5g18520 PE=4 SV=1	-0.668269	0.000758245	0.085361	candidate
CALS2	Q9SL03	Callose synthase 2 OS=Arabidopsis thaliana GN=CALS2 PE=2 SV=3	-0.669375	0.00161671	0.0876469	candidate
ATMG00640	Q04613	ATP synthase protein MI25 OS=Arabidopsis thaliana GN=AtMg00640 PE=1 SV=2	-0.67021	0.00172422	0.0876469	candidate
AT3G07140	F4JDA1|Q949U5	GPI transamidase component Gpi16 subunit family protein OS=Arabidopsis thaliana GN=At3g07140 PE=4 SV=1|GPI transamidase component Gpi16 subunit family protein OS=Arabidopsis thaliana GN=At3g07140 PE=2 SV=1	-0.682701	0.000320805	0.084164	candidate
NDHA	Q37165	NAD(P)H-quinone oxidoreductase subunit 1, chloroplastic OS=Arabidopsis thaliana GN=ndhA PE=3 SV=2	-0.687413	0.010106	0.116406	candidate
AT3G25805	Q94K74	Putative uncharacterized protein At3g25805 OS=Arabidopsis thaliana GN=At3g25805 PE=2 SV=1	-0.689112	0.0286349	0.163216	candidate
PSAA	P56766	Photosystem I P700 chlorophyll a apoprotein A1 OS=Arabidopsis thaliana GN=psaA PE=2 SV=1	-0.691144	0.000428901	0.084164	candidate
SULTR3	Q9SV13|Q9SXS2	Sulfate transporter 3.1 OS=Arabidopsis thaliana GN=SULTR3;1 PE=2 SV=1|Probable sulfate transporter 3.3 OS=Arabidopsis thaliana GN=SULTR3;3 PE=2 SV=2	-0.693094	0.00817331	0.109771	candidate
AT1G08110	B9DH52|Q8H0V3	Lactoylglutathione lyase OS=Arabidopsis thaliana GN=At1g08110 PE=2 SV=1|Lactoylglutathione lyase OS=Arabidopsis thaliana GN=At1g08110 PE=2 SV=1	-0.697681	0.0012202	0.0855169	candidate
CPA	Q8VYF5|Q8VYF5-2	N-carbamoylputrescine amidase OS=Arabidopsis thaliana GN=CPA PE=1 SV=1|Isoform 2 of N-carbamoylputrescine amidase OS=Arabidopsis thaliana GN=CPA	-0.698078	0.00331704	0.0942542	candidate
AT4G00740	Q93W95	Probable methyltransferase PMT13 OS=Arabidopsis thaliana GN=At4g00740 PE=2 SV=1	-0.698973	0.0143991	0.132043	candidate
AT4G02725	Q6DBF6	At4g02725 OS=Arabidopsis thaliana GN=At4g02725 PE=2 SV=1	-0.725945	0.000168599	0.084164	candidate
AMT1	P54144	Ammonium transporter 1 member 1 OS=Arabidopsis thaliana GN=AMT1-1 PE=1 SV=1	-0.734935	0.000891674	0.085361	candidate
AT3G03090	Q8L6Z8	D-xylose-proton symporter-like 1 OS=Arabidopsis thaliana GN=At3g03090 PE=2 SV=1	-0.74031	0.000703777	0.085361	candidate
PAP4	Q8VYU7|Q9LU85	Probable plastid-lipid-associated protein 4, chloroplastic OS=Arabidopsis thaliana GN=PAP4 PE=2 SV=1|Purple acid phosphatase 4 OS=Arabidopsis thaliana GN=PAP4 PE=2 SV=1	-0.745973	0.00968199	0.114204	candidate
CDS5	Q9M001	Phosphatidate cytidylyltransferase 5, chloroplastic OS=Arabidopsis thaliana GN=CDS5 PE=1 SV=1	-0.757282	0.00115009	0.085361	candidate
AT2G17930	F4IPJ1	Phosphatidylinositol 3-and 4-kinase family protein with FAT domain OS=Arabidopsis thaliana GN=At2g17930 PE=3 SV=1	-0.761663	9.6326e-05	0.0798864	candidate
INT1	Q8VZR6	Inositol transporter 1 OS=Arabidopsis thaliana GN=INT1 PE=1 SV=1	-0.76912	0.0254479	0.155448	candidate
SFP1	Q94CI7	Sugar transporter ERD6-like 17 OS=Arabidopsis thaliana GN=SFP1 PE=2 SV=2	-0.781161	0.00770557	0.108041	candidate
NDHF	P56752	NAD(P)H-quinone oxidoreductase subunit 5, chloroplastic OS=Arabidopsis thaliana GN=ndhF PE=3 SV=1	-0.790525	0.0004809	0.084164	candidate
SFR2	Q93Y07|Q93Y07-2	Galactolipid galactosyltransferase SFR2, chloroplastic OS=Arabidopsis thaliana GN=SFR2 PE=1 SV=1|Isoform 2 of Galactolipid galactosyltransferase SFR2, chloroplastic OS=Arabidopsis thaliana GN=SFR2	-0.799551	0.000494358	0.084164	candidate
AT3G19740	F4JCC9	AAA-type ATPase domain-containing protein OS=Arabidopsis thaliana GN=At3g19740 PE=4 SV=1	-0.804982	0.0343708	0.172757	candidate
FER1	Q39101	Ferritin-1, chloroplastic OS=Arabidopsis thaliana GN=FER1 PE=2 SV=1	-0.834055	0.0270951	0.158805	candidate
CSLB4	O80891	Cellulose synthase-like protein B4 OS=Arabidopsis thaliana GN=CSLB4 PE=3 SV=1	-0.865103	0.00254675	0.0918308	candidate
DOX1	Q9SGH6	Alpha-dioxygenase 1 OS=Arabidopsis thaliana GN=DOX1 PE=1 SV=1	-0.866502	5.31199e-05	0.0660812	candidate
T22K7_10	Q9M292	Nicalin OS=Arabidopsis thaliana GN=T22K7_10 PE=2 SV=1	-0.868955	0.00127969	0.0866298	candidate
DIT1	B3H4S6|Q9LXV3	Dicarboxylate transporter 1 OS=Arabidopsis thaliana GN=DiT1 PE=4 SV=1|Dicarboxylate transporter 1, chloroplastic OS=Arabidopsis thaliana GN=DIT1 PE=1 SV=1	-0.893664	0.00144066	0.0876469	candidate
AT2G36885	F4IP26|Q8S8F1	Uncharacterized protein OS=Arabidopsis thaliana GN=At2g36885 PE=4 SV=1|Expressed protein OS=Arabidopsis thaliana GN=At2g36885 PE=2 SV=1	-0.901413	0.00307914	0.0942542	candidate
AT4G15610	Q9FE29	CASP-like protein 1D1 OS=Arabidopsis thaliana GN=At4g15610 PE=2 SV=1	-0.90916	0.000537502	0.084164	candidate
ENDO1	Q9SXA6	Endonuclease 1 OS=Arabidopsis thaliana GN=ENDO1 PE=1 SV=1	-0.974412	3.32548e-05	0.0551587	candidate
CALS12	Q9ZT82	Callose synthase 12 OS=Arabidopsis thaliana GN=CALS12 PE=2 SV=1	-0.985893	0.000440402	0.084164	candidate
PHT2	Q38954|Q38954-2	Inorganic phosphate transporter 2-1, chloroplastic OS=Arabidopsis thaliana GN=PHT2-1 PE=1 SV=1|Isoform 2 of Inorganic phosphate transporter 2-1, chloroplastic OS=Arabidopsis thaliana GN=PHT2-1	-0.995093	0.0160482	0.136032	candidate
AT5G16150	Q56ZZ7	Plastidic glucose transporter 4 OS=Arabidopsis thaliana GN=At5g16150 PE=1 SV=2	-1.0707	8.87476e-05	0.0798864	candidate
CAND1	Q8L5Y6|Q8L5Y6-2	Cullin-associated NEDD8-dissociated protein 1 OS=Arabidopsis thaliana GN=CAND1 PE=1 SV=1|Isoform 2 of Cullin-associated NEDD8-dissociated protein 1 OS=Arabidopsis thaliana GN=CAND1	-1.10057	0.00429471	0.0942542	candidate
F17M19	Q9C8W7	At1g71950 OS=Arabidopsis thaliana GN=F17M19.10 PE=1 SV=1	-1.28894	0.000499498	0.084164	candidate
SAG12	Q9FJ47	Senescence-specific cysteine protease SAG12 OS=Arabidopsis thaliana GN=SAG12 PE=1 SV=1	-1.55312	5.13979e-06	0.0127878	hit
