# Supplementary material for: Comparative analysis of wild-type and chloroplast MCU-deficient plants reveals multiple consequences of chloroplast calcium handling under drought stress
Source: Front Plant Sci. 2023 Aug 25;14:1228060. doi: 10.3389/fpls.2023.1228060 (PMC10485843; doi:10.3389/fpls.2023.1228060)
Supplement: Supplementary file 13 [file Table_7.xlsx]

## Sheet: Up_cmcu1_Panther
GO biological process complete	GO ID	Arabidopsis thaliana - REFLIST (27430)	Client Text Box Input (642)	Client Text Box Input (expected)	Client Text Box Input (over/under)	Client Text Box Input (fold Enrichment)	Client Text Box Input (raw P-value)	Client Text Box Input (FDR)
photosynthetic electron transport in photosystem II	(GO:0009772)	11	7	0.26	+	27.19	8.1e-08	7.22e-06
oxaloacetate transport	(GO:0015729)	5	3	0.12	+	25.64	0.000612	0.0201
glucose transmembrane transport	(GO:1904659)	6	3	0.14	+	21.36	0.000902	0.0272
hydrogen peroxide biosynthetic process	(GO:0050665)	9	4	0.21	+	18.99	0.000164	0.00641
regulation of peroxisome size	(GO:0044375)	7	3	0.16	+	18.31	0.00127	0.0352
cellular response to calcium ion	(GO:0071277)	7	3	0.16	+	18.31	0.00127	0.0353
photosynthetic acclimation	(GO:0009643)	10	4	0.23	+	17.09	0.000226	0.00837
energy coupled proton transmembrane transport, against electrochemical gradient	(GO:0015988)	10	4	0.23	+	17.09	0.000226	0.00842
electron transport coupled proton transport	(GO:0015990)	10	4	0.23	+	17.09	0.000226	0.00847
positive regulation of intracellular transport	(GO:0032388)	8	3	0.19	+	16.02	0.00171	0.046
positive regulation of intracellular protein transport	(GO:0090316)	8	3	0.19	+	16.02	0.00171	0.0462
NADH oxidation	(GO:0006116)	11	4	0.26	+	15.54	0.000303	0.011
intracellular lipid transport	(GO:0032365)	16	5	0.37	+	13.35	9.25e-05	0.00375
reactive oxygen species biosynthetic process	(GO:1903409)	13	4	0.3	+	13.15	0.000509	0.0169
purine ribonucleotide transport	(GO:0015868)	14	4	0.33	+	12.21	0.000642	0.0209
purine nucleotide transport	(GO:0015865)	15	4	0.35	+	11.39	0.000799	0.025
fatty acid transport	(GO:0015908)	15	4	0.35	+	11.39	0.000799	0.0253
phosphate ion transmembrane transport	(GO:0035435)	15	4	0.35	+	11.39	0.000799	0.0251
adenine nucleotide transport	(GO:0051503)	15	4	0.35	+	11.39	0.000799	0.0249
photosynthetic electron transport chain	(GO:0009767)	53	14	1.24	+	11.29	2.98e-10	4.74e-08
nucleotide transport	(GO:0006862)	19	5	0.44	+	11.24	0.000183	0.00707
protein targeting to chloroplast	(GO:0045036)	48	12	1.12	+	10.68	9.5e-09	1.08e-06
establishment of protein localization to chloroplast	(GO:0072596)	48	12	1.12	+	10.68	9.5e-09	1.05e-06
protein localization to chloroplast	(GO:0072598)	52	13	1.22	+	10.68	2.29e-09	3.13e-07
quinone metabolic process	(GO:1901661)	40	10	0.94	+	10.68	1.64e-07	1.38e-05
quinone biosynthetic process	(GO:1901663)	40	10	0.94	+	10.68	1.64e-07	1.4e-05
ketone biosynthetic process	(GO:0042181)	41	10	0.96	+	10.42	2e-07	1.64e-05
calcium ion transmembrane transport	(GO:0070588)	41	10	0.96	+	10.42	2e-07	1.62e-05
ubiquinone metabolic process	(GO:0006743)	25	6	0.59	+	10.25	6.32e-05	0.00276
ubiquinone biosynthetic process	(GO:0006744)	25	6	0.59	+	10.25	6.32e-05	0.00278
proton transmembrane transport	(GO:1902600)	38	9	0.89	+	10.12	1.02e-06	7.38e-05
organophosphate ester transport	(GO:0015748)	47	11	1.1	+	10	7.06e-08	6.39e-06
photosynthesis, light harvesting	(GO:0009765)	43	10	1.01	+	9.94	2.94e-07	2.27e-05
protein import into chloroplast stroma	(GO:0045037)	26	6	0.61	+	9.86	7.63e-05	0.00316
fatty acid catabolic process	(GO:0009062)	44	10	1.03	+	9.71	3.53e-07	2.7e-05
sulfur compound transport	(GO:0072348)	22	5	0.51	+	9.71	0.000328	0.0118
NADH metabolic process	(GO:0006734)	18	4	0.42	+	9.49	0.00143	0.0393
photosynthesis, light reaction	(GO:0019684)	142	30	3.32	+	9.03	4.4e-18	1.99e-15
photosynthesis, light harvesting in photosystem I	(GO:0009768)	24	5	0.56	+	8.9	0.000464	0.0157
photosystem II assembly	(GO:0010207)	29	6	0.68	+	8.84	0.000129	0.00509
fatty acid oxidation	(GO:0019395)	42	8	0.98	+	8.14	1.65e-05	0.000859
carbohydrate transmembrane transport	(GO:0034219)	32	6	0.75	+	8.01	0.000207	0.00786
fatty acid beta-oxidation	(GO:0006635)	38	7	0.89	+	7.87	6.76e-05	0.00286
plant-type hypersensitive response	(GO:0009626)	49	9	1.15	+	7.85	6.34e-06	0.000381
calcium ion transport	(GO:0006816)	67	12	1.57	+	7.65	2.34e-07	1.86e-05
plant-type primary cell wall biogenesis	(GO:0009833)	28	5	0.66	+	7.63	0.00086	0.0261
monosaccharide transmembrane transport	(GO:0015749)	28	5	0.66	+	7.63	0.00086	0.0262
programmed cell death induced by symbiont	(GO:0034050)	52	9	1.22	+	7.39	9.72e-06	0.00055
lipid oxidation	(GO:0034440)	52	9	1.22	+	7.39	9.72e-06	0.000545
dicarboxylic acid transport	(GO:0006835)	29	5	0.68	+	7.37	0.00099	0.0293
cellular ketone metabolic process	(GO:0042180)	64	11	1.5	+	7.34	1.07e-06	7.58e-05
photosynthesis	(GO:0015979)	210	36	4.92	+	7.32	7.94e-19	4.25e-16
biological process involved in interaction with symbiont	(GO:0051702)	53	9	1.24	+	7.26	1.11e-05	0.000613
electron transport chain	(GO:0022900)	125	21	2.93	+	7.18	2.15e-11	3.96e-09
ATP biosynthetic process	(GO:0006754)	37	6	0.87	+	6.93	0.000415	0.0145
proton motive force-driven ATP synthesis	(GO:0015986)	37	6	0.87	+	6.93	0.000415	0.0144
protein insertion into membrane	(GO:0051205)	38	6	0.89	+	6.75	0.000471	0.0158
monocarboxylic acid catabolic process	(GO:0072329)	64	10	1.5	+	6.68	7.03e-06	0.000414
carbohydrate derivative transport	(GO:1901264)	58	9	1.36	+	6.63	2.12e-05	0.00106
thylakoid membrane organization	(GO:0010027)	52	8	1.22	+	6.57	6.43e-05	0.00276
NADH dehydrogenase complex assembly	(GO:0010257)	33	5	0.77	+	6.47	0.00166	0.0449
plastid membrane organization	(GO:0009668)	60	9	1.4	+	6.41	2.7e-05	0.00128
inorganic cation transmembrane transport	(GO:0098662)	174	25	4.07	+	6.14	5.79e-12	1.22e-09
inorganic ion transmembrane transport	(GO:0098660)	223	32	5.22	+	6.13	6.34e-15	2.2e-12
carbohydrate transport	(GO:0008643)	64	9	1.5	+	6.01	4.27e-05	0.00193
cation transmembrane transport	(GO:0098655)	182	25	4.26	+	5.87	1.39e-11	2.73e-09
ion transmembrane transport	(GO:0034220)	296	40	6.93	+	5.77	1.6e-17	6.29e-15
lipid modification	(GO:0030258)	89	12	2.08	+	5.76	3.45e-06	0.000221
purine ribonucleoside triphosphate biosynthetic process	(GO:0009206)	45	6	1.05	+	5.7	0.00105	0.0304
amide transport	(GO:0042886)	45	6	1.05	+	5.7	0.00105	0.0306
generation of precursor metabolites and energy	(GO:0006091)	407	54	9.53	+	5.67	6.29e-23	5.29e-20
inorganic anion transmembrane transport	(GO:0098661)	53	7	1.24	+	5.64	0.000428	0.0146
purine nucleoside triphosphate biosynthetic process	(GO:0009145)	46	6	1.08	+	5.57	0.00116	0.0326
cellular respiration	(GO:0045333)	155	20	3.63	+	5.51	4.06e-09	5.19e-07
energy derivation by oxidation of organic compounds	(GO:0015980)	170	21	3.98	+	5.28	3.37e-09	4.4e-07
biological process involved in symbiotic interaction	(GO:0044403)	81	10	1.9	+	5.27	4.44e-05	0.002
aerobic respiration	(GO:0009060)	130	16	3.04	+	5.26	2.59e-07	2.03e-05
anion transmembrane transport	(GO:0098656)	123	15	2.88	+	5.21	6.78e-07	5.05e-05
intracellular protein transmembrane transport	(GO:0065002)	91	11	2.13	+	5.16	2.23e-05	0.00109
response to nematode	(GO:0009624)	84	10	1.97	+	5.09	5.88e-05	0.00262
chlorophyll metabolic process	(GO:0015994)	127	15	2.97	+	5.05	9.79e-07	7.2e-05
protein transmembrane transport	(GO:0071806)	93	11	2.18	+	5.05	2.68e-05	0.00128
cation transport	(GO:0006812)	299	35	7	+	5	8.31e-14	2.33e-11
auxin polar transport	(GO:0009926)	70	8	1.64	+	4.88	0.000411	0.0145
carboxylic acid transmembrane transport	(GO:1905039)	79	9	1.85	+	4.87	0.000185	0.00709
organic anion transport	(GO:0015711)	106	12	2.48	+	4.84	1.74e-05	0.000889
nucleobase-containing compound transport	(GO:0015931)	106	12	2.48	+	4.84	1.74e-05	0.000896
chlorophyll biosynthetic process	(GO:0015995)	62	7	1.45	+	4.82	0.001	0.0295
respiratory electron transport chain	(GO:0022904)	63	7	1.47	+	4.75	0.00109	0.0315
organic acid transmembrane transport	(GO:1903825)	81	9	1.9	+	4.75	0.00022	0.00831
transmembrane transport	(GO:0055085)	844	93	19.75	+	4.71	2.53e-33	2.98e-30
carboxylic acid transport	(GO:0046942)	73	8	1.71	+	4.68	0.000532	0.0176
plastid organization	(GO:0009657)	342	37	8	+	4.62	1.45e-13	3.88e-11
oxidative phosphorylation	(GO:0006119)	66	7	1.54	+	4.53	0.0014	0.0386
fatty acid biosynthetic process	(GO:0006633)	133	14	3.11	+	4.5	7.59e-06	0.000442
fatty acid metabolic process	(GO:0006631)	249	26	5.83	+	4.46	1.25e-09	1.76e-07
protein targeting	(GO:0006605)	233	24	5.45	+	4.4	6.92e-09	8.66e-07
chloroplast organization	(GO:0009658)	263	27	6.16	+	4.39	8.47e-10	1.22e-07
porphyrin-containing compound biosynthetic process	(GO:0006779)	79	8	1.85	+	4.33	0.000857	0.0263
programmed cell death	(GO:0012501)	89	9	2.08	+	4.32	0.000417	0.0144
lipid transport	(GO:0006869)	139	14	3.25	+	4.3	1.2e-05	0.00065
organic acid transport	(GO:0015849)	130	13	3.04	+	4.27	2.62e-05	0.00128
ion transport	(GO:0006811)	550	54	12.87	+	4.19	1.47e-17	6.18e-15
divalent inorganic cation homeostasis	(GO:0072507)	83	8	1.94	+	4.12	0.00115	0.0324
metal ion transport	(GO:0030001)	209	20	4.89	+	4.09	3.67e-07	2.77e-05
establishment of protein localization to organelle	(GO:0072594)	274	26	6.41	+	4.05	7.84e-09	9.62e-07
protein localization to organelle	(GO:0033365)	370	35	8.66	+	4.04	2.16e-11	3.86e-09
cellular lipid catabolic process	(GO:0044242)	109	10	2.55	+	3.92	0.000416	0.0144
auxin transport	(GO:0060918)	98	9	2.29	+	3.92	0.000794	0.0253
protein localization to membrane	(GO:0072657)	154	14	3.6	+	3.88	3.45e-05	0.00159
regulation of lipid metabolic process	(GO:0019216)	100	9	2.34	+	3.85	0.000907	0.0272
hormone transport	(GO:0009914)	101	9	2.36	+	3.81	0.000968	0.0288
tetrapyrrole biosynthetic process	(GO:0033014)	90	8	2.11	+	3.8	0.00186	0.0496
localization within membrane	(GO:0051668)	181	16	4.24	+	3.78	1.34e-05	0.000704
membrane organization	(GO:0061024)	271	24	6.34	+	3.78	9.75e-08	8.57e-06
organic substance transport	(GO:0071702)	1057	92	24.74	+	3.72	6.23e-26	6.11e-23
cell death	(GO:0008219)	128	11	3	+	3.67	0.000366	0.013
cellular response to chemical stress	(GO:0062197)	118	10	2.76	+	3.62	0.000739	0.0238
lipid localization	(GO:0010876)	168	14	3.93	+	3.56	8.25e-05	0.00337
lipid catabolic process	(GO:0016042)	120	10	2.81	+	3.56	0.000833	0.0258
monocarboxylic acid biosynthetic process	(GO:0072330)	252	21	5.9	+	3.56	1.52e-06	0.000105
establishment of protein localization to membrane	(GO:0090150)	120	10	2.81	+	3.56	0.000833	0.0257
purine ribonucleotide biosynthetic process	(GO:0009152)	109	9	2.55	+	3.53	0.00159	0.0433
anion transport	(GO:0006820)	256	20	5.99	+	3.34	6.59e-06	0.000392
macromolecule localization	(GO:0033036)	1068	82	25	+	3.28	5.71e-20	3.73e-17
pigment metabolic process	(GO:0042440)	237	18	5.55	+	3.25	2.67e-05	0.00129
leaf senescence	(GO:0010150)	187	14	4.38	+	3.2	0.000235	0.00863
transport	(GO:0006810)	2258	168	52.85	+	3.18	2.62e-40	3.85e-37
establishment of localization	(GO:0051234)	2308	171	54.02	+	3.17	7e-41	1.37e-37
plant organ senescence	(GO:0090693)	203	15	4.75	+	3.16	0.000163	0.00638
nitrogen compound transport	(GO:0071705)	850	62	19.89	+	3.12	2.44e-14	7.97e-12
cellular macromolecule localization	(GO:0070727)	823	60	19.26	+	3.11	6.7e-14	2.08e-11
intracellular protein transport	(GO:0006886)	496	36	11.61	+	3.1	8.89e-09	1.05e-06
porphyrin-containing compound metabolic process	(GO:0006778)	221	16	5.17	+	3.09	0.000124	0.00494
localization	(GO:0051179)	2634	190	61.65	+	3.08	2.06e-44	6.05e-41
response to light intensity	(GO:0009642)	373	26	8.73	+	2.98	2.09e-06	0.00014
intracellular transport	(GO:0046907)	732	51	17.13	+	2.98	2.61e-11	4.39e-09
protein localization	(GO:0008104)	785	54	18.37	+	2.94	1.04e-11	2.11e-09
establishment of protein localization	(GO:0045184)	569	39	13.32	+	2.93	9.29e-09	1.07e-06
protein transport	(GO:0015031)	557	38	13.04	+	2.91	1.62e-08	1.73e-06
establishment of localization in cell	(GO:0051649)	779	53	18.23	+	2.91	2.39e-11	4.14e-09
tetrapyrrole metabolic process	(GO:0033013)	265	18	6.2	+	2.9	0.000103	0.00415
cellular localization	(GO:0051641)	1150	77	26.92	+	2.86	1.07e-15	3.95e-13
monocarboxylic acid metabolic process	(GO:0032787)	655	41	15.33	+	2.67	4.18e-08	3.9e-06
cellular response to organic cyclic compound	(GO:0071407)	259	16	6.06	+	2.64	0.000653	0.0211
response to cold	(GO:0009409)	473	29	11.07	+	2.62	5.9e-06	0.000358
cellular lipid metabolic process	(GO:0044255)	975	59	22.82	+	2.59	1.62e-10	2.65e-08
lipid biosynthetic process	(GO:0008610)	769	45	18	+	2.5	6.34e-08	5.83e-06
response to light stimulus	(GO:0009416)	2003	117	46.88	+	2.5	4.03e-19	2.37e-16
cation homeostasis	(GO:0055080)	273	16	6.39	+	2.5	0.0011	0.0317
response to radiation	(GO:0009314)	2045	117	47.86	+	2.44	2.06e-18	1.01e-15
ion homeostasis	(GO:0050801)	388	22	9.08	+	2.42	0.000291	0.0106
small molecule biosynthetic process	(GO:0044283)	898	49	21.02	+	2.33	1.73e-07	1.43e-05
defense response to fungus	(GO:0050832)	702	38	16.43	+	2.31	4.23e-06	0.000265
protein-containing complex assembly	(GO:0065003)	666	36	15.59	+	2.31	8.11e-06	0.000468
lipid metabolic process	(GO:0006629)	1287	69	30.12	+	2.29	5.69e-10	8.58e-08
homeostatic process	(GO:0042592)	623	33	14.58	+	2.26	2.77e-05	0.00129
chemical homeostasis	(GO:0048878)	560	29	13.11	+	2.21	0.000123	0.00494
heterocycle biosynthetic process	(GO:0018130)	769	39	18	+	2.17	1.28e-05	0.000677
organic cyclic compound biosynthetic process	(GO:1901362)	947	48	22.16	+	2.17	1.32e-06	9.22e-05
protein-containing complex organization	(GO:0043933)	740	37	17.32	+	2.14	4.12e-05	0.00188
aromatic compound biosynthetic process	(GO:0019438)	842	41	19.71	+	2.08	2.71e-05	0.00128
response to temperature stimulus	(GO:0009266)	866	42	20.27	+	2.07	2.09e-05	0.00105
response to abiotic stimulus	(GO:0009628)	4114	196	96.29	+	2.04	1.2e-22	8.82e-20
regulation of biological quality	(GO:0065008)	1160	55	27.15	+	2.03	1.71e-06	0.000117
response to water deprivation	(GO:0009414)	1000	47	23.41	+	2.01	1.2e-05	0.000653
carboxylic acid biosynthetic process	(GO:0046394)	596	28	13.95	+	2.01	0.000929	0.0278
response to water	(GO:0009415)	1073	50	25.11	+	1.99	8.63e-06	0.000493
organelle organization	(GO:0006996)	1664	77	38.95	+	1.98	2.96e-08	2.86e-06
response to fungus	(GO:0009620)	995	46	23.29	+	1.98	2.83e-05	0.00131
organic acid biosynthetic process	(GO:0016053)	704	32	16.48	+	1.94	0.000614	0.0201
response to acid chemical	(GO:0001101)	1106	50	25.89	+	1.93	1.89e-05	0.000957
cellular component organization	(GO:0016043)	2847	128	66.63	+	1.92	1.83e-12	4.14e-10
cellular component assembly	(GO:0022607)	981	44	22.96	+	1.92	6.82e-05	0.00287
biosynthetic process	(GO:0009058)	3327	146	77.87	+	1.87	1.58e-13	4.04e-11
cellular biosynthetic process	(GO:0044249)	2872	126	67.22	+	1.87	1.47e-11	2.78e-09
organic substance biosynthetic process	(GO:1901576)	3119	136	73	+	1.86	2.28e-12	4.97e-10
response to osmotic stress	(GO:0006970)	894	37	20.92	+	1.77	0.00114	0.0325
small molecule metabolic process	(GO:0044281)	2857	118	66.87	+	1.76	2.44e-09	3.27e-07
response to inorganic substance	(GO:0010035)	2111	86	49.41	+	1.74	1.07e-06	7.66e-05
carboxylic acid metabolic process	(GO:0019752)	1537	62	35.97	+	1.72	6.35e-05	0.00275
cellular nitrogen compound biosynthetic process	(GO:0044271)	1309	52	30.64	+	1.7	0.000365	0.013
cellular component organization or biogenesis	(GO:0071840)	3618	143	84.68	+	1.69	5.25e-10	8.13e-08
response to biotic stimulus	(GO:0009607)	2473	95	57.88	+	1.64	2.95e-06	0.000191
response to external biotic stimulus	(GO:0043207)	2471	95	57.83	+	1.64	2.92e-06	0.000193
response to other organism	(GO:0051707)	2471	95	57.83	+	1.64	2.92e-06	0.000191
biological process involved in interspecies interaction between organisms	(GO:0044419)	2487	95	58.21	+	1.63	4.36e-06	0.00027
oxoacid metabolic process	(GO:0043436)	1953	74	45.71	+	1.62	7.43e-05	0.0031
organic acid metabolic process	(GO:0006082)	2088	78	48.87	+	1.6	6.64e-05	0.00283
response to external stimulus	(GO:0009605)	2967	109	69.44	+	1.57	3.64e-06	0.000231
defense response to other organism	(GO:0098542)	2116	77	49.53	+	1.55	0.000183	0.00704
cellular response to chemical stimulus	(GO:0070887)	2047	73	47.91	+	1.52	0.000478	0.016
cellular process	(GO:0009987)	14852	522	347.61	+	1.5	2.69e-46	1.58e-42
defense response	(GO:0006952)	2441	85	57.13	+	1.49	0.00035	0.0125
cellular metabolic process	(GO:0044237)	8829	299	206.64	+	1.45	7.94e-14	2.34e-11
response to stimulus	(GO:0050896)	9304	309	217.76	+	1.42	2.36e-13	5.57e-11
response to stress	(GO:0006950)	5286	174	123.72	+	1.41	1.94e-06	0.000132
response to oxygen-containing compound	(GO:1901700)	3087	100	72.25	+	1.38	0.00104	0.0304
metabolic process	(GO:0008152)	10826	347	253.38	+	1.37	1.98e-13	4.86e-11
response to chemical	(GO:0042221)	5053	160	118.27	+	1.35	5.89e-05	0.00261
organic substance metabolic process	(GO:0071704)	9807	287	229.53	+	1.25	4.47e-06	0.000274
biological_process	(GO:0008150)	26371	632	617.21	+	1.02	0.00114	0.0323
protein modification process	(GO:0036211)	2659	34	62.23	-	0.55	7.79e-05	0.00321
macromolecule modification	(GO:0043412)	3030	38	70.92	-	0.54	1.23e-05	0.000656
regulation of cellular biosynthetic process	(GO:0031326)	2547	30	59.61	-	0.5	2.19e-05	0.00108
regulation of biosynthetic process	(GO:0009889)	2603	30	60.92	-	0.49	1.02e-05	0.000569
regulation of primary metabolic process	(GO:0080090)	2916	30	68.25	-	0.44	1.07e-07	9.23e-06
regulation of nitrogen compound metabolic process	(GO:0051171)	2869	28	67.15	-	0.42	3.9e-08	3.7e-06
regulation of gene expression	(GO:0010468)	2795	26	65.42	-	0.4	1.79e-08	1.88e-06
regulation of macromolecule metabolic process	(GO:0060255)	3245	30	75.95	-	0.4	7.45e-10	1.1e-07
Unclassified	(UNCLASSIFIED)	1059	10	24.79	-	0.4	0.00114	0.0324
regulation of nucleobase-containing compound metabolic process	(GO:0019219)	2449	20	57.32	-	0.35	8.2e-09	9.84e-07
regulation of RNA metabolic process	(GO:0051252)	2314	19	54.16	-	0.35	2.81e-08	2.75e-06
regulation of macromolecule biosynthetic process	(GO:0010556)	2366	19	55.38	-	0.34	1.11e-08	1.21e-06
regulation of DNA-templated transcription	(GO:0006355)	2184	17	51.12	-	0.33	2.74e-08	2.83e-06
regulation of nucleic acid-templated transcription	(GO:1903506)	2185	17	51.14	-	0.33	2.74e-08	2.78e-06
regulation of RNA biosynthetic process	(GO:2001141)	2187	17	51.19	-	0.33	2.75e-08	2.74e-06
protein ubiquitination	(GO:0016567)	718	5	16.8	-	0.3	0.00146	0.0399
protein modification by small protein conjugation or removal	(GO:0070647)	858	6	20.08	-	0.3	0.000454	0.0154
protein modification by small protein conjugation	(GO:0032446)	753	5	17.62	-	0.28	0.000779	0.0249

## Sheet: Down_cmcu1_Panther
GO biological process complete	GO ID	Arabidopsis thaliana - REFLIST (27430)	Client Text Box Input (740)	Client Text Box Input (expected)	Client Text Box Input (over/under)	Client Text Box Input (fold Enrichment)	Client Text Box Input (raw P-value)	Client Text Box Input (FDR)
S-adenosylmethionine biosynthetic process	(GO:0006556)	4	4	0.11	+	37.07	3.04e-05	0.000999
dimethylallyl diphosphate biosynthetic process	(GO:0050992)	3	3	0.08	+	37.07	0.00034	0.0077
dimethylallyl diphosphate metabolic process	(GO:0050993)	3	3	0.08	+	37.07	0.00034	0.00773
urea cycle	(GO:0000050)	3	3	0.08	+	37.07	0.00034	0.00776
urea metabolic process	(GO:0019627)	4	3	0.11	+	27.8	0.000584	0.0124
S-adenosylmethionine metabolic process	(GO:0046500)	9	6	0.24	+	24.71	1.32e-06	6.1e-05
transsulfuration	(GO:0019346)	6	4	0.16	+	24.71	8.74e-05	0.00245
homocysteine metabolic process	(GO:0050667)	6	4	0.16	+	24.71	8.74e-05	0.00246
mannose metabolic process	(GO:0006013)	5	3	0.13	+	22.24	0.000916	0.0185
cellular anion homeostasis	(GO:0030002)	5	3	0.13	+	22.24	0.000916	0.0185
2-oxoglutarate metabolic process	(GO:0006103)	5	3	0.13	+	22.24	0.000916	0.0186
methylglyoxal catabolic process to lactate	(GO:0061727)	7	4	0.19	+	21.18	0.000135	0.00355
methylglyoxal catabolic process to D-lactate via S-lactoyl-glutathione	(GO:0019243)	7	4	0.19	+	21.18	0.000135	0.00357
glycine biosynthetic process from serine	(GO:0019264)	7	4	0.19	+	21.18	0.000135	0.00358
monosaccharide catabolic process	(GO:0046365)	11	6	0.3	+	20.22	3.11e-06	0.000131
arginine biosynthetic process	(GO:0006526)	11	6	0.3	+	20.22	3.11e-06	0.000132
glycine biosynthetic process	(GO:0006545)	11	6	0.3	+	20.22	3.11e-06	0.000133
arginine metabolic process	(GO:0006525)	18	9	0.49	+	18.53	1.74e-08	1.13e-06
reductive pentose-phosphate cycle	(GO:0019253)	14	7	0.38	+	18.53	7.08e-07	3.59e-05
nucleobase catabolic process	(GO:0046113)	10	5	0.27	+	18.53	2.98e-05	0.000985
lactate metabolic process	(GO:0006089)	8	4	0.22	+	18.53	0.000198	0.00487
ketone catabolic process	(GO:0042182)	8	4	0.22	+	18.53	0.000198	0.00489
methylglyoxal catabolic process	(GO:0051596)	8	4	0.22	+	18.53	0.000198	0.00491
folic acid metabolic process	(GO:0046655)	8	4	0.22	+	18.53	0.000198	0.00493
protein glutathionylation	(GO:0010731)	8	4	0.22	+	18.53	0.000198	0.00495
L-serine catabolic process	(GO:0006565)	8	4	0.22	+	18.53	0.000198	0.00497
ornithine metabolic process	(GO:0006591)	8	4	0.22	+	18.53	0.000198	0.00499
arabinan catabolic process	(GO:0031222)	8	4	0.22	+	18.53	0.000198	0.00501
methylglyoxal metabolic process	(GO:0009438)	8	4	0.22	+	18.53	0.000198	0.00503
response to microbial phytotoxin	(GO:0010188)	6	3	0.16	+	18.53	0.00135	0.0255
purine nucleobase catabolic process	(GO:0006145)	6	3	0.16	+	18.53	0.00135	0.0256
aspartate metabolic process	(GO:0006531)	6	3	0.16	+	18.53	0.00135	0.0257
putrescine biosynthetic process from arginine	(GO:0033388)	6	3	0.16	+	18.53	0.00135	0.0257
putrescine biosynthetic process	(GO:0009446)	6	3	0.16	+	18.53	0.00135	0.0258
photosynthesis, dark reaction	(GO:0019685)	15	7	0.4	+	17.3	1.01e-06	4.82e-05
diaminopimelate metabolic process	(GO:0046451)	15	7	0.4	+	17.3	1.01e-06	4.85e-05
lysine biosynthetic process via diaminopimelate	(GO:0009089)	15	7	0.4	+	17.3	1.01e-06	4.89e-05
valine biosynthetic process	(GO:0009099)	9	4	0.24	+	16.47	0.000279	0.00661
arabinan metabolic process	(GO:0031221)	9	4	0.24	+	16.47	0.000279	0.00663
carbon fixation	(GO:0015977)	16	7	0.43	+	16.22	1.43e-06	6.5e-05
positive regulation of translational fidelity	(GO:0045903)	7	3	0.19	+	15.89	0.00189	0.0345
superoxide metabolic process	(GO:0006801)	12	5	0.32	+	15.44	5.87e-05	0.00172
polyamine biosynthetic process	(GO:0006596)	15	6	0.4	+	14.83	1.25e-05	0.000468
histidine metabolic process	(GO:0006547)	10	4	0.27	+	14.83	0.000383	0.00854
histidine biosynthetic process	(GO:0000105)	10	4	0.27	+	14.83	0.000383	0.00858
glycine metabolic process	(GO:0006544)	18	7	0.49	+	14.42	2.67e-06	0.000115
fructose metabolic process	(GO:0006000)	13	5	0.35	+	14.26	7.96e-05	0.00227
nitrogen cycle metabolic process	(GO:0071941)	16	6	0.43	+	13.9	1.68e-05	0.000605
hemicellulose catabolic process	(GO:2000895)	16	6	0.43	+	13.9	1.68e-05	0.000609
xylan catabolic process	(GO:0045493)	16	6	0.43	+	13.9	1.68e-05	0.000613
hexose catabolic process	(GO:0019320)	8	3	0.22	+	13.9	0.00254	0.0446
pentose-phosphate shunt, non-oxidative branch	(GO:0009052)	8	3	0.22	+	13.9	0.00254	0.0447
putrescine metabolic process	(GO:0009445)	8	3	0.22	+	13.9	0.00254	0.0448
lysine biosynthetic process	(GO:0009085)	19	7	0.51	+	13.66	3.57e-06	0.000148
isoleucine biosynthetic process	(GO:0009097)	11	4	0.3	+	13.48	0.000512	0.011
removal of superoxide radicals	(GO:0019430)	11	4	0.3	+	13.48	0.000512	0.011
cellular heat acclimation	(GO:0070370)	11	4	0.3	+	13.48	0.000512	0.011
cellular response to oxygen radical	(GO:0071450)	11	4	0.3	+	13.48	0.000512	0.0111
cellular response to superoxide	(GO:0071451)	11	4	0.3	+	13.48	0.000512	0.0111
isoleucine metabolic process	(GO:0006549)	11	4	0.3	+	13.48	0.000512	0.0112
dicarboxylic acid catabolic process	(GO:0043649)	14	5	0.38	+	13.24	0.000106	0.00291
cell wall polysaccharide catabolic process	(GO:0044347)	17	6	0.46	+	13.08	2.22e-05	0.000759
aldehyde catabolic process	(GO:0046185)	20	7	0.54	+	12.97	4.71e-06	0.000191
glutamate metabolic process	(GO:0006536)	27	9	0.73	+	12.36	2.83e-07	1.59e-05
lysine metabolic process	(GO:0006553)	21	7	0.57	+	12.36	6.14e-06	0.000244
homoserine metabolic process	(GO:0009092)	12	4	0.32	+	12.36	0.000668	0.0139
cellular detoxification of aldehyde	(GO:0110095)	12	4	0.32	+	12.36	0.000668	0.0139
hydrogen peroxide catabolic process	(GO:0042744)	31	10	0.84	+	11.96	7.91e-08	4.85e-06
glutamine family amino acid metabolic process	(GO:0009064)	59	19	1.59	+	11.94	1.17e-13	1.46e-11
glutamine family amino acid biosynthetic process	(GO:0009084)	29	9	0.78	+	11.5	4.67e-07	2.5e-05
cellular response to aldehyde	(GO:0110096)	13	4	0.35	+	11.41	0.000856	0.0174
response to superoxide	(GO:0000303)	13	4	0.35	+	11.41	0.000856	0.0175
response to oxygen radical	(GO:0000305)	13	4	0.35	+	11.41	0.000856	0.0175
branched-chain amino acid biosynthetic process	(GO:0009082)	23	7	0.62	+	11.28	1.01e-05	0.000385
glutamine metabolic process	(GO:0006541)	17	5	0.46	+	10.9	0.000224	0.00543
glucose metabolic process	(GO:0006006)	46	13	1.24	+	10.48	3.4e-09	2.53e-07
aspartate family amino acid metabolic process	(GO:0009066)	64	18	1.73	+	10.43	3.52e-12	3.77e-10
glutamine family amino acid catabolic process	(GO:0009065)	18	5	0.49	+	10.3	0.00028	0.00657
serine family amino acid catabolic process	(GO:0009071)	18	5	0.49	+	10.3	0.00028	0.0066
methionine biosynthetic process	(GO:0009086)	22	6	0.59	+	10.11	7.4e-05	0.00215
aspartate family amino acid biosynthetic process	(GO:0009067)	48	13	1.29	+	10.04	5.26e-09	3.77e-07
methionine metabolic process	(GO:0006555)	26	7	0.7	+	9.98	1.98e-05	0.000684
tetrahydrofolate interconversion	(GO:0035999)	15	4	0.4	+	9.88	0.00134	0.0257
leucine biosynthetic process	(GO:0009098)	15	4	0.4	+	9.88	0.00134	0.0258
reactive oxygen species metabolic process	(GO:0072593)	72	19	1.94	+	9.78	2.29e-12	2.5e-10
dicarboxylic acid metabolic process	(GO:0043648)	92	24	2.48	+	9.67	3.65e-15	5.38e-13
gluconeogenesis	(GO:0006094)	23	6	0.62	+	9.67	9.13e-05	0.00253
valine metabolic process	(GO:0006573)	23	6	0.62	+	9.67	9.13e-05	0.00255
cellular aldehyde metabolic process	(GO:0006081)	50	13	1.35	+	9.64	7.98e-09	5.53e-07
L-ascorbic acid metabolic process	(GO:0019852)	24	6	0.65	+	9.27	0.000112	0.00304
leucine metabolic process	(GO:0006551)	24	6	0.65	+	9.27	0.000112	0.00305
cellular polysaccharide catabolic process	(GO:0044247)	20	5	0.54	+	9.27	0.000424	0.00937
reactive nitrogen species metabolic process	(GO:2001057)	16	4	0.43	+	9.27	0.00164	0.0303
monosaccharide metabolic process	(GO:0005996)	127	31	3.43	+	9.05	1.75e-18	3.56e-16
hydrogen peroxide metabolic process	(GO:0042743)	41	10	1.11	+	9.04	7.11e-07	3.58e-05
cell wall macromolecule catabolic process	(GO:0016998)	33	8	0.89	+	8.99	9.69e-06	0.000373
cellular oxidant detoxification	(GO:0098869)	29	7	0.78	+	8.95	3.61e-05	0.00117
response to desiccation	(GO:0009269)	25	6	0.67	+	8.9	0.000135	0.00355
cellular detoxification	(GO:1990748)	46	11	1.24	+	8.86	2.34e-07	1.37e-05
hexose metabolic process	(GO:0019318)	88	21	2.37	+	8.85	8.46e-13	9.58e-11
starch catabolic process	(GO:0005983)	17	4	0.46	+	8.72	0.00198	0.036
cellular response to toxic substance	(GO:0097237)	47	11	1.27	+	8.68	2.83e-07	1.6e-05
branched-chain amino acid metabolic process	(GO:0009081)	52	12	1.4	+	8.55	9.29e-08	5.58e-06
hexose biosynthetic process	(GO:0019319)	26	6	0.7	+	8.55	0.000163	0.00426
serine family amino acid metabolic process	(GO:0009069)	61	14	1.65	+	8.51	8.41e-09	5.76e-07
L-serine metabolic process	(GO:0006563)	31	7	0.84	+	8.37	5.21e-05	0.00154
alpha-amino acid catabolic process	(GO:1901606)	90	20	2.43	+	8.24	9.11e-12	9.24e-10
serine family amino acid biosynthetic process	(GO:0009070)	45	10	1.21	+	8.24	1.48e-06	6.7e-05
starch biosynthetic process	(GO:0019252)	36	8	0.97	+	8.24	1.68e-05	0.000617
response to freezing	(GO:0050826)	27	6	0.73	+	8.24	0.000195	0.00498
pentose metabolic process	(GO:0019321)	18	4	0.49	+	8.24	0.00237	0.0419
pyrimidine nucleobase metabolic process	(GO:0006206)	18	4	0.49	+	8.24	0.00237	0.042
cellular amino acid biosynthetic process	(GO:0008652)	190	42	5.13	+	8.19	3.73e-23	1.16e-20
water-soluble vitamin metabolic process	(GO:0006767)	68	15	1.83	+	8.18	3.95e-09	2.91e-07
alpha-amino acid biosynthetic process	(GO:1901607)	175	38	4.72	+	8.05	7.77e-21	2.18e-18
cysteine metabolic process	(GO:0006534)	28	6	0.76	+	7.94	0.000231	0.00553
polyamine metabolic process	(GO:0006595)	28	6	0.76	+	7.94	0.000231	0.00555
cellular amino acid catabolic process	(GO:0009063)	94	20	2.54	+	7.89	1.81e-11	1.69e-09
monosaccharide biosynthetic process	(GO:0046364)	47	10	1.27	+	7.89	2.09e-06	9.16e-05
sulfur amino acid metabolic process	(GO:0000096)	52	11	1.4	+	7.84	6.78e-07	3.47e-05
glutathione metabolic process	(GO:0006749)	48	10	1.29	+	7.72	2.46e-06	0.000107
nucleobase metabolic process	(GO:0009112)	39	8	1.05	+	7.6	2.77e-05	0.000928
lignin biosynthetic process	(GO:0009809)	44	9	1.19	+	7.58	8.94e-06	0.000349
cellular modified amino acid metabolic process	(GO:0006575)	100	20	2.7	+	7.41	4.78e-11	4.2e-09
cell redox homeostasis	(GO:0045454)	45	9	1.21	+	7.41	1.05e-05	0.000398
lactone metabolic process	(GO:1901334)	30	6	0.81	+	7.41	0.00032	0.00739
sulfur amino acid biosynthetic process	(GO:0000097)	41	8	1.11	+	7.23	3.8e-05	0.00121
pyridine nucleotide metabolic process	(GO:0019362)	57	11	1.54	+	7.15	1.5e-06	6.74e-05
glycosinolate biosynthetic process	(GO:0019758)	42	8	1.13	+	7.06	4.42e-05	0.00135
S-glycoside biosynthetic process	(GO:0016144)	42	8	1.13	+	7.06	4.42e-05	0.00136
glucosinolate biosynthetic process	(GO:0019761)	42	8	1.13	+	7.06	4.42e-05	0.00136
lignin metabolic process	(GO:0009808)	58	11	1.56	+	7.03	1.74e-06	7.71e-05
starch metabolic process	(GO:0005982)	64	12	1.73	+	6.95	6.58e-07	3.43e-05
glycosyl compound biosynthetic process	(GO:1901659)	48	9	1.29	+	6.95	1.65e-05	0.000612
alpha-amino acid metabolic process	(GO:1901605)	368	67	9.93	+	6.75	7.06e-32	2.97e-29
sulfur compound biosynthetic process	(GO:0044272)	160	29	4.32	+	6.72	1.98e-14	2.78e-12
glucose 6-phosphate metabolic process	(GO:0051156)	39	7	1.05	+	6.65	0.000184	0.0048
pyridine-containing compound metabolic process	(GO:0072524)	67	12	1.81	+	6.64	1.01e-06	4.92e-05
nicotinamide nucleotide metabolic process	(GO:0046496)	56	10	1.51	+	6.62	8.24e-06	0.000323
glucan catabolic process	(GO:0009251)	28	5	0.76	+	6.62	0.00159	0.0297
vitamin metabolic process	(GO:0006766)	91	16	2.45	+	6.52	2.06e-08	1.32e-06
NADP metabolic process	(GO:0006739)	46	8	1.24	+	6.45	7.81e-05	0.00224
response to zinc ion	(GO:0010043)	46	8	1.24	+	6.45	7.81e-05	0.00225
NADPH regeneration	(GO:0006740)	35	6	0.94	+	6.35	0.000661	0.0138
glycolytic process	(GO:0006096)	54	9	1.46	+	6.18	3.78e-05	0.00121
ATP generation from ADP	(GO:0006757)	54	9	1.46	+	6.18	3.78e-05	0.00122
cellular carbohydrate catabolic process	(GO:0044275)	48	8	1.29	+	6.18	0.000102	0.00281
folic acid-containing compound metabolic process	(GO:0006760)	36	6	0.97	+	6.18	0.000754	0.0156
ribonucleoside diphosphate metabolic process	(GO:0009185)	61	10	1.65	+	6.08	1.6e-05	0.000597
cellular biogenic amine biosynthetic process	(GO:0042401)	43	7	1.16	+	6.03	0.000314	0.00727
amine biosynthetic process	(GO:0009309)	43	7	1.16	+	6.03	0.000314	0.0073
nucleoside diphosphate phosphorylation	(GO:0006165)	62	10	1.67	+	5.98	1.82e-05	0.000648
purine nucleoside diphosphate metabolic process	(GO:0009135)	56	9	1.51	+	5.96	4.87e-05	0.00146
purine ribonucleoside diphosphate metabolic process	(GO:0009179)	56	9	1.51	+	5.96	4.87e-05	0.00146
ADP metabolic process	(GO:0046031)	56	9	1.51	+	5.96	4.87e-05	0.00147
carboxylic acid catabolic process	(GO:0046395)	157	25	4.24	+	5.9	1.54e-11	1.51e-09
pteridine-containing compound metabolic process	(GO:0042558)	38	6	1.03	+	5.85	0.000971	0.0192
small molecule catabolic process	(GO:0044282)	254	40	6.85	+	5.84	1.66e-17	3.16e-15
olefinic compound biosynthetic process	(GO:0120255)	39	6	1.05	+	5.7	0.0011	0.0216
cellular response to oxidative stress	(GO:0034599)	72	11	1.94	+	5.66	1.1e-05	0.000417
phenylpropanoid biosynthetic process	(GO:0009699)	92	14	2.48	+	5.64	7.49e-07	3.74e-05
nucleotide phosphorylation	(GO:0046939)	66	10	1.78	+	5.62	2.94e-05	0.000979
water-soluble vitamin biosynthetic process	(GO:0042364)	53	8	1.43	+	5.6	0.000188	0.00484
nucleotide-sugar metabolic process	(GO:0009225)	53	8	1.43	+	5.6	0.000188	0.00486
cellular amino acid metabolic process	(GO:0006520)	566	85	15.27	+	5.57	9.03e-35	5.32e-32
pyruvate metabolic process	(GO:0006090)	81	12	2.19	+	5.49	5.88e-06	0.000236
organic acid catabolic process	(GO:0016054)	172	25	4.64	+	5.39	8.85e-11	7.55e-09
nucleoside diphosphate metabolic process	(GO:0009132)	77	11	2.08	+	5.3	1.95e-05	0.000678
pyrimidine-containing compound biosynthetic process	(GO:0072528)	43	6	1.16	+	5.17	0.00172	0.0317
carbohydrate catabolic process	(GO:0016052)	232	32	6.26	+	5.11	7.31e-13	8.44e-11
phenylpropanoid metabolic process	(GO:0009698)	118	16	3.18	+	5.03	5e-07	2.65e-05
secondary metabolite biosynthetic process	(GO:0044550)	180	24	4.86	+	4.94	1.01e-09	8.12e-08
response to reactive oxygen species	(GO:0000302)	165	22	4.45	+	4.94	5e-09	3.63e-07
olefinic compound metabolic process	(GO:0120254)	53	7	1.43	+	4.9	0.000968	0.0192
response to hydrogen peroxide	(GO:0042542)	76	10	2.05	+	4.88	8.63e-05	0.00244
pyrimidine-containing compound metabolic process	(GO:0072527)	61	8	1.65	+	4.86	0.000445	0.0098
chlorophyll biosynthetic process	(GO:0015995)	62	8	1.67	+	4.78	0.000491	0.0108
heat acclimation	(GO:0010286)	70	9	1.89	+	4.77	0.000226	0.00546
polysaccharide catabolic process	(GO:0000272)	143	18	3.86	+	4.67	2.67e-07	1.53e-05
cellular biogenic amine metabolic process	(GO:0006576)	96	12	2.59	+	4.63	2.75e-05	0.000926
cellular ketone metabolic process	(GO:0042180)	64	8	1.73	+	4.63	0.000594	0.0126
nucleobase-containing small molecule metabolic process	(GO:0055086)	415	50	11.2	+	4.47	3.53e-17	6.49e-15
vitamin biosynthetic process	(GO:0009110)	75	9	2.02	+	4.45	0.000361	0.0081
response to cadmium ion	(GO:0046686)	92	11	2.48	+	4.43	8.5e-05	0.00242
flavonoid biosynthetic process	(GO:0009813)	86	10	2.32	+	4.31	0.000218	0.00531
chaperone-mediated protein folding	(GO:0061077)	69	8	1.86	+	4.3	0.000931	0.0187
ATP metabolic process	(GO:0046034)	97	11	2.62	+	4.2	0.000131	0.00351
cellular amine metabolic process	(GO:0044106)	107	12	2.89	+	4.16	7.21e-05	0.0021
nucleotide metabolic process	(GO:0009117)	313	35	8.44	+	4.14	1.41e-11	1.4e-09
nucleoside phosphate metabolic process	(GO:0006753)	324	36	8.74	+	4.12	8.48e-12	8.75e-10
response to sucrose	(GO:0009744)	72	8	1.94	+	4.12	0.0012	0.0233
sulfur compound metabolic process	(GO:0006790)	549	60	14.81	+	4.05	1.56e-18	3.27e-16
carboxylic acid biosynthetic process	(GO:0046394)	596	65	16.08	+	4.04	5.92e-20	1.58e-17
response to disaccharide	(GO:0034285)	74	8	2	+	4.01	0.00141	0.0265
flavonoid metabolic process	(GO:0009812)	132	14	3.56	+	3.93	3.26e-05	0.00107
purine ribonucleoside triphosphate metabolic process	(GO:0009205)	105	11	2.83	+	3.88	0.000246	0.00587
carbohydrate metabolic process	(GO:0005975)	1065	110	28.73	+	3.83	1.39e-31	5.46e-29
porphyrin-containing compound biosynthetic process	(GO:0006779)	79	8	2.13	+	3.75	0.00206	0.0369
cellular glucan metabolic process	(GO:0006073)	208	21	5.61	+	3.74	7.96e-07	3.94e-05
purine nucleoside triphosphate metabolic process	(GO:0009144)	109	11	2.94	+	3.74	0.000331	0.00761
tetrapyrrole biosynthetic process	(GO:0033014)	90	9	2.43	+	3.71	0.0012	0.0232
organic acid biosynthetic process	(GO:0016053)	704	70	18.99	+	3.69	2.09e-19	5.35e-17
response to toxic substance	(GO:0009636)	182	18	4.91	+	3.67	6.25e-06	0.000247
glucan metabolic process	(GO:0044042)	214	21	5.77	+	3.64	1.21e-06	5.67e-05
small molecule biosynthetic process	(GO:0044283)	898	87	24.23	+	3.59	2.92e-23	9.56e-21
detoxification	(GO:0098754)	157	15	4.24	+	3.54	5.24e-05	0.00154
response to metal ion	(GO:0010038)	253	24	6.83	+	3.52	3.77e-07	2.04e-05
alcohol metabolic process	(GO:0006066)	138	13	3.72	+	3.49	0.000185	0.00479
nucleoside triphosphate metabolic process	(GO:0009141)	128	12	3.45	+	3.48	0.000336	0.0077
ribonucleoside triphosphate metabolic process	(GO:0009199)	117	11	3.16	+	3.48	0.000575	0.0123
cellular polysaccharide metabolic process	(GO:0044264)	331	31	8.93	+	3.47	1.02e-08	6.9e-07
cellular response to chemical stress	(GO:0062197)	118	11	3.18	+	3.46	0.000614	0.013
carboxylic acid metabolic process	(GO:0019752)	1537	143	41.46	+	3.45	1.05e-36	8.85e-34
organonitrogen compound biosynthetic process	(GO:1901566)	1431	133	38.61	+	3.45	5.51e-34	2.5e-31
response to oxidative stress	(GO:0006979)	613	57	16.54	+	3.45	7.93e-15	1.14e-12
nucleoside phosphate biosynthetic process	(GO:1901293)	172	16	4.64	+	3.45	4.01e-05	0.00126
ribose phosphate metabolic process	(GO:0019693)	238	22	6.42	+	3.43	1.7e-06	7.57e-05
ribonucleotide metabolic process	(GO:0009259)	229	21	6.18	+	3.4	3.26e-06	0.000136
purine-containing compound metabolic process	(GO:0072521)	231	21	6.23	+	3.37	3.7e-06	0.000152
cellular carbohydrate metabolic process	(GO:0044262)	477	43	12.87	+	3.34	4.36e-11	3.88e-09
protein folding	(GO:0006457)	201	18	5.42	+	3.32	2.16e-05	0.000745
purine ribonucleotide metabolic process	(GO:0009150)	203	18	5.48	+	3.29	2.44e-05	0.000831
nucleotide biosynthetic process	(GO:0009165)	169	15	4.56	+	3.29	0.000113	0.00305
amine metabolic process	(GO:0009308)	159	14	4.29	+	3.26	0.000203	0.00499
cellular amide metabolic process	(GO:0043603)	733	64	19.77	+	3.24	2.56e-15	3.87e-13
glycosinolate metabolic process	(GO:0019757)	219	19	5.91	+	3.22	1.94e-05	0.00068
glucosinolate metabolic process	(GO:0019760)	219	19	5.91	+	3.22	1.94e-05	0.000684
S-glycoside metabolic process	(GO:0016143)	219	19	5.91	+	3.22	1.94e-05	0.000688
aromatic amino acid family metabolic process	(GO:0009072)	115	10	3.1	+	3.22	0.00174	0.0319
purine nucleotide metabolic process	(GO:0006163)	211	18	5.69	+	3.16	3.91e-05	0.00123
oxoacid metabolic process	(GO:0043436)	1953	164	52.69	+	3.11	2.77e-37	3.26e-34
ribonucleotide biosynthetic process	(GO:0009260)	133	11	3.59	+	3.07	0.00152	0.0285
glycosyl compound metabolic process	(GO:1901657)	279	23	7.53	+	3.06	5.88e-06	0.000237
peptide metabolic process	(GO:0006518)	622	51	16.78	+	3.04	1.66e-11	1.57e-09
generation of precursor metabolites and energy	(GO:0006091)	407	33	10.98	+	3.01	8.42e-08	5.11e-06
response to cold	(GO:0009409)	473	38	12.76	+	2.98	1.11e-08	7.43e-07
pigment biosynthetic process	(GO:0046148)	162	13	4.37	+	2.97	0.000765	0.0157
small molecule metabolic process	(GO:0044281)	2857	228	77.08	+	2.96	3.57e-50	7e-47
organic acid metabolic process	(GO:0006082)	2088	167	56.33	+	2.96	1.41e-35	9.22e-33
ribose phosphate biosynthetic process	(GO:0046390)	138	11	3.72	+	2.95	0.00199	0.0361
amide biosynthetic process	(GO:0043604)	605	48	16.32	+	2.94	1.87e-10	1.55e-08
polysaccharide metabolic process	(GO:0005976)	495	39	13.35	+	2.92	1.17e-08	7.71e-07
carbohydrate biosynthetic process	(GO:0016051)	356	28	9.6	+	2.92	1.39e-06	6.39e-05
organophosphate metabolic process	(GO:0019637)	599	46	16.16	+	2.85	1.19e-09	9.35e-08
cell wall polysaccharide metabolic process	(GO:0010383)	182	14	4.91	+	2.85	0.000719	0.0149
energy derivation by oxidation of organic compounds	(GO:0015980)	170	13	4.59	+	2.83	0.00115	0.0225
peptide biosynthetic process	(GO:0043043)	543	41	14.65	+	2.8	1.5e-08	9.81e-07
translation	(GO:0006412)	538	40	14.51	+	2.76	3.33e-08	2.11e-06
cellular nitrogen compound biosynthetic process	(GO:0044271)	1309	94	35.31	+	2.66	9.22e-17	1.55e-14
photosynthesis	(GO:0015979)	210	15	5.67	+	2.65	0.000959	0.0192
indole-containing compound metabolic process	(GO:0042430)	182	13	4.91	+	2.65	0.00204	0.0367
organic cyclic compound catabolic process	(GO:1901361)	240	17	6.47	+	2.63	0.000496	0.0108
response to heat	(GO:0009408)	299	21	8.07	+	2.6	0.000128	0.00344
organophosphate biosynthetic process	(GO:0090407)	359	25	9.69	+	2.58	3.45e-05	0.00112
organic hydroxy compound metabolic process	(GO:1901615)	389	27	10.49	+	2.57	1.79e-05	0.000643
cellular biosynthetic process	(GO:0044249)	2872	198	77.48	+	2.56	3.99e-34	1.96e-31
carbohydrate derivative metabolic process	(GO:1901135)	1030	71	27.79	+	2.56	3.71e-12	3.9e-10
organic substance biosynthetic process	(GO:1901576)	3119	213	84.14	+	2.53	1.29e-36	9.46e-34
cell wall macromolecule metabolic process	(GO:0044036)	222	15	5.99	+	2.5	0.00161	0.03
biosynthetic process	(GO:0009058)	3327	222	89.76	+	2.47	6.77e-37	6.64e-34
aromatic compound biosynthetic process	(GO:0019438)	842	56	22.72	+	2.47	3.33e-09	2.51e-07
response to temperature stimulus	(GO:0009266)	866	56	23.36	+	2.4	6.98e-09	4.89e-07
cell wall organization	(GO:0071555)	309	20	8.34	+	2.4	0.000641	0.0135
organic cyclic compound biosynthetic process	(GO:1901362)	947	61	25.55	+	2.39	2.13e-09	1.65e-07
monocarboxylic acid metabolic process	(GO:0032787)	655	42	17.67	+	2.38	7.97e-07	3.91e-05
heterocycle biosynthetic process	(GO:0018130)	769	49	20.75	+	2.36	9.71e-08	5.77e-06
carbohydrate derivative biosynthetic process	(GO:1901137)	457	29	12.33	+	2.35	4.38e-05	0.00136
cellular homeostasis	(GO:0019725)	268	17	7.23	+	2.35	0.00203	0.0367
secondary metabolic process	(GO:0019748)	810	50	21.85	+	2.29	1.92e-07	1.13e-05
cellular catabolic process	(GO:0044248)	1682	103	45.38	+	2.27	5.21e-14	6.81e-12
response to inorganic substance	(GO:0010035)	2111	128	56.95	+	2.25	4.38e-17	7.81e-15
catabolic process	(GO:0009056)	2174	130	58.65	+	2.22	6.64e-17	1.15e-14
organic substance catabolic process	(GO:1901575)	1852	111	49.96	+	2.22	2.21e-14	3.03e-12
cellular macromolecule biosynthetic process	(GO:0034645)	947	55	25.55	+	2.15	3.04e-07	1.69e-05
cell wall organization or biogenesis	(GO:0071554)	967	55	26.09	+	2.11	6.53e-07	3.43e-05
organonitrogen compound catabolic process	(GO:1901565)	1089	59	29.38	+	2.01	1.07e-06	5.04e-05
cellular nitrogen compound metabolic process	(GO:0034641)	3240	175	87.41	+	2	1.09e-18	2.37e-16
organonitrogen compound metabolic process	(GO:1901564)	5422	278	146.27	+	1.9	3.21e-28	1.11e-25
protein-containing complex assembly	(GO:0065003)	666	33	17.97	+	1.84	0.00161	0.0299
cellular metabolic process	(GO:0044237)	8829	428	238.19	+	1.8	3.61e-45	5.31e-42
organic cyclic compound metabolic process	(GO:1901360)	3128	152	84.39	+	1.8	1.86e-12	2.06e-10
macromolecule catabolic process	(GO:0009057)	1032	50	27.84	+	1.8	0.000133	0.00355
cellular aromatic compound metabolic process	(GO:0006725)	3016	145	81.36	+	1.78	1.58e-11	1.53e-09
organic substance metabolic process	(GO:0071704)	9807	469	264.57	+	1.77	5.3e-51	1.56e-47
metabolic process	(GO:0008152)	10826	512	292.06	+	1.75	3.01e-58	1.77e-54
protein-containing complex organization	(GO:0043933)	740	35	19.96	+	1.75	0.00194	0.0354
primary metabolic process	(GO:0044238)	8191	383	220.97	+	1.73	2.7e-34	1.45e-31
response to wounding	(GO:0009611)	815	38	21.99	+	1.73	0.00153	0.0287
heterocycle metabolic process	(GO:0046483)	2883	134	77.78	+	1.72	1.18e-09	9.42e-08
cellular response to stress	(GO:0033554)	1215	55	32.78	+	1.68	0.0003	0.007
cellular macromolecule metabolic process	(GO:0044260)	2424	109	65.39	+	1.67	3.05e-07	1.68e-05
macromolecule biosynthetic process	(GO:0009059)	1285	58	34.67	+	1.67	0.000218	0.00531
nitrogen compound metabolic process	(GO:0006807)	7100	318	191.54	+	1.66	4.2e-23	1.24e-20
response to chemical	(GO:0042221)	5053	219	136.32	+	1.61	3.67e-13	4.41e-11
response to stress	(GO:0006950)	5286	211	142.6	+	1.48	2.58e-09	1.98e-07
nucleobase-containing compound metabolic process	(GO:0006139)	2274	90	61.35	+	1.47	0.000355	0.00799
response to oxygen-containing compound	(GO:1901700)	3087	121	83.28	+	1.45	3.86e-05	0.00122
cellular process	(GO:0009987)	14852	555	400.67	+	1.39	8.23e-31	3.03e-28
response to stimulus	(GO:0050896)	9304	347	251	+	1.38	6.9e-13	8.12e-11
response to abiotic stimulus	(GO:0009628)	4114	153	110.99	+	1.38	4.78e-05	0.00145
biological regulation	(GO:0065007)	8223	159	221.84	-	0.72	3.27e-07	1.78e-05
regulation of biological process	(GO:0050789)	7518	138	202.82	-	0.68	4.75e-08	2.98e-06
localization	(GO:0051179)	2634	47	71.06	-	0.66	0.00225	0.0403
signal transduction	(GO:0007165)	2411	42	65.04	-	0.65	0.00231	0.0411
signaling	(GO:0023052)	2474	43	66.74	-	0.64	0.0017	0.0313
regulation of cellular process	(GO:0050794)	6205	100	167.4	-	0.6	7.55e-10	6.17e-08
regulation of metabolic process	(GO:0019222)	3921	59	105.78	-	0.56	2.46e-07	1.42e-05
transport	(GO:0006810)	2258	32	60.92	-	0.53	4.05e-05	0.00126
establishment of localization	(GO:0051234)	2308	32	62.26	-	0.51	2.55e-05	0.000863
protein modification process	(GO:0036211)	2659	29	71.73	-	0.4	5.9e-09	4.18e-07
regulation of macromolecule metabolic process	(GO:0060255)	3245	34	87.54	-	0.39	2.2e-11	2e-09
macromolecule modification	(GO:0043412)	3030	32	81.74	-	0.39	1.48e-10	1.24e-08
regulation of primary metabolic process	(GO:0080090)	2916	29	78.67	-	0.37	6.71e-11	5.81e-09
regulation of gene expression	(GO:0010468)	2795	26	75.4	-	0.34	1.94e-11	1.78e-09
regulation of cellular metabolic process	(GO:0031323)	3171	28	85.55	-	0.33	1.09e-13	1.4e-11
regulation of nitrogen compound metabolic process	(GO:0051171)	2869	22	77.4	-	0.28	4.6e-14	6.15e-12
regulation of biosynthetic process	(GO:0009889)	2603	19	70.22	-	0.27	1.94e-13	2.38e-11
protein modification by small protein conjugation or removal	(GO:0070647)	858	6	23.15	-	0.26	5.05e-05	0.0015
positive regulation of RNA metabolic process	(GO:0051254)	579	4	15.62	-	0.26	0.000961	0.0192
positive regulation of nucleic acid-templated transcription	(GO:1903508)	509	3	13.73	-	0.22	0.00115	0.0225
positive regulation of DNA-templated transcription	(GO:0045893)	507	3	13.68	-	0.22	0.00115	0.0226
positive regulation of RNA biosynthetic process	(GO:1902680)	509	3	13.73	-	0.22	0.00115	0.0226
protein phosphorylation	(GO:0006468)	1057	6	28.52	-	0.21	6.78e-07	3.5e-05
regulation of cellular biosynthetic process	(GO:0031326)	2547	14	68.71	-	0.2	4.4e-16	7.19e-14
regulation of nucleobase-containing compound metabolic process	(GO:0019219)	2449	13	66.07	-	0.2	7.3e-16	1.16e-13
ion transport	(GO:0006811)	550	3	14.84	-	0.2	0.000419	0.0093
regulation of macromolecule biosynthetic process	(GO:0010556)	2366	12	63.83	-	0.19	1.21e-15	1.88e-13
protein modification by small protein conjugation	(GO:0032446)	753	3	20.31	-	0.15	4.61e-06	0.000188
protein ubiquitination	(GO:0016567)	718	3	19.37	-	0.15	9.29e-06	0.00036
regulation of RNA metabolic process	(GO:0051252)	2314	8	62.43	-	0.13	2.11e-18	4.14e-16
regulation of RNA biosynthetic process	(GO:2001141)	2187	6	59	-	0.1	7.69e-19	1.74e-16
regulation of nucleic acid-templated transcription	(GO:1903506)	2185	6	58.95	-	0.1	7.65e-19	1.8e-16
regulation of DNA-templated transcription	(GO:0006355)	2184	6	58.92	-	0.1	7.64e-19	1.87e-16
transmembrane transport	(GO:0055085)	844	2	22.77	-	0.09	7.57e-08	4.69e-06
regulation of transcription by RNA polymerase II	(GO:0006357)	518	0	13.97	-		2.09e-06	9.1e-05
anion transport	(GO:0006820)	256	0	6.91	-		0.00237	0.0421

## Sheet: Down_cmcu2_Panther
GO biological process complete	GO ID	Arabidopsis thaliana - REFLIST (27430)	Client Text Box Input (73)	Client Text Box Input (expected)	Client Text Box Input (over/under)	Client Text Box Input (fold Enrichment)	Client Text Box Input (raw P-value)	Client Text Box Input (FDR)
polysaccharide biosynthetic process	(GO:0000271)	244	6	0.65	+	9,24	5.44e-05	0.02
cellular glucan metabolic process	(GO:0006073)	208	6	0.55	+	10,84	2.28e-05	0.0103
generation of precursor metabolites and energy	(GO:0006091)	407	7	1.08	+	6,46	0.000115	0.034
transport	(GO:0006810)	2258	29	6.01	+	4,83	2.02e-13	2.97e-10
ion transport	(GO:0006811)	550	11	1.46	+	7,52	2.62e-07	0.000257
cation transport	(GO:0006812)	299	7	0.8	+	8,80	1.71e-05	0.0084
cellular process	(GO:0009987)	14852	59	39.53	+	1,49	2.71e-06	0.00177
leaf senescence	(GO:0010150)	187	5	0.5	+	10,05	0.000161	0.0451
fructose transmembrane transport	(GO:0015755)	4	2	0.01	+	> 100	0.000104	0.0338
photosynthesis	(GO:0015979)	210	7	0.56	+	12,53	1.81e-06	0.00152
ion transmembrane transport	(GO:0034220)	296	9	0.79	+	11,42	1.18e-07	0.000138
glucan metabolic process	(GO:0044042)	214	6	0.57	+	10,54	2.66e-05	0.0112
localization	(GO:0051179)	2634	33	7.01	+	4,71	3.86e-15	2.27e-11
establishment of localization	(GO:0051234)	2308	30	6.14	+	4,88	4.72e-14	1.39e-10
beta-glucan metabolic process	(GO:0051273)	77	4	0.2	+	19,52	6.51e-05	0.0225
beta-glucan biosynthetic process	(GO:0051274)	70	4	0.19	+	21,47	4.57e-05	0.0179
transmembrane transport	(GO:0055085)	844	20	2.25	+	8,90	6.31e-14	1.24e-10
organic substance transport	(GO:0071702)	1057	11	2.81	+	3,91	0.000113	0.0349
floral organ senescence	(GO:0080187)	6	2	0.02	+	> 100	0.000193	0.0493
cation transmembrane transport	(GO:0098655)	182	6	0.48	+	12,39	1.1e-05	0.00587
inorganic ion transmembrane transport	(GO:0098660)	223	7	0.59	+	11,79	2.66e-06	0.00196
inorganic cation transmembrane transport	(GO:0098662)	174	6	0.46	+	12,96	8.56e-06	0.00504
glucose transmembrane transport	(GO:1904659)	6	2	0.02	+	> 100	0.000193	0.0515

## Sheet: Selection for plot
Down cmcu-2 Panther											significant for
GO biological process complete	#	GO ID	Arabidopsis thaliana - REFLIST (27430)	Client Text Box Input (73)	Client Text Box Input (expected)	Client Text Box Input (fold Enrichment)	Client Text Box Input (raw P-value)	Client Text Box Input (FDR)	-log10(FDR)		FDR<
beta-glucan biosynthetic process	1	(GO:0051274)	70	4	0.19	21.47	4.57e-05	0.0179	1.74715		0.05
photosynthesis	2	(GO:0015979)	210	7	0.56	12.53	1.81e-06	0.00152	2.81816		-log10(FDR)>
leaf senescence	3	(GO:0010150)	187	5	0.5	10.05	0.000161	0.0451	1.34582		1.30103
polysaccharide biosynthetic process	4	(GO:0000271)	244	6	0.65	9.24	5.44e-05	0.02	1.69897
transmembrane transport	5	(GO:0055085)	844	20	2.25	8.9	6.31e-14	1.24e-10	9.90658
ion transport	6	(GO:0006811)	550	11	1.46	7.52	2.62e-07	0.000257	3.59007
Down cmcu-1 Panther
GO biological process complete	#	GO ID	Arabidopsis thaliana - REFLIST (27430)	Client Text Box Input (740)	Client Text Box Input (expected)	Client Text Box Input (fold Enrichment)	Client Text Box Input (raw P-value)	Client Text Box Input (FDR)	-log10(FDR)
S-adenosylmethionine metabolic process	1	(GO:0046500)	9	6	0.24	24.71	1.32e-06	6.1e-05	4.21467
monosaccharide catabolic process	2	(GO:0046365)	11	6	0.3	20.22	3.11e-06	0.000131	3.88273
protein glutathionylation	3	(GO:0010731)	8	4	0.22	18.53	0.000198	0.00495	2.30539
carbon fixation	4	(GO:0015977)	16	7	0.43	16.22	1.43e-06	6.5e-05	4.18709
response to desiccation	5	(GO:0009269)	25	6	0.67	8.9	0.000135	0.00355	2.44977
cellular detoxification	6	(GO:1990748)	46	11	1.24	8.86	2.34e-07	1.37e-05	4.86328
alpha-amino acid catabolic process	7	(GO:1901606)	90	20	2.43	8.24	9.11e-12	9.24e-10	9.03433
alpha-amino acid biosynthetic process	8	(GO:1901607)	175	38	4.72	8.05	7.77e-21	2.18e-18	17.6615
response to reactive oxygen species	9	(GO:0000302)	165	22	4.45	4.94	5e-09	3.63e-07	6.44009
chlorophyll biosynthetic process	10	(GO:0015995)	62	8	1.67	4.78	0.000491	0.0108	1.96658
sulfur compound metabolic process	11	(GO:0006790)	549	60	14.81	4.05	1.56e-18	3.27e-16	15.4855
protein folding	12	(GO:0006457)	201	18	5.42	3.32	2.16e-05	0.000745	3.12784
glucosinolate metabolic process	13	(GO:0019760)	219	19	5.91	3.22	1.94e-05	0.000684	3.16494
translation	14	(GO:0006412)	538	40	14.51	2.76	3.33e-08	2.11e-06	5.67572
Up cmcu-1 Panther
GO biological process complete	#	GO ID	Arabidopsis thaliana - REFLIST (27430)	Client Text Box Input (642)	Client Text Box Input (expected)	Client Text Box Input (fold Enrichment)	Client Text Box Input (raw P-value)	Client Text Box Input (FDR)	-log10(FDR)
cellular response to calcium ion	1	(GO:0071277)	7	3	0.16	18.31	0.00127	0.0353	1.45223
reactive oxygen species biosynthetic process	2	(GO:1903409)	13	4	0.3	13.15	0.000509	0.0169	1.77211
protein localization to chloroplast	3	(GO:0072598)	52	13	1.22	10.68	2.29e-09	3.13e-07	6.50446
fatty acid catabolic process	4	(GO:0009062)	44	10	1.03	9.71	3.53e-07	2.7e-05	4.56864
photosynthesis, light reaction	5	(GO:0019684)	142	30	3.32	9.03	4.4e-18	1.99e-15	14.7011
plant-type hypersensitive response	6	(GO:0009626)	49	9	1.15	7.85	6.34e-06	0.000381	3.41908
carbohydrate transport	7	(GO:0008643)	64	9	1.5	6.01	4.27e-05	0.00193	2.71444
ion transmembrane transport	8	(GO:0034220)	296	40	6.93	5.77	1.6e-17	6.29e-15	14.2013
chlorophyll biosynthetic process	9	(GO:0015995)	62	7	1.45	4.82	0.001	0.0295	1.53018
plastid organization	10	(GO:0009657)	342	37	8	4.62	1.45e-13	3.88e-11	10.4112
fatty acid metabolic process	11	(GO:0006631)	249	26	5.83	4.46	1.25e-09	1.76e-07	6.75449
leaf senescence	12	(GO:0010150)	187	14	4.38	3.2	0.000235	0.00863	2.06399
response to water deprivation	13	(GO:0009414)	1000	47	23.41	2.01	1.2e-05	0.000653	3.18509
response to biotic stimulus	14	(GO:0009607)	2473	95	57.88	1.64	2.95e-06	0.000191	3.71897
