# Supplementary material for: Comparative analysis of wild-type and chloroplast MCU-deficient plants reveals multiple consequences of chloroplast calcium handling under drought stress
Source: Front Plant Sci. 2023 Aug 25;14:1228060. doi: 10.3389/fpls.2023.1228060 (PMC10485843; doi:10.3389/fpls.2023.1228060)
Supplement: Supplementary file 14 [file Table_8.xlsx]

## Sheet: response to water deprivation
protein ID	Gene description	Gene name	PANTHER Family/Subfamily	PANTHER protein class	Organism
Q9C8G5	CSC1-like protein ERD4	ERD4	CSC1-LIKE PROTEIN ERD4 (PTHR13018:SF100)		Arabidopsis thaliana
Q8GXW8	Ankyrin repeat family protein	At1g04780	ANKYRIN REPEAT DOMAIN-CONTAINING PROTEIN 13C (PTHR12447:SF25)	scaffold/adaptor protein(PC00226)	Arabidopsis thaliana
F4JKK0	Probable E3 ubiquitin ligase SUD1	SUD1	E3 UBIQUITIN-PROTEIN LIGASE MARCHF6 (PTHR13145:SF0)	ubiquitin-protein ligase(PC00234)	Arabidopsis thaliana
Q9FKI4	N-terminal acetyltransferase A complex catalytic subunit NAA10	NAA10	N-ACETYLTRANSFERASE DOMAIN-CONTAINING PROTEIN (PTHR23091:SF4)	acetyltransferase(PC00038)	Arabidopsis thaliana
Q8RXN7	Alpha/beta-Hydrolases superfamily protein	At2g39420	ALPHA/BETA-HYDROLASES SUPERFAMILY PROTEIN (PTHR11614:SF92)	phospholipase(PC00186)	Arabidopsis thaliana
Q0WQH3	Actin cross-linking protein	At1g27100	ACTIN CROSS-LINKING PROTEIN (PTHR31205:SF40)		Arabidopsis thaliana
Q9XIE2	ABC transporter G family member 36	ABCG36	ABC TRANSPORTER G FAMILY MEMBER 36 (PTHR19241:SF524)	ATP-binding cassette (ABC) transporter(PC00003)	Arabidopsis thaliana
P38418	Lipoxygenase 2, chloroplastic	LOX2	LIPOXYGENASE 2, CHLOROPLASTIC (PTHR11771:SF89)	oxygenase(PC00177)	Arabidopsis thaliana
Q39002	ADP,ATP carrier protein 1, chloroplastic	AATP1	ADP,ATP CARRIER PROTEIN 1, CHLOROPLASTIC (PTHR31187:SF13)		Arabidopsis thaliana
P42758	Dehydrin Xero 2	XERO2	DEHYDRIN XERO 2 (PTHR33346:SF14)		Arabidopsis thaliana
Q9LF32	Ankyrin repeat family protein	At5g15500	ANKYRIN REPEAT FAMILY PROTEIN (PTHR24128:SF86)	homeodomain transcription factor(PC00119)	Arabidopsis thaliana
Q8W033	Aldehyde dehydrogenase family 3 member I1, chloroplastic	ALDH3I1	ALDEHYDE DEHYDROGENASE FAMILY 3 MEMBER I1, CHLOROPLASTIC (PTHR43570:SF25)	dehydrogenase(PC00092)	Arabidopsis thaliana
Q9LTM4	Cytochrome P450 71B19	CYP71B19	CYTOCHROME P450 71B19-RELATED (PTHR47956:SF33)	oxygenase(PC00177)	Arabidopsis thaliana
Q9FG65	Cytochrome P450 81D1	CYP81D1	CYTOCHROME P450 81D1 (PTHR24298:SF441)	oxygenase(PC00177)	Arabidopsis thaliana
Q0WNJ6	Clathrin heavy chain 1	CHC1	CLATHRIN HEAVY CHAIN 1-RELATED (PTHR10292:SF34)	vesicle coat protein(PC00235)	Arabidopsis thaliana
Q05085	Protein NRT1/ PTR FAMILY 6.3	NPF6.3	PROTEIN NRT1/ PTR FAMILY 6.3 (PTHR11654:SF507)	transporter(PC00227)	Arabidopsis thaliana
Q9CAB7	Probable peroxygenase 4	PXG4	INACTIVE PEROXYGENASE-LIKE PROTEIN-RELATED (PTHR31495:SF1)	oxygenase(PC00177)	Arabidopsis thaliana
Q9LF79	Calcium-transporting ATPase 8, plasma membrane-type	ACA8	CALCIUM-TRANSPORTING ATPASE 8, PLASMA MEMBRANE-TYPE (PTHR24093:SF439)	primary active transporter(PC00068)	Arabidopsis thaliana
Q9MA15	Protein ACTIVITY OF BC1 COMPLEX KINASE 3, chloroplastic	ABC1K3	PROTEIN ACTIVITY OF BC1 COMPLEX KINASE 3, CHLOROPLASTIC (PTHR10566:SF120)		Arabidopsis thaliana
Q9M2T2	16 kDa phloem protein 1	PP16-1	16 KDA PHLOEM PROTEIN 1 (PTHR46502:SF15)	calcium-binding protein(PC00060)	Arabidopsis thaliana
P31414	Pyrophosphate-energized vacuolar membrane proton pump 1	AVP1	PYROPHOSPHATE-ENERGIZED VACUOLAR MEMBRANE PROTON PUMP 1 (PTHR31998:SF52)		Arabidopsis thaliana
Q94AZ2	Sugar transport protein 13	STP13	IP12678P (PTHR23500:SF357)	secondary carrier transporter(PC00258)	Arabidopsis thaliana
Q9C882	Trihelix transcription factor GTL1	GTL1	SI:DKEY-66I24.7 (PTHR21654:SF84)		Arabidopsis thaliana
Q9FFE6	Probable acyl-activating enzyme 5, peroxisomal	AAE5	ACYL-ACTIVATING ENZYME 5, PEROXISOMAL-RELATED (PTHR43859:SF56)	ligase(PC00142)	Arabidopsis thaliana
Q9SZ50	At4g31830	At4g31830	OS09G0127700 PROTEIN (PTHR33919:SF1)		Arabidopsis thaliana
Q39017	Diacylglycerol kinase 1	DGK1	DIACYLGLYCEROL KINASE EPSILON (PTHR11255:SF54)	kinase(PC00137)	Arabidopsis thaliana
Q8L517	AFG1-like ATPase family protein	At4g30490	AFG1-LIKE ATPASE FAMILY PROTEIN (PTHR12169:SF29)		Arabidopsis thaliana
P20649	ATPase 1, plasma membrane-type	AHA1	ATPASE 1, PLASMA MEMBRANE-TYPE (PTHR42861:SF134)	primary active transporter(PC00068)	Arabidopsis thaliana
Q9LJ90	Acyl-CoA N-acyltransferases (NAT) superfamily protein	At3g22560	ACYL-COA N-ACYLTRANSFERASES (NAT) SUPERFAMILY PROTEIN (PTHR46067:SF18)	acyltransferase(PC00042)	Arabidopsis thaliana
P30302	Aquaporin PIP2-3	PIP2-3	AQUAPORIN PIP2-2-RELATED (PTHR45687:SF75)		Arabidopsis thaliana
Q9SA52	Chloroplast stem-loop binding protein of 41 kDa b, chloroplastic	CSP41B	UDP-GLUCOSE 4-EPIMERASE (PTHR43725:SF8)	epimerase/racemase(PC00096)	Arabidopsis thaliana
Q9FG31	Late embryogenesis abundant protein 46	LEA46	LATE EMBRYOGENESIS ABUNDANT PROTEIN 46 (PTHR33493:SF2)		Arabidopsis thaliana
Q9ZV49	Expressed protein	MSF3.7	EXPRESSED PROTEIN-RELATED (PTHR33133:SF1)		Arabidopsis thaliana
Q8LF75	Protein kinase superfamily protein	At3g09010	PROTEIN KINASE SUPERFAMILY PROTEIN (PTHR47973:SF31)	transmembrane signal receptor(PC00197)	Arabidopsis thaliana
F4I0B5	S-adenosyl-L-methionine-dependent methyltransferases superfamily protein	At1g55450	S-ADENOSYL-L-METHIONINE-DEPENDENT METHYLTRANSFERASES SUPERFAMILY PROTEIN (PTHR44575:SF6)		Arabidopsis thaliana
Q9FVQ4	Plastidal glycolate/glycerate translocator 1, chloroplastic	PLGG1	PLASTIDAL GLYCOLATE/GLYCERATE TRANSLOCATOR 1, CHLOROPLASTIC (PTHR30249:SF0)	transporter(PC00227)	Arabidopsis thaliana
Q9FGC7	Zeaxanthin epoxidase, chloroplastic	ZEP	ZEAXANTHIN EPOXIDASE, CHLOROPLASTIC (PTHR46496:SF1)		Arabidopsis thaliana
Q9LFS3	3-oxo-5-alpha-steroid 4-dehydrogenase family protein	At5g16010	3-OXO-5-ALPHA-STEROID 4-DEHYDROGENASE FAMILY PROTEIN (PTHR10556:SF35)	dehydrogenase(PC00092)	Arabidopsis thaliana
Q9LTM0	Cytochrome P450 71B23	CYP71B23	CYTOCHROME P450 71B23 (PTHR47956:SF130)	oxygenase(PC00177)	Arabidopsis thaliana
Q9M1J6	Protein STRICTOSIDINE SYNTHASE-LIKE 9	SSL9	PROTEIN STRICTOSIDINE SYNTHASE-LIKE 9 (PTHR10426:SF90)		Arabidopsis thaliana
Q7DM58	ABC transporter C family member 4	ABCC4	ABC TRANSPORTER C FAMILY MEMBER 4 (PTHR24223:SF362)	ATP-binding cassette (ABC) transporter(PC00003)	Arabidopsis thaliana
Q9SA85	Berberine bridge enzyme-like 8	At1g30700	BERBERINE BRIDGE ENZYME-LIKE 8 (PTHR32448:SF25)		Arabidopsis thaliana
Q9LEX1	Calcium-dependent lipid-binding protein	CLB	C2 CALCIUM/LIPID-BINDING ENDONUCLEASE/EXONUCLEASE/PHOSPHATASE-RELATED (PTHR10774:SF190)	membrane trafficking regulatory protein(PC00151)	Arabidopsis thaliana
Q6AWX1	At2g30720	At2g30720	THIOESTERASE, PUTATIVE-RELATED (PTHR12655:SF3)	esterase(PC00097)	Arabidopsis thaliana
Q9LTL0	Cytochrome P450 71B26	CYP71B26	CYTOCHROME P450 71B26 (PTHR24298:SF419)	oxygenase(PC00177)	Arabidopsis thaliana
Q9FKH6	Cytochrome b561 and DOMON domain-containing protein At5g35735	At5g35735	CYTOCHROME B561 AND DOMON DOMAIN-CONTAINING PROTEIN (PTHR23130:SF199)		Arabidopsis thaliana
Q96270	Late embryogenesis abundant protein 7	LEA7	LATE EMBRYOGENESIS ABUNDANT PROTEIN 7 (PTHR47372:SF44)		Arabidopsis thaliana

## Sheet: response to biotic stimulus
protein ID	Gene description	Gene name	PANTHER Family/Subfamily	PANTHER protein class	Organism
Q9XIE6	Phospholipid-transporting ATPase 3	ALA3	PHOSPHOLIPID-TRANSPORTING ATPASE DNF1-RELATED (PTHR24092:SF180)	primary active transporter(PC00068)	Arabidopsis thaliana
Q9ZT82	Callose synthase 12	CALS12	CALLOSE SYNTHASE 12 (PTHR12741:SF7)		Arabidopsis thaliana
Q39232	Sucrose transport protein SUC1	SUC1	SUCROSE TRANSPORT PROTEIN SUC1-RELATED (PTHR19432:SF81)	secondary carrier transporter(PC00258)	Arabidopsis thaliana
Q9C8G5	CSC1-like protein ERD4	ERD4	CSC1-LIKE PROTEIN ERD4 (PTHR13018:SF100)		Arabidopsis thaliana
Q02972	Cinnamyl alcohol dehydrogenase 8	CAD8	CINNAMYL ALCOHOL DEHYDROGENASE 8 (PTHR42683:SF65)	oxidoreductase(PC00176)	Arabidopsis thaliana
Q9LZX1	Protein LURP-one-related 15	At5g01750	PROTEIN LURP-ONE-RELATED 1-RELATED (PTHR31087:SF58)		Arabidopsis thaliana
Q8VZG2	Protein HYPER-SENSITIVITY-RELATED 4	HSR4	PROTEIN HYPER-SENSITIVITY-RELATED 4 (PTHR23070:SF208)		Arabidopsis thaliana
Q8RXN7	Alpha/beta-Hydrolases superfamily protein	At2g39420	ALPHA/BETA-HYDROLASES SUPERFAMILY PROTEIN (PTHR11614:SF92)	phospholipase(PC00186)	Arabidopsis thaliana
Q42400	Amino acid permease 1	AAP1	AMINO ACID PERMEASE 1 (PTHR48017:SF46)		Arabidopsis thaliana
Q0WQH3	Actin cross-linking protein	At1g27100	ACTIN CROSS-LINKING PROTEIN (PTHR31205:SF40)		Arabidopsis thaliana
Q9SRH6	Hypersensitive-induced response protein 3	HIR3	HYPERSENSITIVE-INDUCED RESPONSE PROTEIN 3 (PTHR43327:SF51)	transporter(PC00227)	Arabidopsis thaliana
O65784	Cytochrome P450 71B5	CYP71B5	CYTOCHROME P450 71B38-RELATED (PTHR47956:SF6)	oxygenase(PC00177)	Arabidopsis thaliana
Q9M6N7	Ammonium transporter 2	AMT2	AMMONIUM TRANSPORTER 2 (PTHR43029:SF38)	transporter(PC00227)	Arabidopsis thaliana
P48421	Cytochrome P450 83A1	CYP83A1	CYTOCHROME P450 83A1 (PTHR47956:SF11)	oxygenase(PC00177)	Arabidopsis thaliana
F4IX22	Metal ion-binding protein	At3g62010	PALADIN (PTHR23339:SF96)	protein phosphatase(PC00195)	Arabidopsis thaliana
Q9XIE2	ABC transporter G family member 36	ABCG36	ABC TRANSPORTER G FAMILY MEMBER 36 (PTHR19241:SF524)	ATP-binding cassette (ABC) transporter(PC00003)	Arabidopsis thaliana
Q9S7P9	SNAP25 homologous protein SNAP33	SNAP33	SNAP25 HOMOLOGOUS PROTEIN SNAP33 (PTHR19305:SF39)	SNARE protein(PC00034)	Arabidopsis thaliana
O49621	MLO-like protein 1	MLO1	MLO-LIKE PROTEIN 1 (PTHR31942:SF52)		Arabidopsis thaliana
Q9FMF7	Dicarboxylate transporter 2.1, chloroplastic	DIT2-1	DICARBOXYLATE TRANSPORTER 2.1, CHLOROPLASTIC (PTHR42826:SF1)	primary active transporter(PC00068)	Arabidopsis thaliana
Q9S785	Glycerol-3-phosphate dehydrogenase [NAD(+)] At3g07690, cytosolic	At3g07690	GLYCEROL-3-PHOSPHATE DEHYDROGENASE [NAD(+)] (PTHR11728:SF33)	dehydrogenase(PC00092)	Arabidopsis thaliana
F4KBW6	Nuclear pore complex protein NUP205	NUP205	NUCLEAR PORE COMPLEX PROTEIN NUP205 (PTHR31344:SF0)		Arabidopsis thaliana
Q9LXV3	Dicarboxylate transporter 1, chloroplastic	DIT1	DICARBOXYLATE TRANSPORTER 1, CHLOROPLASTIC (PTHR42826:SF3)	primary active transporter(PC00068)	Arabidopsis thaliana
P38418	Lipoxygenase 2, chloroplastic	LOX2	LIPOXYGENASE 2, CHLOROPLASTIC (PTHR11771:SF89)	oxygenase(PC00177)	Arabidopsis thaliana
Q8GSA7	Calmodulin-binding transcription activator 3	CAMTA3	CALMODULIN-BINDING TRANSCRIPTION ACTIVATOR 3 (PTHR23335:SF30)	DNA-binding transcription factor(PC00218)	Arabidopsis thaliana
O04153	Calreticulin-3	CRT3	CALRETICULIN (PTHR11073:SF45)	chaperone(PC00072)	Arabidopsis thaliana
Q9FE29	CASP-like protein 1D1	At4g15610	CASP-LIKE PROTEIN 1D1 (PTHR11615:SF224)	dehydrogenase(PC00092)	Arabidopsis thaliana
Q39002	ADP,ATP carrier protein 1, chloroplastic	AATP1	ADP,ATP CARRIER PROTEIN 1, CHLOROPLASTIC (PTHR31187:SF13)		Arabidopsis thaliana
P42758	Dehydrin Xero 2	XERO2	DEHYDRIN XERO 2 (PTHR33346:SF14)		Arabidopsis thaliana
Q9SZW7	GDSL esterase/lipase At4g30140	At4g30140	BNAA08G13200D PROTEIN (PTHR45650:SF25)	lipase(PC00143)	Arabidopsis thaliana
Q9C5C2	Myrosinase 2	TGG2	MYROSINASE 2-RELATED (PTHR10353:SF182)	glycosidase(PC00110)	Arabidopsis thaliana
Q94CI7	Sugar transporter ERD6-like 17	SFP1	SUGAR TRANSPORTER ERD6-LIKE 17-RELATED (PTHR48021:SF61)		Arabidopsis thaliana
Q8L6Z8	D-xylose-proton symporter-like 1	At3g03090	D-XYLOSE-PROTON SYMPORTER-LIKE 1 (PTHR48023:SF1)		Arabidopsis thaliana
Q9FG65	Cytochrome P450 81D1	CYP81D1	CYTOCHROME P450 81D1 (PTHR24298:SF441)	oxygenase(PC00177)	Arabidopsis thaliana
P19366	ATP synthase subunit beta, chloroplastic	atpB	ATP SYNTHASE SUBUNIT BETA, MITOCHONDRIAL (PTHR15184:SF71)	ATP synthase(PC00002)	Arabidopsis thaliana
Q9M667	Disease resistance protein RPP13	RPP13	DISEASE RESISTANCE PROTEIN RPP13-RELATED (PTHR23155:SF1193)	antimicrobial response protein(PC00051)	Arabidopsis thaliana
Q24JJ8	Peroxisomal (S)-2-hydroxy-acid oxidase GLO3	GLO3	CYTOCHROME B2, MITOCHONDRIAL (PTHR10578:SF67)	oxidoreductase(PC00176)	Arabidopsis thaliana
O22218	Calcium-transporting ATPase 4, plasma membrane-type	ACA4	CALCIUM-TRANSPORTING ATPASE 4, PLASMA MEMBRANE-TYPE (PTHR24093:SF438)	primary active transporter(PC00068)	Arabidopsis thaliana
Q9LF79	Calcium-transporting ATPase 8, plasma membrane-type	ACA8	CALCIUM-TRANSPORTING ATPASE 8, PLASMA MEMBRANE-TYPE (PTHR24093:SF439)	primary active transporter(PC00068)	Arabidopsis thaliana
Q9M2T2	16 kDa phloem protein 1	PP16-1	16 KDA PHLOEM PROTEIN 1 (PTHR46502:SF15)	calcium-binding protein(PC00060)	Arabidopsis thaliana
Q8GYN5	RPM1-interacting protein 4	RIN4	RPM1-INTERACTING PROTEIN 4 (PTHR33159:SF6)		Arabidopsis thaliana
Q9FT77	Disease resistance protein RLM3	RLM3	DISEASE RESISTANCE PROTEIN (TIR-NBS-LRR CLASS)-RELATED (PTHR11017:SF274)		Arabidopsis thaliana
Q9LVM2	NAD(P)H-quinone oxidoreductase subunit N, chloroplastic	ndhN	NAD(P)H-QUINONE OXIDOREDUCTASE SUBUNIT N, CHLOROPLASTIC (PTHR35515:SF1)	oxidoreductase(PC00176)	Arabidopsis thaliana
F4JC97	Proteasome activator subunit 4	PA200	PROTEASOME ACTIVATOR COMPLEX SUBUNIT 4 (PTHR32170:SF3)		Arabidopsis thaliana
O80874	Internal alternative NAD(P)H-ubiquinone oxidoreductase A2, mitochondrial	NDA2	NADH DEHYDROGENASE-RELATED (PTHR43706:SF13)	oxidoreductase(PC00176)	Arabidopsis thaliana
Q4V3C7	DUF21 domain-containing protein At4g14230	CBSDUF2	BNAC03G76080D PROTEIN (PTHR12064:SF75)	ion channel(PC00133)	Arabidopsis thaliana
Q9SRU2	Auxin transport protein BIG	BIG	E3 UBIQUITIN-PROTEIN LIGASE UBR4 (PTHR21725:SF1)	ubiquitin-protein ligase(PC00234)	Arabidopsis thaliana
Q9SKR2	Synaptotagmin-1	SYT1	CALCIUM-DEPENDENT LIPID-BINDING (CALB DOMAIN) FAMILY PROTEIN-RELATED (PTHR10774:SF214)	membrane trafficking regulatory protein(PC00151)	Arabidopsis thaliana
Q9SRN0	NDR1/HIN1-like protein 1	NHL1	LATE EMBRYOGENESIS ABUNDANT (LEA) HYDROXYPROLINE-RICH GLYCOPROTEIN FAMILY PROTEIN-RELATED (PTHR31415:SF51)		Arabidopsis thaliana
Q8RXG3	Mitogen-activated protein kinase kinase 5	MKK5	MITOGEN-ACTIVATED PROTEIN KINASE KINASE 5 (PTHR24361:SF722)	non-receptor serine/threonine protein kinase(PC00167)	Arabidopsis thaliana
Q9ZU82	Protein RESISTANCE TO PHYTOPHTHORA 1, chloroplastic	RPH1	PROTEIN RESISTANCE TO PHYTOPHTHORA 1, CHLOROPLASTIC (PTHR36359:SF1)		Arabidopsis thaliana
Q9SK82	UDP-glycosyltransferase 85A1	UGT85A1	UDP-GLYCOSYLTRANSFERASE 85A1 (PTHR11926:SF1364)	transferase(PC00220)	Arabidopsis thaliana
Q94B03	Uncharacterized protein At4g12070/F16J13_140	At4g12070	OS02G0717600 PROTEIN (PTHR33984:SF2)		Arabidopsis thaliana
Q9FFE6	Probable acyl-activating enzyme 5, peroxisomal	AAE5	ACYL-ACTIVATING ENZYME 5, PEROXISOMAL-RELATED (PTHR43859:SF56)	ligase(PC00142)	Arabidopsis thaliana
Q37145	Calcium-transporting ATPase 1	ACA1	CALCIUM-TRANSPORTING ATPASE 1 (PTHR24093:SF467)	primary active transporter(PC00068)	Arabidopsis thaliana
F4JKN4	Alpha/beta-Hydrolases superfamily protein	At4g34310	ALPHA/BETA-HYDROLASES SUPERFAMILY PROTEIN (PTHR48202:SF1)	hydrolase(PC00121)	Arabidopsis thaliana
Q39017	Diacylglycerol kinase 1	DGK1	DIACYLGLYCEROL KINASE EPSILON (PTHR11255:SF54)	kinase(PC00137)	Arabidopsis thaliana
Q9FNX5	Phragmoplastin DRP1E	DRP1E	PHRAGMOPLASTIN DRP1E (PTHR11566:SF151)	membrane traffic protein(PC00150)	Arabidopsis thaliana
F4IBL0	Microsomal glutathione s-transferase	At1g65820	MICROSOMAL GLUTATHIONE S-TRANSFERASE (PTHR10250:SF22)	transferase(PC00220)	Arabidopsis thaliana
P43273	Transcription factor TGA2	TGA2	TRANSCRIPTION FACTOR TGA2-RELATED (PTHR45693:SF46)	DNA-binding transcription factor(PC00218)	Arabidopsis thaliana
O80627	Alpha/beta-Hydrolases superfamily protein	At2g39400	ALPHA/BETA-HYDROLASES SUPERFAMILY PROTEIN (PTHR11614:SF157)	phospholipase(PC00186)	Arabidopsis thaliana
Q9SGH6	Alpha-dioxygenase 1	DOX1	ALPHA-DIOXYGENASE 1 (PTHR11903:SF11)	oxygenase(PC00177)	Arabidopsis thaliana
Q9SXB6	MLO-like protein 2	MLO2	MLO-LIKE PROTEIN 2 (PTHR31942:SF86)		Arabidopsis thaliana
O22149	Probable pectinesterase/pectinesterase inhibitor 17	PME17	PECTINESTERASE/PECTINESTERASE INHIBITOR 17-RELATED (PTHR31707:SF149)	esterase(PC00097)	Arabidopsis thaliana
Q9M2L4	Putative calcium-transporting ATPase 11, plasma membrane-type	ACA11	CALCIUM-TRANSPORTING ATPASE 11, PLASMA MEMBRANE-TYPE-RELATED (PTHR24093:SF462)	primary active transporter(PC00068)	Arabidopsis thaliana
Q93VM9	THO complex subunit 1	THO1	HPR1 (PTHR13265:SF0)	RNA metabolism protein(PC00031)	Arabidopsis thaliana
F4KCC2	E3 ubiquitin-protein ligase PRT6	PRT6	E3 UBIQUITIN-PROTEIN LIGASE PRT6 (PTHR21497:SF53)	ubiquitin-protein ligase(PC00234)	Arabidopsis thaliana
Q9SU72	Protein EDS1	EDS1	PROTEIN EDS1-RELATED (PTHR47090:SF2)		Arabidopsis thaliana
Q9ZV49	Expressed protein	MSF3.7	EXPRESSED PROTEIN-RELATED (PTHR33133:SF1)		Arabidopsis thaliana
Q9LVD9	Protein DETOXIFICATION 40	DTX40	PROTEIN DETOXIFICATION 40 (PTHR11206:SF272)	transporter(PC00227)	Arabidopsis thaliana
Q9M0B6	UDP-glucuronate 4-epimerase 1	GAE1	UDP-GLUCURONATE 4-EPIMERASE 1 (PTHR43574:SF3)	epimerase/racemase(PC00096)	Arabidopsis thaliana
F4JY11	Protein CANDIDATE G-PROTEIN COUPLED RECEPTOR 7	CAND7	PROTEIN CANDIDATE G-PROTEIN COUPLED RECEPTOR 6-RELATED (PTHR21229:SF75)	G-protein coupled receptor(PC00021)	Arabidopsis thaliana
Q8LF75	Protein kinase superfamily protein	At3g09010	PROTEIN KINASE SUPERFAMILY PROTEIN (PTHR47973:SF31)	transmembrane signal receptor(PC00197)	Arabidopsis thaliana
F4I0B5	S-adenosyl-L-methionine-dependent methyltransferases superfamily protein	At1g55450	S-ADENOSYL-L-METHIONINE-DEPENDENT METHYLTRANSFERASES SUPERFAMILY PROTEIN (PTHR44575:SF6)		Arabidopsis thaliana
Q9LFS3	3-oxo-5-alpha-steroid 4-dehydrogenase family protein	At5g16010	3-OXO-5-ALPHA-STEROID 4-DEHYDROGENASE FAMILY PROTEIN (PTHR10556:SF35)	dehydrogenase(PC00092)	Arabidopsis thaliana
Q9LTM0	Cytochrome P450 71B23	CYP71B23	CYTOCHROME P450 71B23 (PTHR47956:SF130)	oxygenase(PC00177)	Arabidopsis thaliana
Q8VZJ2	Probable glucan endo-1,3-beta-glucosidase At4g16260	At4g16260	GLUCAN ENDO-1,3-BETA-GLUCOSIDASE, ACIDIC-LIKE (PTHR32227:SF440)	glucosidase(PC00108)	Arabidopsis thaliana
Q7DM58	ABC transporter C family member 4	ABCC4	ABC TRANSPORTER C FAMILY MEMBER 4 (PTHR24223:SF362)	ATP-binding cassette (ABC) transporter(PC00003)	Arabidopsis thaliana
Q9SA85	Berberine bridge enzyme-like 8	At1g30700	BERBERINE BRIDGE ENZYME-LIKE 8 (PTHR32448:SF25)		Arabidopsis thaliana
Q9LQU2	Protein PLANT CADMIUM RESISTANCE 1	PCR1	PROTEIN PLANT CADMIUM RESISTANCE 1-RELATED (PTHR15907:SF182)		Arabidopsis thaliana
Q9LRS0	(S)-2-hydroxy-acid oxidase GLO2	GLO2	(S)-2-HYDROXY-ACID OXIDASE GLO2 (PTHR10578:SF110)	oxidoreductase(PC00176)	Arabidopsis thaliana
O80960	At2g39210/T16B24.15	At2g39210	FAMILY PROTEIN, PUTATIVE, EXPRESSED-RELATED (PTHR21576:SF84)		Arabidopsis thaliana
Q941L3	Protein BONZAI 1	BON1	GON-2 EXTRAGENIC MODIFIER (PTHR10857:SF106)	calcium-binding protein(PC00060)	Arabidopsis thaliana
Q8LPT1	ABC transporter B family member 6	ABCB6	ABC TRANSPORTER B FAMILY MEMBER 20-RELATED (PTHR24222:SF52)	ATP-binding cassette (ABC) transporter(PC00003)	Arabidopsis thaliana
Q6AWX1	At2g30720	At2g30720	THIOESTERASE, PUTATIVE-RELATED (PTHR12655:SF3)	esterase(PC00097)	Arabidopsis thaliana
Q9T074	Phosphoenolpyruvate carboxykinase (ATP) 1	PCK1	PHOSPHOENOLPYRUVATE CARBOXYKINASE (ATP) 1 (PTHR30031:SF24)	kinase(PC00137)	Arabidopsis thaliana
P38389	Protein transport protein Sec61 subunit beta	At2g45070	PROTEIN TRANSPORT PROTEIN SEC61 SUBUNIT BETA (PTHR13509:SF2)	membrane traffic protein(PC00150)	Arabidopsis thaliana
Q9LRR9	(S)-2-hydroxy-acid oxidase GLO1	GLO1	FMN HYDROXY ACID DEHYDROGENASE DOMAIN-CONTAINING PROTEIN (PTHR10578:SF107)	oxidoreductase(PC00176)	Arabidopsis thaliana
Q9FNH6	NDR1/HIN1-like protein 3	NHL3	NDR1/HIN1-LIKE PROTEIN 3 (PTHR31415:SF4)		Arabidopsis thaliana
Q9C8K2	ABC transporter G family member 12	ABCG12	ABC TRANSPORTER G FAMILY MEMBER 12 (PTHR48042:SF18)	ATP-binding cassette (ABC) transporter(PC00003)	Arabidopsis thaliana
Q8RY46	ABC transporter B family member 26, chloroplastic	ABCB26	ABC TRANSPORTER B FAMILY MEMBER 26, CHLOROPLASTIC (PTHR24222:SF64)	ATP-binding cassette (ABC) transporter(PC00003)	Arabidopsis thaliana
B9DG54	AT3G45050 protein	At3g45050	OS06G0731300 PROTEIN (PTHR37230:SF1)		Arabidopsis thaliana
Q9FKH6	Cytochrome b561 and DOMON domain-containing protein At5g35735	At5g35735	CYTOCHROME B561 AND DOMON DOMAIN-CONTAINING PROTEIN (PTHR23130:SF199)		Arabidopsis thaliana
Q42602	Cytochrome P450 89A2	CYP89A2	CYTOCHROME P450 89A2-RELATED (PTHR24298:SF800)	oxygenase(PC00177)	Arabidopsis thaliana
Q9SIE3	(3R)-hydroxymyristoyl-[acyl-carrier-protein] dehydratase	At2g22230	(3R)-HYDROXYMYRISTOYL-[ACYL-CARRIER-PROTEIN] DEHYDRATASE (PTHR30272:SF13)	dehydratase(PC00091)	Arabidopsis thaliana
O04197	Coronatine-insensitive protein 1	COI1	CORONATINE-INSENSITIVE PROTEIN 1 (PTHR16134:SF43)	ubiquitin-protein ligase(PC00234)	Arabidopsis thaliana

## Sheet: ROS biosynthetic process
protein ID	Gene description	Gene name	PANTHER Family/Subfamily	PANTHER protein class	Organism
Q24JJ8	Peroxisomal (S)-2-hydroxy-acid oxidase GLO3	GLO3	CYTOCHROME B2, MITOCHONDRIAL (PTHR10578:SF67)	oxidoreductase(PC00176)	Arabidopsis thaliana
Q9ZU82	Protein RESISTANCE TO PHYTOPHTHORA 1, chloroplastic	RPH1	PROTEIN RESISTANCE TO PHYTOPHTHORA 1, CHLOROPLASTIC (PTHR36359:SF1)		Arabidopsis thaliana
Q9LRS0	(S)-2-hydroxy-acid oxidase GLO2	GLO2	(S)-2-HYDROXY-ACID OXIDASE GLO2 (PTHR10578:SF110)	oxidoreductase(PC00176)	Arabidopsis thaliana
Q9LRR9	(S)-2-hydroxy-acid oxidase GLO1	GLO1	FMN HYDROXY ACID DEHYDROGENASE DOMAIN-CONTAINING PROTEIN (PTHR10578:SF107)	oxidoreductase(PC00176)	Arabidopsis thaliana

## Sheet: protein localization to chloro
protein ID	Gene description	Gene name	PANTHER Family/Subfamily	PANTHER protein class	Organism
F4KDA6	Protein LPA2	LPA2	PROTEIN LPA2 (PTHR37385:SF2)		Arabidopsis thaliana
Q9FLT9	Chloroplastic import inner membrane translocase subunit HP30-2	HP30-2	CHLOROPLASTIC IMPORT INNER MEMBRANE TRANSLOCASE SUBUNIT HP30-2 (PTHR14110:SF29)	transporter(PC00227)	Arabidopsis thaliana
F4J3N2	Probable inactive ATP-dependent zinc metalloprotease FTSHI 5, chloroplastic	FTSHI5	INACTIVE ATP-DEPENDENT ZINC METALLOPROTEASE FTSHI 5, CHLOROPLASTIC-RELATED (PTHR23076:SF58)	metalloprotease(PC00153)	Arabidopsis thaliana
Q38906	Translocase of chloroplast 34, chloroplastic	TOC34	TRANSLOCASE OF CHLOROPLAST 34, CHLOROPLASTIC (PTHR10903:SF172)	small GTPase(PC00208)	Arabidopsis thaliana
O23680	Translocase of chloroplast 33, chloroplastic	TOC33	TRANSLOCASE OF CHLOROPLAST 33, CHLOROPLASTIC (PTHR10903:SF149)	small GTPase(PC00208)	Arabidopsis thaliana
A8MPR5	Probable inactive ATP-dependent zinc metalloprotease FTSHI 2, chloroplastic	FTSHI2	INACTIVE ATP-DEPENDENT ZINC METALLOPROTEASE FTSHI 2, CHLOROPLASTIC-RELATED (PTHR23076:SF56)	metalloprotease(PC00153)	Arabidopsis thaliana
Q9ZV24	Outer envelope pore protein 16-1, chloroplastic	OEP161	OUTER ENVELOPE PORE PROTEIN 16-1, CHLOROPLASTIC (PTHR15371:SF2)	amino acid transporter(PC00046)	Arabidopsis thaliana
O22993	Probable inactive ATP-dependent zinc metalloprotease FTSHI 1, chloroplastic	FTSHI1	INACTIVE ATP-DEPENDENT ZINC METALLOPROTEASE FTSHI 1, CHLOROPLASTIC-RELATED (PTHR23076:SF111)	metalloprotease(PC00153)	Arabidopsis thaliana
Q7Y1W1	Protein TIC 56, chloroplastic	TIC56	PROTEIN TIC 56, CHLOROPLASTIC (PTHR37755:SF1)		Arabidopsis thaliana
Q8LBP4	Inner membrane protein ALBINO3, chloroplastic	ALB3	INNER MEMBRANE PROTEIN ALBINO3, CHLOROPLASTIC (PTHR12428:SF47)	transporter(PC00227)	Arabidopsis thaliana
Q6S5G3	Translocase of chloroplast 90, chloroplastic	TOC90	TRANSLOCASE OF CHLOROPLAST 90, CHLOROPLASTIC (PTHR10903:SF68)	small GTPase(PC00208)	Arabidopsis thaliana
P56786	Protein Ycf2	ycf2-B	PROTEIN YCF2 (PTHR33078:SF99)		Arabidopsis thaliana
Q9SK50	Protein TIC 55, chloroplastic	TIC55	PROTEIN TIC 55, CHLOROPLASTIC (PTHR21266:SF29)	oxygenase(PC00177)	Arabidopsis thaliana

## Sheet: plastid organization
protein ID	Gene description	Gene name	PANTHER Family/Subfamily	PANTHER protein class	Organism
F4KDA6	Protein LPA2	LPA2	PROTEIN LPA2 (PTHR37385:SF2)		Arabidopsis thaliana
Q8W4I6	GTP-binding protein BRASSINAZOLE INSENSITIVE PALE GREEN 2, chloroplastic	BPG2	GTP-BINDING PROTEIN BRASSINAZOLE INSENSITIVE PALE GREEN 2, CHLOROPLASTIC (PTHR46434:SF3)		Arabidopsis thaliana
Q9M0Z3	K(+) efflux antiporter 3, chloroplastic	KEA3	K(+) EFFLUX ANTIPORTER 3, CHLOROPLASTIC (PTHR46157:SF4)	transporter(PC00227)	Arabidopsis thaliana
Q9SUI4	Photosystem I reaction center subunit XI, chloroplastic	PSAL	PHOTOSYSTEM I REACTION CENTER SUBUNIT XI, CHLOROPLASTIC (PTHR34803:SF2)		Arabidopsis thaliana
F4J3N2	Probable inactive ATP-dependent zinc metalloprotease FTSHI 5, chloroplastic	FTSHI5	INACTIVE ATP-DEPENDENT ZINC METALLOPROTEASE FTSHI 5, CHLOROPLASTIC-RELATED (PTHR23076:SF58)	metalloprotease(PC00153)	Arabidopsis thaliana
F4J3R7	Protein SEEDLING PLASTID DEVELOPMENT 1	SPD1	PROTEIN SEEDLING PLASTID DEVELOPMENT 1 (PTHR20953:SF14)		Arabidopsis thaliana
Q9FN50	Protein CHAPERONE-LIKE PROTEIN OF POR1, chloroplastic	CPP1	PROTEIN CHAPERONE-LIKE PROTEIN OF POR1, CHLOROPLASTIC (PTHR33372:SF2)		Arabidopsis thaliana
Q94AG6	S-adenosylmethionine carrier 1, chloroplastic/mitochondrial	SAMC1	S-ADENOSYLMETHIONINE MITOCHONDRIAL CARRIER PROTEIN (PTHR45667:SF9)	mitochondrial carrier protein(PC00158)	Arabidopsis thaliana
F4IP13	Protein SHOOT GRAVITROPISM 6	SGR6	MAESTRO HEAT-LIKE REPEAT FAMILY MEMBER 1 (PTHR23120:SF0)		Arabidopsis thaliana
P17745	Elongation factor Tu, chloroplastic	TUFA	ELONGATION FACTOR TU, CHLOROPLASTIC (PTHR43721:SF5)	translation elongation factor(PC00222)	Arabidopsis thaliana
Q9SJU9	Epimerase family protein SDR39U1 homolog, chloroplastic	GC1	EPIMERASE FAMILY PROTEIN SDR39U1 (PTHR11092:SF0)	epimerase/racemase(PC00096)	Arabidopsis thaliana
O82261	Protease Do-like 2, chloroplastic	DEGP2	PROTEASE DO-LIKE 2, CHLOROPLASTIC (PTHR45980:SF6)		Arabidopsis thaliana
Q949W7	Thermosome subunit gamma	At5g19540	THERMOSOME SUBUNIT GAMMA (PTHR35757:SF1)		Arabidopsis thaliana
F4JM22	LOW PSII ACCUMULATION-like protein	At4g28740	LOW PSII ACCUMULATION-LIKE PROTEIN (PTHR35498:SF1)		Arabidopsis thaliana
Q9MA15	Protein ACTIVITY OF BC1 COMPLEX KINASE 3, chloroplastic	ABC1K3	PROTEIN ACTIVITY OF BC1 COMPLEX KINASE 3, CHLOROPLASTIC (PTHR10566:SF120)		Arabidopsis thaliana
Q9XF91	Photosystem II 22 kDa protein, chloroplastic	PSBS	PHOTOSYSTEM II 22 KDA PROTEIN, CHLOROPLASTIC (PTHR14154:SF122)		Arabidopsis thaliana
Q9SGW5	F1N19.7	At1g64500	F1N19.7 (PTHR45669:SF7)	oxidoreductase(PC00176)	Arabidopsis thaliana
Q9C5J8	Outer envelope protein 80, chloroplastic	OEP80	OUTER ENVELOPE PROTEIN 80, CHLOROPLASTIC (PTHR12815:SF32)		Arabidopsis thaliana
O22993	Probable inactive ATP-dependent zinc metalloprotease FTSHI 1, chloroplastic	FTSHI1	INACTIVE ATP-DEPENDENT ZINC METALLOPROTEASE FTSHI 1, CHLOROPLASTIC-RELATED (PTHR23076:SF111)	metalloprotease(PC00153)	Arabidopsis thaliana
Q84W56	Ribonuclease J	RNJ	RIBONUCLEASE J (PTHR43694:SF1)	endoribonuclease(PC00094)	Arabidopsis thaliana
Q8LBP4	Inner membrane protein ALBINO3, chloroplastic	ALB3	INNER MEMBRANE PROTEIN ALBINO3, CHLOROPLASTIC (PTHR12428:SF47)	transporter(PC00227)	Arabidopsis thaliana
Q9LVM1	ABC transporter B family member 25, mitochondrial	ABCB25	IRON-SULFUR CLUSTERS TRANSPORTER ABCB7, MITOCHONDRIAL (PTHR24221:SF402)	ATP-binding cassette (ABC) transporter(PC00003)	Arabidopsis thaliana
F4JZG9	Thylakoid membrane protein TERC, chloroplastic	TERC	THYLAKOID MEMBRANE PROTEIN TERC, CHLOROPLASTIC (PTHR30238:SF0)		Arabidopsis thaliana
Q94K74	Transmembrane protein	At3g25805	TRANSMEMBRANE PROTEIN (PTHR36367:SF2)		Arabidopsis thaliana
Q9XJ35	ATP-dependent Clp protease proteolytic subunit-related protein 1, chloroplastic	CLPR1	ATP-DEPENDENT CLP PROTEASE PROTEOLYTIC SUBUNIT-RELATED PROTEIN 1, CHLOROPLASTIC (PTHR10381:SF55)	serine protease(PC00203)	Arabidopsis thaliana
Q9SA52	Chloroplast stem-loop binding protein of 41 kDa b, chloroplastic	CSP41B	UDP-GLUCOSE 4-EPIMERASE (PTHR43725:SF8)	epimerase/racemase(PC00096)	Arabidopsis thaliana
Q56Y11	Dehydrodolichyl diphosphate synthase 2	At5g58770	DEHYDRODOLICHYL DIPHOSPHATE SYNTHASE 2 (PTHR10291:SF0)	acyltransferase(PC00042)	Arabidopsis thaliana
Q9C8E6	Protein PLASTID MOVEMENT IMPAIRED 1	PMI1	PROTEIN PLASTID MOVEMENT IMPAIRED 1 (PTHR33414:SF2)		Arabidopsis thaliana
Q9FVQ4	Plastidal glycolate/glycerate translocator 1, chloroplastic	PLGG1	PLASTIDAL GLYCOLATE/GLYCERATE TRANSLOCATOR 1, CHLOROPLASTIC (PTHR30249:SF0)	transporter(PC00227)	Arabidopsis thaliana
B9DGY1	Protein ACTIVITY OF BC1 COMPLEX KINASE 7, chloroplastic	ABC1K7	PROTEIN ACTIVITY OF BC1 COMPLEX KINASE 7, CHLOROPLASTIC (PTHR10566:SF113)		Arabidopsis thaliana
Q9M591	Magnesium-protoporphyrin IX monomethyl ester [oxidative] cyclase, chloroplastic	CRD1	MAGNESIUM-PROTOPORPHYRIN IX MONOMETHYL ESTER [OXIDATIVE] CYCLASE, CHLOROPLASTIC (PTHR31053:SF2)	cyclase(PC00079)	Arabidopsis thaliana
B9DFK5	Protein RETICULATA, chloroplastic	RE	PROTEIN RETICULATA, CHLOROPLASTIC (PTHR31038:SF19)		Arabidopsis thaliana
O81770	Monogalactosyldiacylglycerol synthase 1, chloroplastic	MGD1	MONOGALACTOSYLDIACYLGLYCEROL SYNTHASE 1, CHLOROPLASTIC (PTHR43025:SF3)	glycosyltransferase(PC00111)	Arabidopsis thaliana
Q38885	Preprotein translocase subunit SCY1, chloroplastic	SCY1	PREPROTEIN TRANSLOCASE SUBUNIT SCY1, CHLOROPLASTIC (PTHR10906:SF9)	transporter(PC00227)	Arabidopsis thaliana
Q9LI74	Protein CHUP1, chloroplastic	CHUP1	PROTEIN CHUP1, CHLOROPLASTIC (PTHR31342:SF7)	non-motor actin binding protein(PC00165)	Arabidopsis thaliana
Q9M394	Fructokinase-like 1, chloroplastic	FLN1	FRUCTOKINASE-LIKE 1, CHLOROPLASTIC (PTHR43085:SF10)	carbohydrate kinase(PC00065)	Arabidopsis thaliana
Q9ZTZ7	K(+) efflux antiporter 1, chloroplastic	KEA1	K(+) EFFLUX ANTIPORTER 1, CHLOROPLASTIC-RELATED (PTHR46157:SF2)	transporter(PC00227)	Arabidopsis thaliana

## Sheet: plant-type hypersensitive resp
protein ID	Gene description	Gene name	PANTHER Family/Subfamily	PANTHER protein class	Organism
Q02972	Cinnamyl alcohol dehydrogenase 8	CAD8	CINNAMYL ALCOHOL DEHYDROGENASE 8 (PTHR42683:SF65)	oxidoreductase(PC00176)	Arabidopsis thaliana
Q8VZG2	Protein HYPER-SENSITIVITY-RELATED 4	HSR4	PROTEIN HYPER-SENSITIVITY-RELATED 4 (PTHR23070:SF208)		Arabidopsis thaliana
Q9XIE2	ABC transporter G family member 36	ABCG36	ABC TRANSPORTER G FAMILY MEMBER 36 (PTHR19241:SF524)	ATP-binding cassette (ABC) transporter(PC00003)	Arabidopsis thaliana
O04153	Calreticulin-3	CRT3	CALRETICULIN (PTHR11073:SF45)	chaperone(PC00072)	Arabidopsis thaliana
Q9M667	Disease resistance protein RPP13	RPP13	DISEASE RESISTANCE PROTEIN RPP13-RELATED (PTHR23155:SF1193)	antimicrobial response protein(PC00051)	Arabidopsis thaliana
Q8GYN5	RPM1-interacting protein 4	RIN4	RPM1-INTERACTING PROTEIN 4 (PTHR33159:SF6)		Arabidopsis thaliana
Q8RXG3	Mitogen-activated protein kinase kinase 5	MKK5	MITOGEN-ACTIVATED PROTEIN KINASE KINASE 5 (PTHR24361:SF722)	non-receptor serine/threonine protein kinase(PC00167)	Arabidopsis thaliana
Q9SU72	Protein EDS1	EDS1	PROTEIN EDS1-RELATED (PTHR47090:SF2)		Arabidopsis thaliana
Q941L3	Protein BONZAI 1	BON1	GON-2 EXTRAGENIC MODIFIER (PTHR10857:SF106)	calcium-binding protein(PC00060)	Arabidopsis thaliana

## Sheet: photosynthesis, light reaction
protein ID	Gene description	Gene name	PANTHER Family/Subfamily	PANTHER protein class	Organism
Q9M158	Rhodanese-like domain-containing protein 4, chloroplastic	STR4	RHODANESE-LIKE DOMAIN-CONTAINING PROTEIN 4, CHLOROPLASTIC (PTHR47377:SF1)		Arabidopsis thaliana
O22609	Protease Do-like 1, chloroplastic	DEGP1	PROTEASE DO-LIKE 1, CHLOROPLASTIC (PTHR43019:SF38)	serine protease(PC00203)	Arabidopsis thaliana
Q9SUI4	Photosystem I reaction center subunit XI, chloroplastic	PSAL	PHOTOSYSTEM I REACTION CENTER SUBUNIT XI, CHLOROPLASTIC (PTHR34803:SF2)		Arabidopsis thaliana
Q9C639	Photosystem I chlorophyll a/b-binding protein 5, chloroplastic	LHCA5	PHOTOSYSTEM I CHLOROPHYLL A/B-BINDING PROTEIN 5, CHLOROPLASTIC (PTHR21649:SF67)		Arabidopsis thaliana
Q9ZVL6	UPF0603 protein At1g54780, chloroplastic	At1g54780	UPF0603 PROTEIN YGCG (PTHR30373:SF2)		Arabidopsis thaliana
P56777	Photosystem II CP47 reaction center protein	psbB	PHOTOSYSTEM II CP47 REACTION CENTER PROTEIN (PTHR33180:SF31)		Arabidopsis thaliana
Q07473	Chlorophyll a-b binding protein CP29.1, chloroplastic	LHCB4.1	CHLOROPHYLL A-B BINDING PROTEIN CP29.1, CHLOROPLASTIC (PTHR21649:SF6)		Arabidopsis thaliana
P56767	Photosystem I P700 chlorophyll a apoprotein A2	psaB	PHOTOSYSTEM I P700 CHLOROPHYLL A APOPROTEIN A2 (PTHR30128:SF75)		Arabidopsis thaliana
Q42029	Oxygen-evolving enhancer protein 2-1, chloroplastic	PSBP1	OXYGEN-EVOLVING ENHANCER PROTEIN 2-1, CHLOROPLASTIC (PTHR31407:SF6)		Arabidopsis thaliana
Q38932	Lycopene epsilon cyclase, chloroplastic	LUT2	LYCOPENE EPSILON CYCLASE, CHLOROPLASTIC (PTHR39757:SF3)		Arabidopsis thaliana
P56778	Photosystem II CP43 reaction center protein	psbC	PHOTOSYSTEM II CP43 REACTION CENTER PROTEIN (PTHR33180:SF32)		Arabidopsis thaliana
P56761	Photosystem II D2 protein	psbD	PHOTOSYSTEM II D2 PROTEIN (PTHR33149:SF12)		Arabidopsis thaliana
O82261	Protease Do-like 2, chloroplastic	DEGP2	PROTEASE DO-LIKE 2, CHLOROPLASTIC (PTHR45980:SF6)		Arabidopsis thaliana
Q01908	ATP synthase gamma chain 1, chloroplastic	ATPC1	ATP SYNTHASE GAMMA CHAIN 1, CHLOROPLASTIC (PTHR11693:SF42)	ATP synthase(PC00002)	Arabidopsis thaliana
Q9T0A4	NAD(P)H-quinone oxidoreductase subunit S, chloroplastic	ndhS	NAD(P)H-QUINONE OXIDOREDUCTASE SUBUNIT S, CHLOROPLASTIC (PTHR35494:SF1)	oxidoreductase(PC00176)	Arabidopsis thaliana
P56773	Cytochrome b6	petB	CYTOCHROME B6 (PTHR19271:SF29)		Arabidopsis thaliana
Q8L540	Thiol-disulfide oxidoreductase LTO1	LTO1	VKC DOMAIN-CONTAINING PROTEIN (PTHR34573:SF1)		Arabidopsis thaliana
Q8LDL0	Protein HHL1, chloroplastic	HHL1	PROTEIN HHL1, CHLOROPLASTIC (PTHR48191:SF2)		Arabidopsis thaliana
Q9XF89	Chlorophyll a-b binding protein CP26, chloroplastic	LHCB5	CHLOROPHYLL A-B BINDING PROTEIN CP26, CHLOROPLASTIC (PTHR21649:SF16)		Arabidopsis thaliana
P56753	NAD(P)H-quinone oxidoreductase subunit H, chloroplastic	ndhH	NADH DEHYDROGENASE [UBIQUINONE] IRON-SULFUR PROTEIN 2, MITOCHONDRIAL (PTHR11993:SF10)	oxidoreductase(PC00176)	Arabidopsis thaliana
Q9LMQ2	Chlorophyll a-b binding protein, chloroplastic	CHLOROPHYLL PROTEIN 24	CHLOROPHYLL A-B BINDING PROTEIN, CHLOROPLASTIC (PTHR21649:SF2)		Arabidopsis thaliana
Q9S9N6	Photosynthetic NDH subunit of subcomplex B 1, chloroplastic	PNSB1	PHOTOSYNTHETIC NDH SUBUNIT OF SUBCOMPLEX B 1, CHLOROPLASTIC (PTHR37698:SF1)		Arabidopsis thaliana
P56771	Cytochrome f	petA	CYTOCHROME F (PTHR33288:SF10)		Arabidopsis thaliana
Q8H0U5	Protein TIC 62, chloroplastic	TIC62	PROTEIN TIC 62, CHLOROPLASTIC (PTHR47285:SF1)		Arabidopsis thaliana
Q41932	Oxygen-evolving enhancer protein 3-2, chloroplastic	PSBQ2	OXYGEN-EVOLVING ENHANCER PROTEIN 3-2, CHLOROPLASTIC (PTHR33399:SF7)		Arabidopsis thaliana
Q94AQ8	Photosynthetic NDH subunit of subcomplex B 2, chloroplastic	PNSB2	PHOTOSYNTHETIC NDH SUBUNIT OF SUBCOMPLEX B 2, CHLOROPLASTIC (PTHR11122:SF18)		Arabidopsis thaliana
P83755	Photosystem II protein D1	psbA	PHOTOSYSTEM II PROTEIN D1 (PTHR33149:SF40)		Arabidopsis thaliana
Q9FEC1	Light-harvesting complex-like protein OHP2, chloroplastic	OHP2	LIGHT-HARVESTING COMPLEX-LIKE PROTEIN OHP2, CHLOROPLASTIC (PTHR14154:SF68)		Arabidopsis thaliana
Q8H0W0	Protein LPA3	LPA3	PROTEIN LPA3 (PTHR34051:SF2)		Arabidopsis thaliana
Q0WRJ7	Peptidyl-prolyl cis-trans isomerase FKBP20-2, chloroplastic	FKBP20-2	PEPTIDYL-PROLYL CIS-TRANS ISOMERASE FKBP20-2, CHLOROPLASTIC (PTHR47414:SF1)	chaperone(PC00072)	Arabidopsis thaliana

## Sheet: leaf senescence
protein ID	Gene description	Gene name	PANTHER Family/Subfamily	PANTHER protein class	Organism
Q9ZT82	Callose synthase 12	CALS12	CALLOSE SYNTHASE 12 (PTHR12741:SF7)		Arabidopsis thaliana
Q9ZVN2	Acyltransferase-like protein At1g54570, chloroplastic	At1g54570	TRANSMEMBRANE PROTEIN 68 (PTHR22753:SF14)		Arabidopsis thaliana
Q8GSA7	Calmodulin-binding transcription activator 3	CAMTA3	CALMODULIN-BINDING TRANSCRIPTION ACTIVATOR 3 (PTHR23335:SF30)	DNA-binding transcription factor(PC00218)	Arabidopsis thaliana
P56797	30S ribosomal protein S2, chloroplastic	rps2	28S RIBOSOMAL PROTEIN S2, MITOCHONDRIAL (PTHR12534:SF0)	ribosomal protein(PC00202)	Arabidopsis thaliana
Q9FE29	CASP-like protein 1D1	At4g15610	CASP-LIKE PROTEIN 1D1 (PTHR11615:SF224)	dehydrogenase(PC00092)	Arabidopsis thaliana
Q93Y08	Protein ACTIVITY OF BC1 COMPLEX KINASE 8, chloroplastic	ABC1K8	PROTEIN ACTIVITY OF BC1 COMPLEX KINASE 8, CHLOROPLASTIC (PTHR10566:SF115)		Arabidopsis thaliana
Q9LM76	U-box domain-containing protein 44	PUB44	U-BOX DOMAIN-CONTAINING PROTEIN 44 (PTHR45958:SF13)	ubiquitin-protein ligase(PC00234)	Arabidopsis thaliana
Q9LSC4	Ste24 endopeptidase	At3g27110	STE24 ENDOPEPTIDASE (PTHR10120:SF26)	metalloprotease(PC00153)	Arabidopsis thaliana
Q0WW43	Uncharacterized protein At5g39520	MUL8.22	BNAC04G31630D PROTEIN (PTHR34133:SF9)		Arabidopsis thaliana
F4JKN4	Alpha/beta-Hydrolases superfamily protein	At4g34310	ALPHA/BETA-HYDROLASES SUPERFAMILY PROTEIN (PTHR48202:SF1)	hydrolase(PC00121)	Arabidopsis thaliana
Q8L517	AFG1-like ATPase family protein	At4g30490	AFG1-LIKE ATPASE FAMILY PROTEIN (PTHR12169:SF29)		Arabidopsis thaliana
Q9ZV49	Expressed protein	MSF3.7	EXPRESSED PROTEIN-RELATED (PTHR33133:SF1)		Arabidopsis thaliana
Q9LTM0	Cytochrome P450 71B23	CYP71B23	CYTOCHROME P450 71B23 (PTHR47956:SF130)	oxygenase(PC00177)	Arabidopsis thaliana
Q9SA85	Berberine bridge enzyme-like 8	At1g30700	BERBERINE BRIDGE ENZYME-LIKE 8 (PTHR32448:SF25)		Arabidopsis thaliana

## Sheet: ion transmembrane transport
protein ID	Gene description	Gene name	PANTHER Family/Subfamily	PANTHER protein class	Organism
Q39232	Sucrose transport protein SUC1	SUC1	SUCROSE TRANSPORT PROTEIN SUC1-RELATED (PTHR19432:SF81)	secondary carrier transporter(PC00258)	Arabidopsis thaliana
O81108	Calcium-transporting ATPase 2, plasma membrane-type	ACA2	CALCIUM-TRANSPORTING ATPASE 2, PLASMA MEMBRANE-TYPE (PTHR24093:SF474)	primary active transporter(PC00068)	Arabidopsis thaliana
Q9SZR1	Calcium-transporting ATPase 10, plasma membrane-type	ACA10	CALCIUM-TRANSPORTING ATPASE (PTHR24093:SF369)	primary active transporter(PC00068)	Arabidopsis thaliana
Q9FY75	Potassium transporter 7	POT7	POTASSIUM TRANSPORTER 7 (PTHR30540:SF8)	transporter(PC00227)	Arabidopsis thaliana
Q42400	Amino acid permease 1	AAP1	AMINO ACID PERMEASE 1 (PTHR48017:SF46)		Arabidopsis thaliana
P56752	NAD(P)H-quinone oxidoreductase subunit 5, chloroplastic	ndhF	NADH-UBIQUINONE OXIDOREDUCTASE CHAIN 5 (PTHR42829:SF2)	oxidoreductase(PC00176)	Arabidopsis thaliana
Q9M6N7	Ammonium transporter 2	AMT2	AMMONIUM TRANSPORTER 2 (PTHR43029:SF38)	transporter(PC00227)	Arabidopsis thaliana
P40941	ADP,ATP carrier protein 2, mitochondrial	AAC2	ADP,ATP CARRIER PROTEIN 2, MITOCHONDRIAL (PTHR45635:SF47)	transfer/carrier protein(PC00219)	Arabidopsis thaliana
Q9FMF7	Dicarboxylate transporter 2.1, chloroplastic	DIT2-1	DICARBOXYLATE TRANSPORTER 2.1, CHLOROPLASTIC (PTHR42826:SF1)	primary active transporter(PC00068)	Arabidopsis thaliana
Q8VYR0	Calcium uniporter protein 5, mitochondrial	At1g57610	CALCIUM UNIPORTER PROTEIN, MITOCHONDRIAL (PTHR13462:SF10)		Arabidopsis thaliana
Q9LF61	Xylulose 5-phosphate/phosphate translocator, chloroplastic	XPT	XYLULOSE 5-PHOSPHATE/PHOSPHATE TRANSLOCATOR, CHLOROPLASTIC (PTHR11132:SF351)	secondary carrier transporter(PC00258)	Arabidopsis thaliana
Q8RX77	Protein NRT1/ PTR FAMILY 2.13	NPF2.13	PROTEIN NRT1/ PTR FAMILY 2.13 (PTHR11654:SF20)	transporter(PC00227)	Arabidopsis thaliana
Q9FMU6	Mitochondrial phosphate carrier protein 3, mitochondrial	MPT3	PHOSPHATE CARRIER PROTEIN, MITOCHONDRIAL (PTHR45671:SF10)	mitochondrial carrier protein(PC00158)	Arabidopsis thaliana
Q9LXV3	Dicarboxylate transporter 1, chloroplastic	DIT1	DICARBOXYLATE TRANSPORTER 1, CHLOROPLASTIC (PTHR42826:SF3)	primary active transporter(PC00068)	Arabidopsis thaliana
Q9C521	UDP-galactose transporter 1	UDP-GALT1	SOLUTE CARRIER FAMILY 35 MEMBER E4 (PTHR11132:SF293)	secondary carrier transporter(PC00258)	Arabidopsis thaliana
Q38954	Inorganic phosphate transporter 2-1, chloroplastic	PHT2-1	PHOSPHATE TRANSPORTER (PTHR11101:SF80)	transporter(PC00227)	Arabidopsis thaliana
Q8LPL8	Potassium transporter 13	POT13	POTASSIUM TRANSPORTER 13 (PTHR30540:SF100)	transporter(PC00227)	Arabidopsis thaliana
Q6R3K6	Probable metal-nicotianamine transporter YSL6	YSL6	OLIGOPEPTIDE TRANSPORTER YGL114W-RELATED (PTHR31645:SF0)	transporter(PC00227)	Arabidopsis thaliana
Q42577	NADH dehydrogenase [ubiquinone] iron-sulfur protein 7, mitochondrial	At5g11770	NADH DEHYDROGENASE [UBIQUINONE] IRON-SULFUR PROTEIN 7, MITOCHONDRIAL (PTHR11995:SF32)	dehydrogenase(PC00092)	Arabidopsis thaliana
Q05085	Protein NRT1/ PTR FAMILY 6.3	NPF6.3	PROTEIN NRT1/ PTR FAMILY 6.3 (PTHR11654:SF507)	transporter(PC00227)	Arabidopsis thaliana
P29388	NADH-ubiquinone oxidoreductase chain 5	ND5	NADH-UBIQUINONE OXIDOREDUCTASE CHAIN 5 (PTHR42829:SF2)	oxidoreductase(PC00176)	Arabidopsis thaliana
O22218	Calcium-transporting ATPase 4, plasma membrane-type	ACA4	CALCIUM-TRANSPORTING ATPASE 4, PLASMA MEMBRANE-TYPE (PTHR24093:SF438)	primary active transporter(PC00068)	Arabidopsis thaliana
Q9LF79	Calcium-transporting ATPase 8, plasma membrane-type	ACA8	CALCIUM-TRANSPORTING ATPASE 8, PLASMA MEMBRANE-TYPE (PTHR24093:SF439)	primary active transporter(PC00068)	Arabidopsis thaliana
P54144	Ammonium transporter 1 member 1	AMT1-1	AMMONIUM TRANSPORTER (PTHR11730:SF6)	primary active transporter(PC00068)	Arabidopsis thaliana
P31414	Pyrophosphate-energized vacuolar membrane proton pump 1	AVP1	PYROPHOSPHATE-ENERGIZED VACUOLAR MEMBRANE PROTON PUMP 1 (PTHR31998:SF52)		Arabidopsis thaliana
Q9SJY5	Mitochondrial uncoupling protein 5	PUMP5	MITOCHONDRIAL DICARBOXYLATE CARRIER (PTHR45618:SF13)	secondary carrier transporter(PC00258)	Arabidopsis thaliana
Q9FE38	Potassium transporter 3	POT3	POTASSIUM TRANSPORTER 3 (PTHR30540:SF108)	transporter(PC00227)	Arabidopsis thaliana
Q37145	Calcium-transporting ATPase 1	ACA1	CALCIUM-TRANSPORTING ATPASE 1 (PTHR24093:SF467)	primary active transporter(PC00068)	Arabidopsis thaliana
P20431	ATPase 3, plasma membrane-type	AHA3	ATPASE 3, PLASMA MEMBRANE-TYPE-RELATED (PTHR42861:SF67)	primary active transporter(PC00068)	Arabidopsis thaliana
P20649	ATPase 1, plasma membrane-type	AHA1	ATPASE 1, PLASMA MEMBRANE-TYPE (PTHR42861:SF134)	primary active transporter(PC00068)	Arabidopsis thaliana
Q9M2L4	Putative calcium-transporting ATPase 11, plasma membrane-type	ACA11	CALCIUM-TRANSPORTING ATPASE 11, PLASMA MEMBRANE-TYPE-RELATED (PTHR24093:SF462)	primary active transporter(PC00068)	Arabidopsis thaliana
Q9ZSR7	Triose phosphate/phosphate translocator TPT, chloroplastic	TPT	TRIOSE PHOSPHATE/PHOSPHATE TRANSLOCATOR TPT, CHLOROPLASTIC (PTHR11132:SF269)	secondary carrier transporter(PC00258)	Arabidopsis thaliana
O23087	Calcium-transporting ATPase 2, endoplasmic reticulum-type	ECA2	CALCIUM-TRANSPORTING ATPASE SARCOPLASMIC/ENDOPLASMIC RETICULUM TYPE (PTHR42861:SF102)	primary active transporter(PC00068)	Arabidopsis thaliana
Q9XES1	Calcium-transporting ATPase 4, endoplasmic reticulum-type	ECA4	CALCIUM-TRANSPORTING ATPASE 1, ENDOPLASMIC RETICULUM-TYPE-RELATED (PTHR42861:SF4)	primary active transporter(PC00068)	Arabidopsis thaliana
P31167	ADP,ATP carrier protein 1, mitochondrial	AAC1	ADP,ATP CARRIER PROTEIN 1, MITOCHONDRIAL (PTHR45635:SF41)	transfer/carrier protein(PC00219)	Arabidopsis thaliana
Q2V4F9	SPX domain-containing membrane protein At1g63010	At1g63010	SPX DOMAIN-CONTAINING PROTEIN (PTHR23510:SF62)		Arabidopsis thaliana
Q0WP36	Molybdate transporter 2	MOT2	MOLYBDATE TRANSPORTER 2 (PTHR31970:SF9)		Arabidopsis thaliana
O80960	At2g39210/T16B24.15	At2g39210	FAMILY PROTEIN, PUTATIVE, EXPRESSED-RELATED (PTHR21576:SF84)		Arabidopsis thaliana
P56756	NAD(P)H-quinone oxidoreductase subunit K, chloroplastic	ndhK	NADH DEHYDROGENASE [UBIQUINONE] IRON-SULFUR PROTEIN 7, MITOCHONDRIAL (PTHR11995:SF14)	dehydrogenase(PC00092)	Arabidopsis thaliana
Q8L636	Sodium/calcium exchanger NCL	NCL	SODIUM/CALCIUM EXCHANGER NCL (PTHR31503:SF36)	transporter(PC00227)	Arabidopsis thaliana

## Sheet: fatty acid metabolic process
protein ID	Gene description	Gene name	PANTHER Family/Subfamily	PANTHER protein class	Organism
Q9SIX1	3-ketoacyl-CoA synthase 9	KCS9	3-KETOACYL-COA SYNTHASE 9 (PTHR31561:SF23)		Arabidopsis thaliana
Q9LQP8	3-ketoacyl-CoA synthase 3	KCS3	3-KETOACYL-COA SYNTHASE 3 (PTHR31561:SF107)		Arabidopsis thaliana
Q8S8S1	Peroxisome biogenesis protein 16	PEX16	PEROXISOMAL MEMBRANE PROTEIN PEX16 (PTHR13299:SF0)		Arabidopsis thaliana
Q9SJH7	Citrate synthase 3, peroxisomal	CSY3	CITRATE SYNTHASE, PEROXISOMAL (PTHR11739:SF4)	transferase(PC00220)	Arabidopsis thaliana
O48780	3-ketoacyl-CoA synthase 11	KCS11	3-KETOACYL-COA SYNTHASE 11 (PTHR31561:SF103)		Arabidopsis thaliana
P38418	Lipoxygenase 2, chloroplastic	LOX2	LIPOXYGENASE 2, CHLOROPLASTIC (PTHR11771:SF89)	oxygenase(PC00177)	Arabidopsis thaliana
Q570B4	3-ketoacyl-CoA synthase 10	FDH	3-KETOACYL-COA SYNTHASE 10 (PTHR31561:SF2)		Arabidopsis thaliana
O65201	Acyl-coenzyme A oxidase 2, peroxisomal	ACX2	ACYL-COENZYME A OXIDASE (PTHR10909:SF378)	oxidoreductase(PC00176)	Arabidopsis thaliana
Q6R3K6	Probable metal-nicotianamine transporter YSL6	YSL6	OLIGOPEPTIDE TRANSPORTER YGL114W-RELATED (PTHR31645:SF0)	transporter(PC00227)	Arabidopsis thaliana
F4HU51	Acyl-CoA thioesterase II	At1g01710	ACYL-COENZYME A THIOESTERASE 8 (PTHR11066:SF34)	esterase(PC00097)	Arabidopsis thaliana
P46313	Delta(12)-fatty-acid desaturase	FAD2	DELTA(12)-FATTY-ACID DESATURASE (PTHR32100:SF13)		Arabidopsis thaliana
Q9LXS6	Citrate synthase 2, peroxisomal	CSY2	CITRATE SYNTHASE 1, PEROXISOMAL-RELATED (PTHR11739:SF27)	transferase(PC00220)	Arabidopsis thaliana
Q8W471	Long-chain-fatty-acid--[acyl-carrier-protein] ligase AEE15, chloroplastic	AAE15	LONG-CHAIN-FATTY-ACID--[ACYL-CARRIER-PROTEIN] LIGASE AEE15, CHLOROPLASTIC (PTHR43813:SF8)		Arabidopsis thaliana
P46312	Omega-6 fatty acid desaturase, chloroplastic	FAD6	DELTA(12) FATTY ACID DESATURASE FAT-2 (PTHR32100:SF35)		Arabidopsis thaliana
Q9SGH6	Alpha-dioxygenase 1	DOX1	ALPHA-DIOXYGENASE 1 (PTHR11903:SF11)	oxygenase(PC00177)	Arabidopsis thaliana
P56765	Acetyl-coenzyme A carboxylase carboxyl transferase subunit beta, chloroplastic	accD	ACETYL-COENZYME A CARBOXYLASE CARBOXYL TRANSFERASE SUBUNIT BETA, CHLOROPLASTIC (PTHR42995:SF5)		Arabidopsis thaliana
Q8RWZ3	Probable acyl-CoA dehydrogenase IBR3	IBR3	ACYL-COA DEHYDROGENASE FAMILY MEMBER 11 (PTHR48083:SF13)	dehydrogenase(PC00092)	Arabidopsis thaliana
Q9ZPI6	Peroxisomal fatty acid beta-oxidation multifunctional protein AIM1	AIM1	PEROXISOMAL BIFUNCTIONAL ENZYME (PTHR23309:SF49)	dehydrogenase(PC00092)	Arabidopsis thaliana
Q9LTV6	Peroxisomal 2,4-dienoyl-CoA reductase [(3E)-enoyl-CoA-producing]	At3g12800	PEROXISOMAL 2,4-DIENOYL-COA REDUCTASE [(3E)-ENOYL-COA-PRODUCING] (PTHR43296:SF2)	reductase(PC00198)	Arabidopsis thaliana
Q93WG3	Chloroplast J-like domain 1	CJD1	CHLOROPLAST J-LIKE DOMAIN 1 (PTHR33372:SF5)		Arabidopsis thaliana
Q9LX13	(3R)-hydroxymyristoyl-[acyl-carrier-protein] dehydratase	At5g10160	(3R)-HYDROXYMYRISTOYL-[ACYL-CARRIER-PROTEIN] DEHYDRATASE (PTHR30272:SF1)	dehydratase(PC00091)	Arabidopsis thaliana
Q94FB9	ABC transporter D family member 1	ABCD1	PEROXISOMAL LONG-CHAIN FATTY ACID IMPORT PROTEIN 2 (PTHR11384:SF56)	ATP-binding cassette (ABC) transporter(PC00003)	Arabidopsis thaliana
P38389	Protein transport protein Sec61 subunit beta	At2g45070	PROTEIN TRANSPORT PROTEIN SEC61 SUBUNIT BETA (PTHR13509:SF2)	membrane traffic protein(PC00150)	Arabidopsis thaliana
Q9LZ72	3-ketoacyl-CoA synthase 19	KCS19	3-KETOACYL-COA SYNTHASE 19 (PTHR31561:SF106)		Arabidopsis thaliana
Q9FMN0	Sterol carrier protein 2	SCP2	SCP2 STEROL-BINDING DOMAIN-CONTAINING PROTEIN 1 (PTHR10094:SF25)	transfer/carrier protein(PC00219)	Arabidopsis thaliana
Q9SIE3	(3R)-hydroxymyristoyl-[acyl-carrier-protein] dehydratase	At2g22230	(3R)-HYDROXYMYRISTOYL-[ACYL-CARRIER-PROTEIN] DEHYDRATASE (PTHR30272:SF13)	dehydratase(PC00091)	Arabidopsis thaliana

[truncated: 5 more sheets: fatty acid catabolic process, chlorophyll biosynthetic proces, carbohydrate transport, cellular response to Ca2+, Ca2+ transmembrane transport]
