# Supplementary material for: Comparative analysis of wild-type and chloroplast MCU-deficient plants reveals multiple consequences of chloroplast calcium handling under drought stress
Source: Front Plant Sci. 2023 Aug 25;14:1228060. doi: 10.3389/fpls.2023.1228060 (PMC10485843; doi:10.3389/fpls.2023.1228060)
Supplement: Supplementary file 15 [file Table_9.xlsx]

## Sheet: translation
protein ID	Gene description	Gene name	PANTHER Family/Subfamily	PANTHER protein class	Organism
P49201	40S ribosomal protein S23-2	RPS23B	40S RIBOSOMAL PROTEIN S23-2 (PTHR11652:SF70)	ribosomal protein(PC00202)	Arabidopsis thaliana
P56804	30S ribosomal protein S14, chloroplastic	rps14	28S RIBOSOMAL PROTEIN S14, MITOCHONDRIAL (PTHR19836:SF19)	ribosomal protein(PC00202)	Arabidopsis thaliana
P49206	40S ribosomal protein S26-1	RPS26A	40S RIBOSOMAL PROTEIN S26 (PTHR12538:SF0)	ribosomal protein(PC00202)	Arabidopsis thaliana
Q9LUD4	60S ribosomal protein L18a-3	RPL18AC	60S RIBOSOMAL PROTEIN L18A (PTHR10052:SF1)	ribosomal protein(PC00202)	Arabidopsis thaliana
Q9SSK1	Asparagine--tRNA ligase, cytoplasmic 3	SYNC3	ASPARAGINE--TRNA LIGASE, CYTOPLASMIC 1-RELATED (PTHR22594:SF54)	aminoacyl-tRNA synthetase(PC00047)	Arabidopsis thaliana
Q43292	60S ribosomal protein L37-2	RPL37B	60S RIBOSOMAL PROTEIN L37-1-RELATED (PTHR10768:SF25)	ribosomal protein(PC00202)	Arabidopsis thaliana
Q84WM9	Elongation factor 1-beta 1	At5g12110	ELONGATION FACTOR 1-BETA 1 (PTHR11595:SF84)	translation elongation factor(PC00222)	Arabidopsis thaliana
O23627	Glycine--tRNA ligase, mitochondrial 1	At1g29880	GLYCINE--TRNA LIGASE (PTHR10745:SF0)	aminoacyl-tRNA synthetase(PC00047)	Arabidopsis thaliana
O80929	60S ribosomal protein L36-1	RPL36A	60S RIBOSOMAL PROTEIN L36-1-RELATED (PTHR10114:SF14)	ribosomal protein(PC00202)	Arabidopsis thaliana
O65569	40S ribosomal protein S11-2	RPS11B	40S RIBOSOMAL PROTEIN S11-2 (PTHR10744:SF46)	ribosomal protein(PC00202)	Arabidopsis thaliana
P36212	50S ribosomal protein L12-3, chloroplastic	RPL12C	39S RIBOSOMAL PROTEIN L12, MITOCHONDRIAL (PTHR45987:SF4)	ribosomal protein(PC00202)	Arabidopsis thaliana
Q9FVQ1	Nucleolin 1	NUCL1	NUCLEOLIN 1 (PTHR23236:SF77)	translation initiation factor(PC00224)	Arabidopsis thaliana
P16180	30S ribosomal protein S17, chloroplastic	RPS17	30S RIBOSOMAL PROTEIN S17, CHLOROPLASTIC (PTHR10744:SF7)	ribosomal protein(PC00202)	Arabidopsis thaliana
P49205	40S ribosomal protein S17-1	RPS17A	40S RIBOSOMAL PROTEIN S17-1-RELATED (PTHR10732:SF7)	ribosomal protein(PC00202)	Arabidopsis thaliana
Q93VT9	60S ribosomal protein L10-1	RPL10A	60S RIBOSOMAL PROTEIN L10-1-RELATED (PTHR11726:SF43)	ribosomal protein(PC00202)	Arabidopsis thaliana
O23290	60S ribosomal protein L36a	RPL36AB	60S RIBOSOMAL PROTEIN L36A (PTHR10369:SF35)	ribosomal protein(PC00202)	Arabidopsis thaliana
P42036	40S ribosomal protein S14-3	RPS14C	RIBOSOMAL PROTEIN S14 (PTHR11759:SF1)	ribosomal protein(PC00202)	Arabidopsis thaliana
P51414	60S ribosomal protein L26-1	RPL26A	60S RIBOSOMAL PROTEIN L26-1-RELATED (PTHR11143:SF17)	ribosomal protein(PC00202)	Arabidopsis thaliana
Q8LBI1	60S ribosomal protein L5-1	RPL5A	60S RIBOSOMAL PROTEIN L5-1-RELATED (PTHR23410:SF35)	ribosomal protein(PC00202)	Arabidopsis thaliana
P49688	40S ribosomal protein S2-3	RPS2C	40S RIBOSOMAL PROTEIN S2-1-RELATED (PTHR13718:SF115)	ribosomal protein(PC00202)	Arabidopsis thaliana
P34788	40S ribosomal protein S18	RPS18C	40S RIBOSOMAL PROTEIN S18 (PTHR10871:SF3)	ribosomal protein(PC00202)	Arabidopsis thaliana
Q9SCX3	Elongation factor 1-beta 2	At5g19510	ELONGATION FACTOR 1-BETA 2 (PTHR11595:SF66)	translation elongation factor(PC00222)	Arabidopsis thaliana
O48549	40S ribosomal protein S6-1	RPS6A	40S RIBOSOMAL PROTEIN S6 (PTHR11502:SF6)	ribosomal protein(PC00202)	Arabidopsis thaliana
Q9LXG1	40S ribosomal protein S9-1	RPS9B	40S RIBOSOMAL PROTEIN S9-1 (PTHR11831:SF26)	ribosomal protein(PC00202)	Arabidopsis thaliana
Q9SF53	60S ribosomal protein L35-1	RPL35A	60S RIBOSOMAL PROTEIN L35-1-RELATED (PTHR45722:SF17)	ribosomal protein(PC00202)	Arabidopsis thaliana
P93736	Valine--tRNA ligase, mitochondrial 1	TWN2	VALYL-TRNA SYNTHETASE (PTHR11946:SF109)	aminoacyl-tRNA synthetase(PC00047)	Arabidopsis thaliana
Q8L8Y0	40S ribosomal protein S2-1	RPS2A	40S RIBOSOMAL PROTEIN S2-1-RELATED (PTHR13718:SF115)	ribosomal protein(PC00202)	Arabidopsis thaliana
Q5XF75	Elongation factor Ts, mitochondrial	EFTS	ELONGATION FACTOR TS, MITOCHONDRIAL (PTHR11741:SF0)	translation elongation factor(PC00222)	Arabidopsis thaliana
Q42347	60S ribosomal protein L24-1	RPL24A	60S RIBOSOMAL PROTEIN L24-1-RELATED (PTHR10792:SF51)	ribosomal protein(PC00202)	Arabidopsis thaliana
P51430	40S ribosomal protein S6-2	RPS6B	40S RIBOSOMAL PROTEIN S6-2 (PTHR11502:SF17)	ribosomal protein(PC00202)	Arabidopsis thaliana
P48006	Elongation factor 1-delta 1	At1g30230	ELONGATION FACTOR 1-BETA (PTHR11595:SF21)	translation elongation factor(PC00222)	Arabidopsis thaliana
Q9FLF0	40S ribosomal protein S9-2	RPS9C	40S RIBOSOMAL PROTEIN S9-2 (PTHR11831:SF47)	ribosomal protein(PC00202)	Arabidopsis thaliana
Q9ASV6	30S ribosomal protein S20, chloroplastic	RPS20	30S RIBOSOMAL PROTEIN S20, CHLOROPLASTIC (PTHR33398:SF1)	ribosomal protein(PC00202)	Arabidopsis thaliana
Q93VG5	40S ribosomal protein S8-1	RPS8A	40S RIBOSOMAL PROTEIN S8 (PTHR10394:SF3)	ribosomal protein(PC00202)	Arabidopsis thaliana
Q9SS17	40S ribosomal protein S24-1	RPS24A	40S RIBOSOMAL PROTEIN S24 (PTHR10496:SF0)	ribosomal protein(PC00202)	Arabidopsis thaliana
O04202	Eukaryotic translation initiation factor 3 subunit F	TIF3F1	EUKARYOTIC TRANSLATION INITIATION FACTOR 3 SUBUNIT F (PTHR10540:SF6)	translation initiation factor(PC00224)	Arabidopsis thaliana
P56799	30S ribosomal protein S4, chloroplastic	rps4	37S RIBOSOMAL PROTEIN NAM9, MITOCHONDRIAL (PTHR11831:SF4)	ribosomal protein(PC00202)	Arabidopsis thaliana
Q9LYK9	40S ribosomal protein S26-3	RPS26C	40S RIBOSOMAL PROTEIN S26 (PTHR12538:SF0)	ribosomal protein(PC00202)	Arabidopsis thaliana
P62126	30S ribosomal protein S12, chloroplastic	rps12-B	30S RIBOSOMAL PROTEIN S12, CHLOROPLASTIC (PTHR11652:SF68)	ribosomal protein(PC00202)	Arabidopsis thaliana
Q9FYR6	Proline--tRNA ligase, chloroplastic/mitochondrial	OVA6	PROLINE--TRNA LIGASE, CHLOROPLASTIC/MITOCHONDRIAL (PTHR43382:SF3)	aminoacyl-tRNA synthetase(PC00047)	Arabidopsis thaliana

## Sheet: sulfur compound metabolic proc
protein ID	Gene description	Gene name	PANTHER Family/Subfamily	PANTHER protein class	Organism
Q94AR8	3-isopropylmalate dehydratase large subunit, chloroplastic	IIL1	HOMOACONITASE, MITOCHONDRIAL (PTHR43822:SF2)		Arabidopsis thaliana
Q9LUT2	S-adenosylmethionine synthase 4	METK4	S-ADENOSYLMETHIONINE SYNTHASE 4 (PTHR11964:SF70)	nucleotidyltransferase(PC00174)	Arabidopsis thaliana
O50008	5-methyltetrahydropteroyltriglutamate--homocysteine methyltransferase 1	MS1	5-METHYLTETRAHYDROPTEROYLTRIGLUTAMATE--HOMOCYSTEINE METHYLTRANSFERASE 1 (PTHR30519:SF24)	methyltransferase(PC00155)	Arabidopsis thaliana
Q0WP12	Thiocyanate methyltransferase 1	HOL1	THIOCYANATE METHYLTRANSFERASE 1 (PTHR32183:SF13)		Arabidopsis thaliana
Q9M401	Branched-chain-amino-acid aminotransferase 3, chloroplastic	BCAT3	BRANCHED-CHAIN-AMINO-ACID AMINOTRANSFERASE 3, CHLOROPLASTIC-RELATED (PTHR42825:SF2)	transaminase(PC00216)	Arabidopsis thaliana
Q9M1W4	Homocysteine S-methyltransferase 2	HMT-2	HOMOCYSTEINE S-METHYLTRANSFERASE 2 (PTHR46015:SF5)		Arabidopsis thaliana
Q9SE50	Beta-D-glucopyranosyl abscisate beta-glucosidase	BGLU18	BETA-D-GLUCOPYRANOSYL ABSCISATE BETA-GLUCOSIDASE (PTHR10353:SF179)	glycosidase(PC00110)	Arabidopsis thaliana
Q9C8L4	Persulfide dioxygenase ETHE1 homolog, mitochondrial	GLY3	PERSULFIDE DIOXYGENASE ETHE1, MITOCHONDRIAL (PTHR43084:SF1)	oxygenase(PC00177)	Arabidopsis thaliana
Q42546	SAL1 phosphatase	SAL1	3'(2'),5'-BISPHOSPHATE NUCLEOTIDASE (PTHR43200:SF6)	phosphatase(PC00181)	Arabidopsis thaliana
O82392	Phosphomethylpyrimidine synthase, chloroplastic	THIC	PHOSPHOMETHYLPYRIMIDINE SYNTHASE, CHLOROPLASTIC (PTHR30557:SF1)		Arabidopsis thaliana
Q9LZ66	Assimilatory sulfite reductase (ferredoxin), chloroplastic	SIR	SULFITE REDUCTASE [NADPH] SUBUNIT BETA (PTHR11493:SF47)	reductase(PC00198)	Arabidopsis thaliana
Q9S6Z7	Bifunctional L-3-cyanoalanine synthase/cysteine synthase D1	CYSD1	BIFUNCTIONAL L-3-CYANOALANINE SYNTHASE/CYSTEINE SYNTHASE D1 (PTHR10314:SF195)	lyase(PC00144)	Arabidopsis thaliana
O23255	Adenosylhomocysteinase 1	SAHH1	ADENOSYLHOMOCYSTEINASE 1 (PTHR23420:SF29)	hydrolase(PC00121)	Arabidopsis thaliana
Q8H1Q2	Cytosolic Fe-S cluster assembly factor NBP35	NBP35	CYTOSOLIC FE-S CLUSTER ASSEMBLY FACTOR NUBP2 (PTHR23264:SF19)		Arabidopsis thaliana
Q940Q1	Probable pectate lyase 1	At1g04680	PECTATE LYASE 1-RELATED (PTHR31683:SF130)	lyase(PC00144)	Arabidopsis thaliana
P53780	Cystathionine beta-lyase, chloroplastic	At3g57050	CYSTATHIONINE BETA-LYASE (PTHR11808:SF50)	lyase(PC00144)	Arabidopsis thaliana
Q8L7C9	Glutathione S-transferase U20	GSTU20	GLUTATHIONE S-TRANSFERASE U20 (PTHR11260:SF601)	transferase(PC00220)	Arabidopsis thaliana
Q9M0G0	Glutathione hydrolase 3	GGT3	GAMMA-GLUTAMYL TRANSPEPTIDASE, ISOFORM A (PTHR11686:SF9)	protease(PC00190)	Arabidopsis thaliana
Q9FI25	Berberine bridge enzyme-like 27	At5g44410	BERBERINE BRIDGE ENZYME-LIKE 27-RELATED (PTHR32448:SF70)		Arabidopsis thaliana
O23264	Selenium-binding protein 1	SBP1	SELENIUM-BINDING PROTEIN 1 (PTHR23300:SF11)	defense/immunity protein(PC00090)	Arabidopsis thaliana
Q8GUN2	Adenylylsulfatase HINT1	HINT1	ADENYLYLSULFATASE HINT1 (PTHR23089:SF40)	nucleotide phosphatase(PC00173)	Arabidopsis thaliana
Q43870	ATP sulfurylase 2	APS2	ATP SULFURYLASE 2 (PTHR11055:SF37)		Arabidopsis thaliana
F4I7X1	SKU5-similar 6	SKS6	SKU5-SIMILAR 6 (PTHR11709:SF247)	oxidase(PC00175)	Arabidopsis thaliana
Q9FWR4	Glutathione S-transferase DHAR1, mitochondrial	DHAR1	F18O14.31-RELATED (PTHR44420:SF4)	transferase(PC00220)	Arabidopsis thaliana
P17562	S-adenosylmethionine synthase 2	SAM2	S-ADENOSYLMETHIONINE SYNTHASE 1-RELATED (PTHR11964:SF63)	nucleotidyltransferase(PC00174)	Arabidopsis thaliana
Q9SDM9	Nitrile-specifier protein 1	NSP1	NITRILE-SPECIFIER PROTEIN 1-RELATED (PTHR47435:SF5)		Arabidopsis thaliana
Q9FMT1	3-isopropylmalate dehydrogenase 1, chloroplastic	IMDH1	3-ISOPROPYLMALATE DEHYDROGENASE 1, CHLOROPLASTIC-RELATED (PTHR42979:SF5)	dehydrogenase(PC00092)	Arabidopsis thaliana
Q9LK36	Adenosylhomocysteinase 2	SAHH2	ADENOSYLHOMOCYSTEINASE 2 (PTHR23420:SF16)	hydrolase(PC00121)	Arabidopsis thaliana
Q9SJL8	S-adenosylmethionine synthase 3	METK3	S-ADENOSYLMETHIONINE SYNTHASE 3 (PTHR11964:SF61)	nucleotidyltransferase(PC00174)	Arabidopsis thaliana
O64530	Thiosulfate/3-mercaptopyruvate sulfurtransferase 1, mitochondrial	STR1	SULFURTRANSFERASE (PTHR11364:SF27)	transferase(PC00220)	Arabidopsis thaliana
Q94CE5	Gamma-aminobutyrate transaminase POP2, mitochondrial	POP2	ADENOSYLMETHIONINE-8-AMINO-7-OXONONANOATE AMINOTRANSFERASE (PTHR42684:SF3)	transaminase(PC00216)	Arabidopsis thaliana
Q9ZPZ4	T31J12.3 protein	At1g09310	T31J12.3 PROTEIN (PTHR31676:SF180)		Arabidopsis thaliana
P23686	S-adenosylmethionine synthase 1	SAM1	S-ADENOSYLMETHIONINE SYNTHASE 1-RELATED (PTHR11964:SF63)	nucleotidyltransferase(PC00174)	Arabidopsis thaliana
P42770	Glutathione reductase, chloroplastic	EMB2360	GLUTATHIONE REDUCTASE, CHLOROPLASTIC (PTHR48105:SF24)	reductase(PC00198)	Arabidopsis thaliana
Q9S850	Sulfite oxidase	SOX	SULFITE OXIDASE, MITOCHONDRIAL (PTHR19372:SF7)	reductase(PC00198)	Arabidopsis thaliana
Q9ASY9	Bifunctional TENA-E protein	TENA_E	BIFUNCTIONAL TENA-E PROTEIN (PTHR43198:SF5)	transferase(PC00220)	Arabidopsis thaliana
Q9SRV5	5-methyltetrahydropteroyltriglutamate--homocysteine methyltransferase 2	MS2	5-METHYLTETRAHYDROPTEROYLTRIGLUTAMATE--HOMOCYSTEINE METHYLTRANSFERASE 2 (PTHR30519:SF27)	methyltransferase(PC00155)	Arabidopsis thaliana
P48641	Glutathione reductase, cytosolic	At3g24170	GLUTATHIONE REDUCTASE, CYTOSOLIC (PTHR48105:SF8)	reductase(PC00198)	Arabidopsis thaliana
Q9SU81	Alkaline-phosphatase-like family protein	At4g29700	ALKALINE-PHOSPHATASE-LIKE FAMILY PROTEIN (PTHR10151:SF110)	hydrolase(PC00121)	Arabidopsis thaliana
Q9ZRW8	Glutathione S-transferase U19	GSTU19	GLUTATHIONE S-TRANSFERASE U19 (PTHR11260:SF781)	transferase(PC00220)	Arabidopsis thaliana
Q9C9D0	Cytosolic sulfotransferase 16	SOT16	CYTOSOLIC SULFOTRANSFERASE 16 (PTHR11783:SF246)	transferase(PC00220)	Arabidopsis thaliana
Q8W108	1,2-dihydroxy-3-keto-5-methylthiopentene dioxygenase 3	ARD3	1,2-DIHYDROXY-3-KETO-5-METHYLTHIOPENTENE DIOXYGENASE (PTHR23418:SF0)	oxygenase(PC00177)	Arabidopsis thaliana
Q24JL3	Thiosulfate/3-mercaptopyruvate sulfurtransferase 2	STR2	SULFURTRANSFERASE (PTHR11364:SF27)	transferase(PC00220)	Arabidopsis thaliana
Q9MBH2	Protein AIG2 B	AIG2B	PROTEIN AIG2 A-RELATED (PTHR31544:SF12)		Arabidopsis thaliana
Q9C9C9	Cytosolic sulfotransferase 18	SOT18	CYTOSOLIC SULFOTRANSFERASE 18 (PTHR11783:SF166)	transferase(PC00220)	Arabidopsis thaliana
Q9LE06	Methionine aminotransferase BCAT4	BCAT4	METHIONINE AMINOTRANSFERASE BCAT4 (PTHR42825:SF8)	transaminase(PC00216)	Arabidopsis thaliana
O48588	Molybdenum cofactor sulfurase family protein	T19K24.17	MOLYBDENUM COFACTOR SULFURASE FAMILY PROTEIN (PTHR14237:SF54)		Arabidopsis thaliana
Q9C5N8	GDSL esterase/lipase At1g54020	At1g54020	BNAC06G06760D PROTEIN (PTHR45648:SF97)	lipase(PC00143)	Arabidopsis thaliana
Q9FIZ7	5-oxoprolinase	OXP1	5-OXOPROLINASE (PTHR11365:SF2)	hydrolase(PC00121)	Arabidopsis thaliana
Q9SRD4	Indole glucosinolate O-methyltransferase 5	IGMT5	INDOLE GLUCOSINOLATE O-METHYLTRANSFERASE 5 (PTHR11746:SF194)	methyltransferase(PC00155)	Arabidopsis thaliana
O80948	Jacalin-related lectin 23	JAL23	JACALIN-RELATED LECTIN 22-RELATED (PTHR47293:SF27)		Arabidopsis thaliana
Q9LV33	Beta-glucosidase 44	BGLU44	BETA-GLUCOSIDASE 44 (PTHR10353:SF28)	glycosidase(PC00110)	Arabidopsis thaliana
O80990	Protein CIA1	CIA1	CYTOSOLIC IRON-SULFUR PROTEIN ASSEMBLY PROTEIN CIAO1-RELATED (PTHR19920:SF0)		Arabidopsis thaliana
A8MS68	Dihydrolipoyl dehydrogenase 1, chloroplastic	LPD1	DIHYDROLIPOYL DEHYDROGENASE, MITOCHONDRIAL (PTHR22912:SF151)	oxidoreductase(PC00176)	Arabidopsis thaliana
P55217	Cystathionine gamma-synthase 1, chloroplastic	CGS1	CYSTATHIONINE GAMMA-SYNTHASE 1, CHLOROPLASTIC-RELATED (PTHR43379:SF1)	lyase(PC00144)	Arabidopsis thaliana
Q8LE52	Glutathione S-transferase DHAR3, chloroplastic	DHAR3	GLUTATHIONE S-TRANSFERASE DHAR3, CHLOROPLASTIC (PTHR44420:SF1)	transferase(PC00220)	Arabidopsis thaliana
P46309	Glutamate--cysteine ligase, chloroplastic	GSH1	GLUTAMATE--CYSTEINE LIGASE, CHLOROPLASTIC (PTHR34378:SF1)	ligase(PC00142)	Arabidopsis thaliana
Q501F7	At1g21440	At1g21440	BNACNNG47390D PROTEIN (PTHR42905:SF9)	mutase(PC00160)	Arabidopsis thaliana
Q43725	Cysteine synthase, mitochondrial	OASC	CYSTEINE SYNTHASE 1 (PTHR10314:SF241)	lyase(PC00144)	Arabidopsis thaliana
O24457	Pyruvate dehydrogenase E1 component subunit alpha-3, chloroplastic	PDH-E1 ALPHA	PYRUVATE DEHYDROGENASE E1 COMPONENT SUBUNIT ALPHA (PTHR11516:SF60)	dehydrogenase(PC00092)	Arabidopsis thaliana

## Sheet: S-adenosylmethionine metabolic
protein ID	Gene description	Gene name	PANTHER Family/Subfamily	PANTHER protein class	Organism
Q9LUT2	S-adenosylmethionine synthase 4	METK4	S-ADENOSYLMETHIONINE SYNTHASE 4 (PTHR11964:SF70)	nucleotidyltransferase(PC00174)	Arabidopsis thaliana
O23255	Adenosylhomocysteinase 1	SAHH1	ADENOSYLHOMOCYSTEINASE 1 (PTHR23420:SF29)	hydrolase(PC00121)	Arabidopsis thaliana
P17562	S-adenosylmethionine synthase 2	SAM2	S-ADENOSYLMETHIONINE SYNTHASE 1-RELATED (PTHR11964:SF63)	nucleotidyltransferase(PC00174)	Arabidopsis thaliana
Q9SJL8	S-adenosylmethionine synthase 3	METK3	S-ADENOSYLMETHIONINE SYNTHASE 3 (PTHR11964:SF61)	nucleotidyltransferase(PC00174)	Arabidopsis thaliana
Q9LK36	Adenosylhomocysteinase 2	SAHH2	ADENOSYLHOMOCYSTEINASE 2 (PTHR23420:SF16)	hydrolase(PC00121)	Arabidopsis thaliana
P23686	S-adenosylmethionine synthase 1	SAM1	S-ADENOSYLMETHIONINE SYNTHASE 1-RELATED (PTHR11964:SF63)	nucleotidyltransferase(PC00174)	Arabidopsis thaliana

## Sheet: response to ROS
protein ID	Gene description	Gene name	PANTHER Family/Subfamily	PANTHER protein class	Organism
Q42403	Thioredoxin H3	TRX3	THIOREDOXIN H3 (PTHR10438:SF410)	oxidoreductase(PC00176)	Arabidopsis thaliana
Q9FL96	Protein DSS1 HOMOLOG ON CHROMOSOME V	DSS1(V)	PROTEIN DELETION OF SUV3 SUPPRESSOR 1(I)-RELATED (PTHR16771:SF17)	protease(PC00190)	Arabidopsis thaliana
P06525	Alcohol dehydrogenase class-P	ADH1	ALCOHOL DEHYDROGENASE CLASS-P (PTHR43880:SF26)	dehydrogenase(PC00092)	Arabidopsis thaliana
O81235	Superoxide dismutase [Mn] 1, mitochondrial	MSD1	SUPEROXIDE DISMUTASE [MN], MITOCHONDRIAL (PTHR11404:SF6)	oxidoreductase(PC00176)	Arabidopsis thaliana
Q9FGT8	Temperature-induced lipocalin-1	TIL	APOLIPOPROTEIN D (PTHR10612:SF34)	apolipoprotein(PC00052)	Arabidopsis thaliana
O82089	Copper transport protein CCH	CCH	COPPER TRANSPORT PROTEIN CCH (PTHR22814:SF310)		Arabidopsis thaliana
Q9SCX8	Purple acid phosphatase 17	PAP17	TARTRATE-RESISTANT ACID PHOSPHATASE TYPE 5 (PTHR10161:SF14)	phosphatase(PC00181)	Arabidopsis thaliana
Q42547	Catalase-3	CAT3	CATALASE-3 (PTHR11465:SF43)	peroxidase(PC00180)	Arabidopsis thaliana
Q9LYN2	Ferritin-3, chloroplastic	FER3	FERRITIN-3, CHLOROPLASTIC (PTHR11431:SF102)	storage protein(PC00210)	Arabidopsis thaliana
Q06738	Low-temperature-induced 78 kDa protein	RD29A	LOW-TEMPERATURE-INDUCED 65 KDA PROTEIN-RELATED (PTHR33836:SF1)		Arabidopsis thaliana
O23264	Selenium-binding protein 1	SBP1	SELENIUM-BINDING PROTEIN 1 (PTHR23300:SF11)	defense/immunity protein(PC00090)	Arabidopsis thaliana
Q9FWR4	Glutathione S-transferase DHAR1, mitochondrial	DHAR1	F18O14.31-RELATED (PTHR44420:SF4)	transferase(PC00220)	Arabidopsis thaliana
P24704	Superoxide dismutase [Cu-Zn] 1	CSD1	SUPEROXIDE DISMUTASE [CU-ZN] (PTHR10003:SF71)	oxidoreductase(PC00176)	Arabidopsis thaliana
Q05431	L-ascorbate peroxidase 1, cytosolic	APX1	L-ASCORBATE PEROXIDASE 1, CYTOSOLIC (PTHR31356:SF60)		Arabidopsis thaliana
Q38806	22.0 kDa heat shock protein	HSP22.0	22.0 KDA HEAT SHOCK PROTEIN (PTHR11527:SF267)	chaperone(PC00072)	Arabidopsis thaliana
Q42592	L-ascorbate peroxidase S, chloroplastic/mitochondrial	APXS	L-ASCORBATE PEROXIDASE S, CHLOROPLASTIC/MITOCHONDRIAL (PTHR31356:SF1)		Arabidopsis thaliana
P21276	Superoxide dismutase [Fe] 1, chloroplastic	FSD1	SUPEROXIDE DISMUTASE [FE] 1, CHLOROPLASTIC (PTHR42769:SF8)	oxidoreductase(PC00176)	Arabidopsis thaliana
Q39101	Ferritin-1, chloroplastic	FER1	FERRITIN-1, CHLOROPLASTIC (PTHR11431:SF122)	storage protein(PC00210)	Arabidopsis thaliana
Q8LPL3	L-ascorbate oxidase	AAO	L-ASCORBATE OXIDASE (PTHR11709:SF302)	oxidase(PC00175)	Arabidopsis thaliana
P46309	Glutamate--cysteine ligase, chloroplastic	GSH1	GLUTAMATE--CYSTEINE LIGASE, CHLOROPLASTIC (PTHR34378:SF1)	ligase(PC00142)	Arabidopsis thaliana
Q8GUQ8	Xanthine dehydrogenase 1	XDH1	XANTHINE DEHYDROGENASE (PTHR11908:SF100)	oxidoreductase(PC00176)	Arabidopsis thaliana
Q9LD47	Copper chaperone for superoxide dismutase, chloroplastic/cytosolic	CCS	COPPER CHAPERONE FOR SUPEROXIDE DISMUTASE (PTHR10003:SF86)	oxidoreductase(PC00176)	Arabidopsis thaliana

## Sheet: response to desiccation
protein ID	Gene description	Gene name	PANTHER Family/Subfamily	PANTHER protein class	Organism
Q08298	BURP domain protein RD22	RD22	BURP DOMAIN PROTEIN RD22 (PTHR31236:SF2)		Arabidopsis thaliana
Q94II5	Adenine nucleotide alpha hydrolases-like superfamily protein	RD2	ADENINE NUCLEOTIDE ALPHA HYDROLASES-LIKE SUPERFAMILY PROTEIN (PTHR47583:SF1)	hydrolase(PC00121)	Arabidopsis thaliana
O80576	At2g44060	late embryogenesis abundant 26	OS03G0843300 PROTEIN (PTHR31459:SF2)		Arabidopsis thaliana
Q06738	Low-temperature-induced 78 kDa protein	RD29A	LOW-TEMPERATURE-INDUCED 65 KDA PROTEIN-RELATED (PTHR33836:SF1)		Arabidopsis thaliana
O03983	Probable desiccation-related protein LEA14	LEA14	DESICCATION-RELATED PROTEIN LEA14-RELATED (PTHR31459:SF19)		Arabidopsis thaliana
Q9SYG7	Aldehyde dehydrogenase family 7 member B4	ALDH7B4	ALPHA-AMINOADIPIC SEMIALDEHYDE DEHYDROGENASE (PTHR43521:SF1)	dehydrogenase(PC00092)	Arabidopsis thaliana

## Sheet: protein glutathionylation
protein ID	Gene description	Gene name	PANTHER Family/Subfamily	PANTHER protein class	Organism
Q9FWR4	Glutathione S-transferase DHAR1, mitochondrial	DHAR1	F18O14.31-RELATED (PTHR44420:SF4)	transferase(PC00220)	Arabidopsis thaliana
Q9M2W2	Glutathione S-transferase L2, chloroplastic	GSTL2	GLUTATHIONE S-TRANSFERASE L2, CHLOROPLASTIC (PTHR44328:SF11)	transferase(PC00220)	Arabidopsis thaliana
Q9LZ06	Glutathione S-transferase L3	GSTL3	GLUTATHIONE S-TRANSFERASE L1-RELATED (PTHR44328:SF6)	transferase(PC00220)	Arabidopsis thaliana
Q8LE52	Glutathione S-transferase DHAR3, chloroplastic	DHAR3	GLUTATHIONE S-TRANSFERASE DHAR3, CHLOROPLASTIC (PTHR44420:SF1)	transferase(PC00220)	Arabidopsis thaliana

## Sheet: protein folding
protein ID	Gene description	Gene name	PANTHER Family/Subfamily	PANTHER protein class	Organism
Q42403	Thioredoxin H3	TRX3	THIOREDOXIN H3 (PTHR10438:SF410)	oxidoreductase(PC00176)	Arabidopsis thaliana
Q38931	Peptidyl-prolyl cis-trans isomerase FKBP62	FKBP62	PEPTIDYL-PROLYL CIS-TRANS ISOMERASE FKBP62 (PTHR10516:SF433)	chaperone(PC00072)	Arabidopsis thaliana
Q93YR3	FAM10 family protein At4g22670	At4g22670	HSC70-INTERACTING PROTEIN (PTHR45883:SF2)		Arabidopsis thaliana
Q8L7U4	Co-chaperone protein p23-1	P23-1	CO-CHAPERONE PROTEIN P23-1 (PTHR22932:SF20)	chaperone(PC00072)	Arabidopsis thaliana
Q9FJL3	Peptidyl-prolyl cis-trans isomerase FKBP65	FKBP65	PEPTIDYL-PROLYL CIS-TRANS ISOMERASE FKBP65 (PTHR10516:SF456)	chaperone(PC00072)	Arabidopsis thaliana
O80504	10 kDa chaperonin 2, chloroplastic	CPN10-2	10 KDA CHAPERONIN 1, CHLOROPLASTIC-RELATED (PTHR10772:SF13)	chaperonin(PC00073)	Arabidopsis thaliana
O04151	Calreticulin-1	CRT1	CALRETICULIN-1 (PTHR11073:SF2)	chaperone(PC00072)	Arabidopsis thaliana
Q9LST0	AT5g60160/f15l12_20	At5g60160	ASPARTYL AMINOPEPTIDASE-RELATED (PTHR28570:SF16)	metalloprotease(PC00153)	Arabidopsis thaliana
C0Z361	Chaperonin 60 subunit beta 3, chloroplastic	CPN60B3	CHAPERONIN 60 SUBUNIT BETA 3, CHLOROPLASTIC (PTHR45633:SF23)		Arabidopsis thaliana
Q38806	22.0 kDa heat shock protein	HSP22.0	22.0 KDA HEAT SHOCK PROTEIN (PTHR11527:SF267)	chaperone(PC00072)	Arabidopsis thaliana
Q9STH1	Hsp70-Hsp90 organizing protein 3	HOP3	HSP70-HSP90 ORGANIZING PROTEIN 3 (PTHR22904:SF533)		Arabidopsis thaliana
A3KPF5	Protein disulfide isomerase-like 1-5	PDIL1-5	PROTEIN DISULFIDE ISOMERASE-LIKE 1-5-RELATED (PTHR18929:SF189)	chaperone(PC00072)	Arabidopsis thaliana
Q9M328	AT3G53990 protein	F5K20_290	OS05G0453700 PROTEIN (PTHR46100:SF2)		Arabidopsis thaliana
O04314	PYK10-binding protein 1	PBP1	PYK10-BINDING PROTEIN 1-RELATED (PTHR47293:SF71)		Arabidopsis thaliana
Q38858	Calreticulin-2	CRT2	CALRETICULIN-2 (PTHR11073:SF25)	chaperone(PC00072)	Arabidopsis thaliana
O04350	Tubulin-folding cofactor A	TFCA	TUBULIN-SPECIFIC CHAPERONE A (PTHR21500:SF0)	chaperonin(PC00073)	Arabidopsis thaliana
P29197	Chaperonin CPN60, mitochondrial	CPN60	60 KDA HEAT SHOCK PROTEIN, MITOCHONDRIAL (PTHR45633:SF3)		Arabidopsis thaliana
Q9LVA0	BAG family molecular chaperone regulator 7	BAG7	BAG FAMILY MOLECULAR CHAPERONE REGULATOR 7 (PTHR33322:SF3)		Arabidopsis thaliana

## Sheet: monosaccharide catabolic proc
protein ID	Gene description	Gene name	PANTHER Family/Subfamily	PANTHER protein class	Organism
A1A6H3	Ribokinase	RBSK	RIBOKINASE (PTHR10584:SF166)	carbohydrate kinase(PC00065)	Arabidopsis thaliana
O04499	2,3-bisphosphoglycerate-independent phosphoglycerate mutase 1	PGM1	2,3-BISPHOSPHOGLYCERATE-INDEPENDENT PHOSPHOGLYCERATE MUTASE 1 (PTHR31637:SF7)	mutase(PC00160)	Arabidopsis thaliana
Q9FKK7	Xylose isomerase	XYLA	XYLOSE ISOMERASE (PTHR32176:SF0)	isomerase(PC00135)	Arabidopsis thaliana
Q9LVH6	Aldose 1-epimerase	At3g17940	GALACTOSE MUTAROTASE (PTHR10091:SF0)	epimerase/racemase(PC00096)	Arabidopsis thaliana
Q9M9K1	Probable 2,3-bisphosphoglycerate-independent phosphoglycerate mutase 2	PGM2	2,3-BISPHOSPHOGLYCERATE-INDEPENDENT PHOSPHOGLYCERATE MUTASE 2-RELATED (PTHR31637:SF13)	mutase(PC00160)	Arabidopsis thaliana
Q8LPL3	L-ascorbate oxidase	AAO	L-ASCORBATE OXIDASE (PTHR11709:SF302)	oxidase(PC00175)	Arabidopsis thaliana

## Sheet: glucosinolate metabolic proc
protein ID	Gene description	Gene name	PANTHER Family/Subfamily	PANTHER protein class	Organism
Q94AR8	3-isopropylmalate dehydratase large subunit, chloroplastic	IIL1	HOMOACONITASE, MITOCHONDRIAL (PTHR43822:SF2)		Arabidopsis thaliana
Q0WP12	Thiocyanate methyltransferase 1	HOL1	THIOCYANATE METHYLTRANSFERASE 1 (PTHR32183:SF13)		Arabidopsis thaliana
Q9M401	Branched-chain-amino-acid aminotransferase 3, chloroplastic	BCAT3	BRANCHED-CHAIN-AMINO-ACID AMINOTRANSFERASE 3, CHLOROPLASTIC-RELATED (PTHR42825:SF2)	transaminase(PC00216)	Arabidopsis thaliana
Q9SE50	Beta-D-glucopyranosyl abscisate beta-glucosidase	BGLU18	BETA-D-GLUCOPYRANOSYL ABSCISATE BETA-GLUCOSIDASE (PTHR10353:SF179)	glycosidase(PC00110)	Arabidopsis thaliana
Q940Q1	Probable pectate lyase 1	At1g04680	PECTATE LYASE 1-RELATED (PTHR31683:SF130)	lyase(PC00144)	Arabidopsis thaliana
F4I7X1	SKU5-similar 6	SKS6	SKU5-SIMILAR 6 (PTHR11709:SF247)	oxidase(PC00175)	Arabidopsis thaliana
Q9SDM9	Nitrile-specifier protein 1	NSP1	NITRILE-SPECIFIER PROTEIN 1-RELATED (PTHR47435:SF5)		Arabidopsis thaliana
Q9FMT1	3-isopropylmalate dehydrogenase 1, chloroplastic	IMDH1	3-ISOPROPYLMALATE DEHYDROGENASE 1, CHLOROPLASTIC-RELATED (PTHR42979:SF5)	dehydrogenase(PC00092)	Arabidopsis thaliana
Q9ZPZ4	T31J12.3 protein	At1g09310	T31J12.3 PROTEIN (PTHR31676:SF180)		Arabidopsis thaliana
Q9C9D0	Cytosolic sulfotransferase 16	SOT16	CYTOSOLIC SULFOTRANSFERASE 16 (PTHR11783:SF246)	transferase(PC00220)	Arabidopsis thaliana
Q9MBH2	Protein AIG2 B	AIG2B	PROTEIN AIG2 A-RELATED (PTHR31544:SF12)		Arabidopsis thaliana
Q9C9C9	Cytosolic sulfotransferase 18	SOT18	CYTOSOLIC SULFOTRANSFERASE 18 (PTHR11783:SF166)	transferase(PC00220)	Arabidopsis thaliana
Q9LE06	Methionine aminotransferase BCAT4	BCAT4	METHIONINE AMINOTRANSFERASE BCAT4 (PTHR42825:SF8)	transaminase(PC00216)	Arabidopsis thaliana
O48588	Molybdenum cofactor sulfurase family protein	T19K24.17	MOLYBDENUM COFACTOR SULFURASE FAMILY PROTEIN (PTHR14237:SF54)		Arabidopsis thaliana
Q9SRD4	Indole glucosinolate O-methyltransferase 5	IGMT5	INDOLE GLUCOSINOLATE O-METHYLTRANSFERASE 5 (PTHR11746:SF194)	methyltransferase(PC00155)	Arabidopsis thaliana
O80948	Jacalin-related lectin 23	JAL23	JACALIN-RELATED LECTIN 22-RELATED (PTHR47293:SF27)		Arabidopsis thaliana
Q9LV33	Beta-glucosidase 44	BGLU44	BETA-GLUCOSIDASE 44 (PTHR10353:SF28)	glycosidase(PC00110)	Arabidopsis thaliana
P46309	Glutamate--cysteine ligase, chloroplastic	GSH1	GLUTAMATE--CYSTEINE LIGASE, CHLOROPLASTIC (PTHR34378:SF1)	ligase(PC00142)	Arabidopsis thaliana
Q501F7	At1g21440	At1g21440	BNACNNG47390D PROTEIN (PTHR42905:SF9)	mutase(PC00160)	Arabidopsis thaliana

## Sheet: chlorophyll biosynthetic proc
protein ID	Gene description	Gene name	PANTHER Family/Subfamily	PANTHER protein class	Organism
Q9SJE1	Magnesium-chelatase subunit ChlD, chloroplastic	CHLD	MAGNESIUM-CHELATASE SUBUNIT CHLD, CHLOROPLASTIC (PTHR43473:SF2)		Arabidopsis thaliana
Q5XF33	Magnesium-chelatase subunit ChlI-2, chloroplastic	CHLI2	MAGNESIUM-CHELATASE SUBUNIT CHLI-2, CHLOROPLASTIC (PTHR32039:SF9)	ligase(PC00142)	Arabidopsis thaliana
Q9MBA1	Chlorophyllide a oxygenase, chloroplastic	CAO	RIESKE DOMAIN-CONTAINING PROTEIN (PTHR21266:SF19)	oxygenase(PC00177)	Arabidopsis thaliana
Q42522	Glutamate-1-semialdehyde 2,1-aminomutase 2, chloroplastic	GSA2	GLUTAMATE-1-SEMIALDEHYDE 2,1-AMINOMUTASE 1, CHLOROPLASTIC-RELATED (PTHR43713:SF3)	mutase(PC00160)	Arabidopsis thaliana
Q9LR75	Coproporphyrinogen-III oxidase 1, chloroplastic	CPX1	OXYGEN-DEPENDENT COPROPORPHYRINOGEN-III OXIDASE, MITOCHONDRIAL (PTHR10755:SF0)	oxidase(PC00175)	Arabidopsis thaliana
Q38929	Isopentenyl-diphosphate Delta-isomerase I, chloroplastic	IPP1	ISOPENTENYL-DIPHOSPHATE DELTA-ISOMERASE I, CHLOROPLASTIC (PTHR10885:SF17)	isomerase(PC00135)	Arabidopsis thaliana
P42799	Glutamate-1-semialdehyde 2,1-aminomutase 1, chloroplastic	GSA1	GLUTAMATE-1-SEMIALDEHYDE 2,1-AMINOMUTASE 1, CHLOROPLASTIC-RELATED (PTHR43713:SF3)	mutase(PC00160)	Arabidopsis thaliana
Q42553	Isopentenyl-diphosphate Delta-isomerase II, chloroplastic	IPP2	ISOPENTENYL-DIPHOSPHATE DELTA-ISOMERASE II, CHLOROPLASTIC (PTHR10885:SF21)	isomerase(PC00135)	Arabidopsis thaliana

[truncated: 4 more sheets: cellular detoxification, carbon fixation, alpha-amino acid catabolic proc, alpha-amino acid biosynthetic p]
