# Supplementary material for: Comparative analysis of wild-type and chloroplast MCU-deficient plants reveals multiple consequences of chloroplast calcium handling under drought stress
Source: Front Plant Sci. 2023 Aug 25;14:1228060. doi: 10.3389/fpls.2023.1228060 (PMC10485843; doi:10.3389/fpls.2023.1228060)
Supplement: Supplementary file 16 [file Table_10.xlsx]

## Sheet: transmembrane transport
protein ID	Gene description	Gene name	PANTHER Family/Subfamily	PANTHER protein class	Organism
Q9FY75	Potassium transporter 7	POT7	POTASSIUM TRANSPORTER 7 (PTHR30540:SF8)	transporter(PC00227)	Arabidopsis thaliana
P56752	NAD(P)H-quinone oxidoreductase subunit 5, chloroplastic	ndhF	NADH-UBIQUINONE OXIDOREDUCTASE CHAIN 5 (PTHR42829:SF2)	oxidoreductase(PC00176)	Arabidopsis thaliana
Q9LXV3	Dicarboxylate transporter 1, chloroplastic	DIT1	DICARBOXYLATE TRANSPORTER 1, CHLOROPLASTIC (PTHR42826:SF3)	primary active transporter(PC00068)	Arabidopsis thaliana
Q38954	Inorganic phosphate transporter 2-1, chloroplastic	PHT2-1	PHOSPHATE TRANSPORTER (PTHR11101:SF80)	transporter(PC00227)	Arabidopsis thaliana
Q8LPL8	Potassium transporter 13	POT13	POTASSIUM TRANSPORTER 13 (PTHR30540:SF100)	transporter(PC00227)	Arabidopsis thaliana
Q94CI7	Sugar transporter ERD6-like 17	SFP1	SUGAR TRANSPORTER ERD6-LIKE 17-RELATED (PTHR48021:SF61)		Arabidopsis thaliana
P61837	Aquaporin PIP1-1	PIP1-1	AQUAPORIN PIP1-1 (PTHR45687:SF47)		Arabidopsis thaliana
Q6AWX0	D-xylose-proton symporter-like 2	At5g17010	D-XYLOSE-PROTON SYMPORTER-LIKE 2 (PTHR48023:SF4)		Arabidopsis thaliana
Q8L6Z8	D-xylose-proton symporter-like 1	At3g03090	D-XYLOSE-PROTON SYMPORTER-LIKE 1 (PTHR48023:SF1)		Arabidopsis thaliana
P29388	NADH-ubiquinone oxidoreductase chain 5	ND5	NADH-UBIQUINONE OXIDOREDUCTASE CHAIN 5 (PTHR42829:SF2)	oxidoreductase(PC00176)	Arabidopsis thaliana
P54144	Ammonium transporter 1 member 1	AMT1-1	AMMONIUM TRANSPORTER (PTHR11730:SF6)	primary active transporter(PC00068)	Arabidopsis thaliana
Q8VZR6	Inositol transporter 1	INT1	PROTON MYO-INOSITOL COTRANSPORTER (PTHR48020:SF12)	transporter(PC00227)	Arabidopsis thaliana
Q9ZSR7	Triose phosphate/phosphate translocator TPT, chloroplastic	TPT	TRIOSE PHOSPHATE/PHOSPHATE TRANSLOCATOR TPT, CHLOROPLASTIC (PTHR11132:SF269)	secondary carrier transporter(PC00258)	Arabidopsis thaliana
P30302	Aquaporin PIP2-3	PIP2-3	AQUAPORIN PIP2-2-RELATED (PTHR45687:SF75)		Arabidopsis thaliana
F4JTB3	Protein DETOXIFICATION 35	DTX35	PROTEIN DETOXIFICATION 35 (PTHR11206:SF359)	transporter(PC00227)	Arabidopsis thaliana
Q9LUH2	Protein DETOXIFICATION 19	DTX19	PROTEIN DETOXIFICATION 19 (PTHR11206:SF441)	transporter(PC00227)	Arabidopsis thaliana
Q9SCW7	Sugar transporter ERD6-like 1	SUGTL4	SUGAR TRANSPORTER ERD6-LIKE 1-RELATED (PTHR48021:SF93)		Arabidopsis thaliana
Q94FB9	ABC transporter D family member 1	ABCD1	PEROXISOMAL LONG-CHAIN FATTY ACID IMPORT PROTEIN 2 (PTHR11384:SF56)	ATP-binding cassette (ABC) transporter(PC00003)	Arabidopsis thaliana
Q8L636	Sodium/calcium exchanger NCL	NCL	SODIUM/CALCIUM EXCHANGER NCL (PTHR31503:SF36)	transporter(PC00227)	Arabidopsis thaliana
Q93YP9	Sugar transporter ERD6-like 4	At1g19450	SUGAR TRANSPORTER ERD6-LIKE 4 (PTHR48021:SF67)		Arabidopsis thaliana

## Sheet: polysaccharide biosynthetic pr
protein ID	Gene description	Gene name	PANTHER Family/Subfamily	PANTHER protein class	Organism
Q9ZT82	Callose synthase 12	CALS12	CALLOSE SYNTHASE 12 (PTHR12741:SF7)		Arabidopsis thaliana
O22943	Probable glycosyltransferase STELLO1	STL1	GLYCOSYLTRANSFERASE STELLO1-RELATED (PTHR31362:SF0)	glycosyltransferase(PC00111)	Arabidopsis thaliana
Q93W95	Probable pectin methyltransferase QUA3	QUA3	PECTIN METHYLTRANSFERASE QUA3-RELATED (PTHR10108:SF763)	methyltransferase(PC00155)	Arabidopsis thaliana
Q0WW17	Protein REDUCED WALL ACETYLATION 2	RWA2	N-ACETYLNEURAMINATE 9-O-ACETYLTRANSFERASE (PTHR13533:SF1)	acetyltransferase(PC00038)	Arabidopsis thaliana
O80891	Cellulose synthase-like protein B4	CSLB4	CELLULOSE SYNTHASE-LIKE PROTEIN B1-RELATED (PTHR13301:SF53)	DNA-binding transcription factor(PC00218)	Arabidopsis thaliana
Q9SL03	Callose synthase 2	CALS2	CALLOSE SYNTHASE 2 (PTHR12741:SF70)		Arabidopsis thaliana

## Sheet: photosynthesis
protein ID	Gene description	Gene name	PANTHER Family/Subfamily	PANTHER protein class	Organism
Q9SUI4	Photosystem I reaction center subunit XI, chloroplastic	PSAL	PHOTOSYSTEM I REACTION CENTER SUBUNIT XI, CHLOROPLASTIC (PTHR34803:SF2)		Arabidopsis thaliana
Q9C639	Photosystem I chlorophyll a/b-binding protein 5, chloroplastic	LHCA5	PHOTOSYSTEM I CHLOROPHYLL A/B-BINDING PROTEIN 5, CHLOROPLASTIC (PTHR21649:SF67)		Arabidopsis thaliana
Q37165	NAD(P)H-quinone oxidoreductase subunit 1, chloroplastic	ndhA	NADH-UBIQUINONE OXIDOREDUCTASE CHAIN 1 (PTHR11432:SF3)	dehydrogenase(PC00092)	Arabidopsis thaliana
P56752	NAD(P)H-quinone oxidoreductase subunit 5, chloroplastic	ndhF	NADH-UBIQUINONE OXIDOREDUCTASE CHAIN 5 (PTHR42829:SF2)	oxidoreductase(PC00176)	Arabidopsis thaliana
Q9LMQ2	Chlorophyll a-b binding protein, chloroplastic	CHLOROPHYLL PROTEIN 24	CHLOROPHYLL A-B BINDING PROTEIN, CHLOROPLASTIC (PTHR21649:SF2)		Arabidopsis thaliana
P56766	Photosystem I P700 chlorophyll a apoprotein A1	psaA	PHOTOSYSTEM I P700 CHLOROPHYLL A APOPROTEIN A1 (PTHR30128:SF77)		Arabidopsis thaliana
Q39101	Ferritin-1, chloroplastic	FER1	FERRITIN-1, CHLOROPLASTIC (PTHR11431:SF122)	storage protein(PC00210)	Arabidopsis thaliana

## Sheet: leaf senescence
protein ID	Gene description	Gene name	PANTHER Family/Subfamily	PANTHER protein class	Organism
Q9ZT82	Callose synthase 12	CALS12	CALLOSE SYNTHASE 12 (PTHR12741:SF7)		Arabidopsis thaliana
Q9FJ47	Senescence-specific cysteine protease SAG12	SAG12	SENESCENCE-SPECIFIC CYSTEINE PROTEASE SAG12 (PTHR12411:SF705)	cysteine protease(PC00081)	Arabidopsis thaliana
Q9FE29	CASP-like protein 1D1	At4g15610	CASP-LIKE PROTEIN 1D1 (PTHR11615:SF224)	dehydrogenase(PC00092)	Arabidopsis thaliana
Q9LM76	U-box domain-containing protein 44	PUB44	U-BOX DOMAIN-CONTAINING PROTEIN 44 (PTHR45958:SF13)	ubiquitin-protein ligase(PC00234)	Arabidopsis thaliana
Q9SXA6	Endonuclease 1	ENDO1	ENDONUCLEASE 1 (PTHR33146:SF14)		Arabidopsis thaliana

## Sheet: ion transport
protein ID	Gene description	Gene name	PANTHER Family/Subfamily	PANTHER protein class	Organism
Q9FY75	Potassium transporter 7	POT7	POTASSIUM TRANSPORTER 7 (PTHR30540:SF8)	transporter(PC00227)	Arabidopsis thaliana
P56752	NAD(P)H-quinone oxidoreductase subunit 5, chloroplastic	ndhF	NADH-UBIQUINONE OXIDOREDUCTASE CHAIN 5 (PTHR42829:SF2)	oxidoreductase(PC00176)	Arabidopsis thaliana
Q9LXV3	Dicarboxylate transporter 1, chloroplastic	DIT1	DICARBOXYLATE TRANSPORTER 1, CHLOROPLASTIC (PTHR42826:SF3)	primary active transporter(PC00068)	Arabidopsis thaliana
Q38954	Inorganic phosphate transporter 2-1, chloroplastic	PHT2-1	PHOSPHATE TRANSPORTER (PTHR11101:SF80)	transporter(PC00227)	Arabidopsis thaliana
Q8LPL8	Potassium transporter 13	POT13	POTASSIUM TRANSPORTER 13 (PTHR30540:SF100)	transporter(PC00227)	Arabidopsis thaliana
P29388	NADH-ubiquinone oxidoreductase chain 5	ND5	NADH-UBIQUINONE OXIDOREDUCTASE CHAIN 5 (PTHR42829:SF2)	oxidoreductase(PC00176)	Arabidopsis thaliana
P54144	Ammonium transporter 1 member 1	AMT1-1	AMMONIUM TRANSPORTER (PTHR11730:SF6)	primary active transporter(PC00068)	Arabidopsis thaliana
Q9ZSR7	Triose phosphate/phosphate translocator TPT, chloroplastic	TPT	TRIOSE PHOSPHATE/PHOSPHATE TRANSLOCATOR TPT, CHLOROPLASTIC (PTHR11132:SF269)	secondary carrier transporter(PC00258)	Arabidopsis thaliana
Q9SV13	Sulfate transporter 3.1	SULTR3_1	SULFATE TRANSPORTER 3.1 (PTHR11814:SF60)	transporter(PC00227)	Arabidopsis thaliana
Q39101	Ferritin-1, chloroplastic	FER1	FERRITIN-1, CHLOROPLASTIC (PTHR11431:SF122)	storage protein(PC00210)	Arabidopsis thaliana
Q8L636	Sodium/calcium exchanger NCL	NCL	SODIUM/CALCIUM EXCHANGER NCL (PTHR31503:SF36)	transporter(PC00227)	Arabidopsis thaliana

## Sheet: beta-glucan biosynthetic proc
protein ID	Gene description	Gene name	PANTHER Family/Subfamily	PANTHER protein class	Organism
Q9ZT82	Callose synthase 12	CALS12	CALLOSE SYNTHASE 12 (PTHR12741:SF7)		Arabidopsis thaliana
O22943	Probable glycosyltransferase STELLO1	STL1	GLYCOSYLTRANSFERASE STELLO1-RELATED (PTHR31362:SF0)	glycosyltransferase(PC00111)	Arabidopsis thaliana
O80891	Cellulose synthase-like protein B4	CSLB4	CELLULOSE SYNTHASE-LIKE PROTEIN B1-RELATED (PTHR13301:SF53)	DNA-binding transcription factor(PC00218)	Arabidopsis thaliana
Q9SL03	Callose synthase 2	CALS2	CALLOSE SYNTHASE 2 (PTHR12741:SF70)		Arabidopsis thaliana
