# Supplementary material for: Comparative analysis of wild-type and chloroplast MCU-deficient plants reveals multiple consequences of chloroplast calcium handling under drought stress
Source: Front Plant Sci. 2023 Aug 25;14:1228060. doi: 10.3389/fpls.2023.1228060 (PMC10485843; doi:10.3389/fpls.2023.1228060)
Supplement: Supplementary file 17 [file Table_11.xlsx]

## Sheet: cmcu-1 D up exclusive_Panther
GO biological process complete	ID	Arabidopsis thaliana - REFLIST (27430)	Client Text Box Input (106)	Client Text Box Input (expected)	Client Text Box Input (over/under)	Client Text Box Input (fold Enrichment)	Client Text Box Input (raw P-value)	Client Text Box Input (FDR)
para-aminobenzoic acid metabolic process	(GO:0046482)	5	2	0.02	+	> 100	0.000304	0.0366
long-chain fatty acid metabolic process	(GO:0001676)	14	3	0.05	+	55,45	3.63e-05	0.00577
fatty acid oxidation	(GO:0019395)	42	5	0.16	+	30,81	1.04e-06	0.000321
lipid oxidation	(GO:0034440)	52	6	0.2	+	29,86	9.7e-08	3.81e-05
fatty acid catabolic process	(GO:0009062)	44	5	0.17	+	29,41	1.28e-06	0.000359
fatty acid beta-oxidation	(GO:0006635)	38	4	0.15	+	27,24	2.07e-05	0.00349
monocarboxylic acid catabolic process	(GO:0072329)	64	5	0.25	+	20,22	7.1e-06	0.00161
lipid modification	(GO:0030258)	89	6	0.34	+	17,45	1.86e-06	0.000475
cellular lipid catabolic process	(GO:0044242)	109	5	0.42	+	11,87	8.09e-05	0.0113
fatty acid metabolic process	(GO:0006631)	249	11	0.96	+	11,43	5.43e-09	7.98e-06
lipid catabolic process	(GO:0016042)	120	5	0.46	+	10,78	0.000125	0.0167
plant organ senescence	(GO:0090693)	203	8	0.78	+	10,20	1.65e-06	0.000441
leaf senescence	(GO:0010150)	187	7	0.72	+	9,69	1.05e-05	0.00192
carboxylic acid catabolic process	(GO:0046395)	157	5	0.61	+	8,24	0.000416	0.0471
monocarboxylic acid biosynthetic process	(GO:0072330)	252	8	0.97	+	8,22	7.7e-06	0.00162
monocarboxylic acid metabolic process	(GO:0032787)	655	18	2.53	+	7,11	1.01e-10	2.96e-07
cellular lipid metabolic process	(GO:0044255)	975	19	3.77	+	5,04	7.58e-09	8.93e-06
response to abscisic acid	(GO:0009737)	1073	19	4.15	+	4,58	3.4e-08	1.54e-05
lipid metabolic process	(GO:0006629)	1287	21	4.97	+	4,22	2.31e-08	1.24e-05
response to alcohol	(GO:0097305)	1194	19	4.61	+	4,12	1.75e-07	6.05e-05
lipid biosynthetic process	(GO:0008610)	769	12	2.97	+	4,04	4.79e-05	0.00723
response to water deprivation	(GO:0009414)	1000	15	3.86	+	3,88	8.03e-06	0.00163
carboxylic acid metabolic process	(GO:0019752)	1537	23	5.94	+	3,87	2.14e-08	1.4e-05
small molecule biosynthetic process	(GO:0044283)	898	13	3.47	+	3,75	4.86e-05	0.00715
response to water	(GO:0009415)	1073	15	4.15	+	3,62	1.82e-05	0.00315
response to acid chemical	(GO:0001101)	1106	15	4.27	+	3,51	2.57e-05	0.00421
response to osmotic stress	(GO:0006970)	894	12	3.45	+	3,47	0.000193	0.0253
oxoacid metabolic process	(GO:0043436)	1953	26	7.55	+	3,45	2.24e-08	1.32e-05
cellular catabolic process	(GO:0044248)	1682	22	6.5	+	3,38	4.56e-07	0.000149
organic acid metabolic process	(GO:0006082)	2088	27	8.07	+	3,35	2.05e-08	1.5e-05
response to inorganic substance	(GO:0010035)	2111	27	8.16	+	3,31	2.56e-08	1.26e-05
catabolic process	(GO:0009056)	2174	27	8.4	+	3,21	4.68e-08	1.97e-05
small molecule metabolic process	(GO:0044281)	2857	35	11.04	+	3,17	3.2e-10	6.28e-07
response to lipid	(GO:0033993)	1935	23	7.48	+	3,08	1.23e-06	0.000361
response to bacterium	(GO:0009617)	1242	14	4.8	+	2,92	0.000329	0.0388
response to hormone	(GO:0009725)	2508	25	9.69	+	2,58	8.78e-06	0.00167
response to endogenous stimulus	(GO:0009719)	2542	25	9.82	+	2,54	1.11e-05	0.00197
cellular response to chemical stimulus	(GO:0070887)	2047	20	7.91	+	2,53	0.000109	0.0149
organic substance catabolic process	(GO:1901575)	1852	18	7.16	+	2,52	0.00027	0.0338
response to oxygen-containing compound	(GO:1901700)	3087	29	11.93	+	2,43	7.23e-06	0.00158
defense response	(GO:0006952)	2441	22	9.43	+	2,33	0.000198	0.0253
response to organic substance	(GO:0010033)	3506	31	13.55	+	2,29	6.77e-06	0.0016
response to stress	(GO:0006950)	5286	46	20.43	+	2,25	1.62e-08	1.36e-05
response to chemical	(GO:0042221)	5053	43	19.53	+	2,20	1.13e-07	4.15e-05
response to external stimulus	(GO:0009605)	2967	24	11.47	+	2,09	0.00043	0.0478
cellular response to stimulus	(GO:0051716)	3873	29	14.97	+	1,94	0.000375	0.0433
response to stimulus	(GO:0050896)	9304	65	35.95	+	1,81	1.18e-08	1.16e-05
cellular metabolic process	(GO:0044237)	8829	58	34.12	+	1,70	1.93e-06	0.000473
cellular process	(GO:0009987)	14852	90	57.39	+	1,57	2.67e-11	1.57e-07
organic substance metabolic process	(GO:0071704)	9807	59	37.9	+	1,56	3.89e-05	0.00602
metabolic process	(GO:0008152)	10826	65	41.84	+	1,55	8.65e-06	0.0017
regulation of gene expression	(GO:0010468)	2795	1	10.8	-	,09	0.00028	0.0344
regulation of macromolecule metabolic process	(GO:0060255)	3245	1	12.54	-	,08	5.26e-05	0.00756

## Sheet: cmcu-1 D down exclusive_Panther
GO biological process complete	ID	Arabidopsis thaliana - REFLIST (27430)	Client Text Box Input (144)	Client Text Box Input (expected)	Client Text Box Input (over/under)	Client Text Box Input (fold Enrichment)	Client Text Box Input (raw P-value)	Client Text Box Input (FDR)
positive regulation of phytol biosynthetic process	(GO:1904964)	2	2	0.01	+	> 100	0.000161	0.0167
positive regulation of anion transmembrane transport	(GO:1903961)	3	2	0.02	+	> 100	0.000268	0.0259
positive regulation of anion transport	(GO:1903793)	3	2	0.02	+	> 100	0.000268	0.0254
positive regulation of anion channel activity	(GO:1901529)	3	2	0.02	+	> 100	0.000268	0.025
positive regulation of vitamin E biosynthetic process	(GO:1904966)	4	2	0.02	+	95,24	0.000401	0.0363
regulation of vitamin E biosynthetic process	(GO:1904965)	4	2	0.02	+	95,24	0.000401	0.0357
regulation of phytol biosynthetic process	(GO:1904963)	4	2	0.02	+	95,24	0.000401	0.0352
S-adenosylmethionine biosynthetic process	(GO:0006556)	4	2	0.02	+	95,24	0.000401	0.0347
positive regulation of ion transmembrane transporter activity	(GO:0032414)	4	2	0.02	+	95,24	0.000401	0.0342
positive regulation of transporter activity	(GO:0032411)	4	2	0.02	+	95,24	0.000401	0.0337
positive regulation of vitamin metabolic process	(GO:0046136)	4	2	0.02	+	95,24	0.000401	0.0332
positive regulation of ion transmembrane transport	(GO:0034767)	5	2	0.03	+	76,19	0.000559	0.0451
xylan catabolic process	(GO:0045493)	16	3	0.08	+	35,72	0.000127	0.0141
hemicellulose catabolic process	(GO:2000895)	16	3	0.08	+	35,72	0.000127	0.0139
cell wall polysaccharide catabolic process	(GO:0044347)	17	3	0.09	+	33,62	0.000149	0.0157
branched-chain amino acid biosynthetic process	(GO:0009082)	23	3	0.12	+	24,85	0.000332	0.0305
chlorophyll biosynthetic process	(GO:0015995)	62	7	0.33	+	21,51	7.53e-08	1.77e-05
porphyrin-containing compound biosynthetic process	(GO:0006779)	79	7	0.41	+	16,88	3.48e-07	7.07e-05
tetrapyrrole biosynthetic process	(GO:0033014)	90	7	0.47	+	14,82	7.94e-07	0.000146
chlorophyll metabolic process	(GO:0015994)	127	9	0.67	+	13,50	4.28e-08	1.05e-05
aspartate family amino acid metabolic process	(GO:0009066)	64	4	0.34	+	11,91	0.000448	0.0366
translation	(GO:0006412)	538	33	2.82	+	11,68	4.65e-25	6.84e-22
peptide biosynthetic process	(GO:0043043)	543	33	2.85	+	11,58	6.12e-25	7.21e-22
peptide metabolic process	(GO:0006518)	622	35	3.27	+	10,72	2.11e-25	4.14e-22
amide biosynthetic process	(GO:0043604)	605	34	3.18	+	10,71	1.18e-24	1.16e-21
ribosomal large subunit biogenesis	(GO:0042273)	96	5	0.5	+	9,92	0.000192	0.0188
alpha-amino acid biosynthetic process	(GO:1901607)	175	9	0.92	+	9,80	5.66e-07	0.000111
sulfur compound biosynthetic process	(GO:0044272)	160	8	0.84	+	9,52	2.99e-06	0.000464
porphyrin-containing compound metabolic process	(GO:0006778)	221	11	1.16	+	9,48	4.13e-08	1.06e-05
cellular amide metabolic process	(GO:0043603)	733	36	3.85	+	9,36	3.19e-24	2.68e-21
cellular amino acid biosynthetic process	(GO:0008652)	190	9	1	+	9,02	1.09e-06	0.000188
pigment biosynthetic process	(GO:0046148)	162	7	0.85	+	8,23	3.12e-05	0.00399
photosynthesis, light reaction	(GO:0019684)	142	6	0.75	+	8,05	0.000131	0.014
tetrapyrrole metabolic process	(GO:0033013)	265	11	1.39	+	7,91	2.39e-07	5.21e-05
organonitrogen compound biosynthetic process	(GO:1901566)	1431	56	7.51	+	7,45	1.47e-33	8.68e-30
pigment metabolic process	(GO:0042440)	237	9	1.24	+	7,23	6.18e-06	0.000887
cellular macromolecule biosynthetic process	(GO:0034645)	947	35	4.97	+	7,04	1.02e-19	4.3e-17
cellular nitrogen compound biosynthetic process	(GO:0044271)	1309	48	6.87	+	6,98	3.44e-27	1.01e-23
alpha-amino acid metabolic process	(GO:1901605)	368	13	1.93	+	6,73	1.12e-07	2.54e-05
ribosome biogenesis	(GO:0042254)	370	12	1.94	+	6,18	8.45e-07	0.000151
rRNA processing	(GO:0006364)	271	8	1.42	+	5,62	0.000114	0.0129
rRNA metabolic process	(GO:0016072)	288	8	1.51	+	5,29	0.000171	0.0174
macromolecule biosynthetic process	(GO:0009059)	1285	35	6.75	+	5,19	9.73e-16	3.37e-13
ribonucleoprotein complex biogenesis	(GO:0022613)	445	12	2.34	+	5,14	5.36e-06	0.000789
sulfur compound metabolic process	(GO:0006790)	549	14	2.88	+	4,86	1.62e-06	0.000264
cellular amino acid metabolic process	(GO:0006520)	566	14	2.97	+	4,71	2.28e-06	0.000363
gene expression	(GO:0010467)	1714	38	9	+	4,22	2.75e-14	8.51e-12
carboxylic acid biosynthetic process	(GO:0046394)	596	13	3.13	+	4,15	1.96e-05	0.00257
cellular biosynthetic process	(GO:0044249)	2872	61	15.08	+	4,05	8.46e-23	6.23e-20
small molecule biosynthetic process	(GO:0044283)	898	19	4.71	+	4,03	3.31e-07	6.96e-05
heterocycle biosynthetic process	(GO:0018130)	769	16	4.04	+	3,96	3.71e-06	0.000561
organic substance biosynthetic process	(GO:1901576)	3119	62	16.37	+	3,79	9.43e-22	5.55e-19
biosynthetic process	(GO:0009058)	3327	64	17.47	+	3,66	7.98e-22	5.22e-19
organic acid biosynthetic process	(GO:0016053)	704	13	3.7	+	3,52	0.000104	0.0119
cellular nitrogen compound metabolic process	(GO:0034641)	3240	59	17.01	+	3,47	1.01e-18	3.98e-16
organic cyclic compound biosynthetic process	(GO:1901362)	947	17	4.97	+	3,42	1.22e-05	0.00171
aromatic compound biosynthetic process	(GO:0019438)	842	15	4.42	+	3,39	4.45e-05	0.00546
cellular macromolecule metabolic process	(GO:0044260)	2424	42	12.73	+	3,30	2.88e-12	8.47e-10
organonitrogen compound metabolic process	(GO:1901564)	5422	78	28.46	+	2,74	8.87e-20	4.02e-17
carboxylic acid metabolic process	(GO:0019752)	1537	20	8.07	+	2,48	0.000177	0.0177
cellular component biogenesis	(GO:0044085)	1869	24	9.81	+	2,45	4.57e-05	0.00549
nitrogen compound metabolic process	(GO:0006807)	7100	84	37.27	+	2,25	4.12e-16	1.52e-13
heterocycle metabolic process	(GO:0046483)	2883	33	15.13	+	2,18	1.6e-05	0.00219
cellular metabolic process	(GO:0044237)	8829	101	46.35	+	2,18	1.72e-20	9.19e-18
protein metabolic process	(GO:0019538)	3800	43	19.95	+	2,16	7.01e-07	0.000133
small molecule metabolic process	(GO:0044281)	2857	32	15	+	2,13	4.88e-05	0.00575
organic cyclic compound metabolic process	(GO:1901360)	3128	35	16.42	+	2,13	1.63e-05	0.00218
cellular aromatic compound metabolic process	(GO:0006725)	3016	33	15.83	+	2,08	4.33e-05	0.00543
metabolic process	(GO:0008152)	10826	111	56.83	+	1,95	8.54e-20	4.19e-17
organic substance metabolic process	(GO:0071704)	9807	98	51.48	+	1,90	6.58e-15	2.15e-12
primary metabolic process	(GO:0044238)	8191	80	43	+	1,86	1.93e-10	5.41e-08
macromolecule metabolic process	(GO:0043170)	5988	57	31.44	+	1,81	1.5e-06	0.000252
cellular process	(GO:0009987)	14852	114	77.97	+	1,46	6.74e-10	1.8e-07

## Sheet: cmcu-2 D up exclusive_Panther
GO biological process complete	ID	Arabidopsis thaliana - REFLIST (27430)	Client Text Box Input (319)	Client Text Box Input (expected)	Client Text Box Input (over/under)	Client Text Box Input (fold Enrichment)	Client Text Box Input (raw P-value)	Client Text Box Input (FDR)
maltose catabolic process	(GO:0000025)	2	2	0.02	+	85,99	0.000778	0.0314
peptidyl-tyrosine dephosphorylation	(GO:0035335)	3	2	0.03	+	57,32	0.00129	0.0457
phenylacetate catabolic process	(GO:0010124)	3	2	0.03	+	57,32	0.00129	0.0454
glycine decarboxylation via glycine cleavage system	(GO:0019464)	7	3	0.08	+	36,85	0.00017	0.0091
GTP metabolic process	(GO:0046039)	8	3	0.09	+	32,25	0.000232	0.0116
glycine catabolic process	(GO:0006546)	8	3	0.09	+	32,25	0.000232	0.0115
GTP biosynthetic process	(GO:0006183)	8	3	0.09	+	32,25	0.000232	0.0114
glycine metabolic process	(GO:0006544)	18	6	0.21	+	28,66	2.49e-07	2.53e-05
histidine biosynthetic process	(GO:0000105)	10	3	0.12	+	25,80	0.000395	0.0185
histidine metabolic process	(GO:0006547)	10	3	0.12	+	25,80	0.000395	0.0183
serine family amino acid catabolic process	(GO:0009071)	18	5	0.21	+	23,89	5.52e-06	0.000458
glycine biosynthetic process	(GO:0006545)	11	3	0.13	+	23,45	0.000499	0.0219
protein refolding	(GO:0042026)	35	7	0.41	+	17,20	4.75e-07	4.37e-05
protoporphyrinogen IX biosynthetic process	(GO:0006782)	15	3	0.17	+	17,20	0.00108	0.041
protoporphyrinogen IX metabolic process	(GO:0046501)	15	3	0.17	+	17,20	0.00108	0.0408
spermidine metabolic process	(GO:0008216)	15	3	0.17	+	17,20	0.00108	0.0405
pyridine-containing compound biosynthetic process	(GO:0072525)	21	4	0.24	+	16,38	0.000179	0.0095
xanthophyll metabolic process	(GO:0016122)	16	3	0.19	+	16,12	0.00127	0.0462
nucleobase metabolic process	(GO:0009112)	39	6	0.45	+	13,23	1.23e-05	0.000978
serine family amino acid metabolic process	(GO:0009069)	61	9	0.71	+	12,69	1.1e-07	1.25e-05
glutamine family amino acid biosynthetic process	(GO:0009084)	29	4	0.34	+	11,86	0.000539	0.0228
serine family amino acid biosynthetic process	(GO:0009070)	45	6	0.52	+	11,46	2.57e-05	0.00184
L-serine metabolic process	(GO:0006563)	31	4	0.36	+	11,10	0.000677	0.0277
sulfur amino acid biosynthetic process	(GO:0000097)	41	5	0.48	+	10,49	0.000181	0.00952
ribonucleoside monophosphate biosynthetic process	(GO:0009156)	42	5	0.49	+	10,24	0.000201	0.0102
ribonucleoside monophosphate metabolic process	(GO:0009161)	44	5	0.51	+	9,77	0.000245	0.0119
starch biosynthetic process	(GO:0019252)	36	4	0.42	+	9,55	0.00113	0.0418
alpha-amino acid catabolic process	(GO:1901606)	90	10	1.05	+	9,55	2.43e-07	2.51e-05
nucleoside monophosphate biosynthetic process	(GO:0009124)	47	5	0.55	+	9,15	0.000325	0.0157
cellular amino acid catabolic process	(GO:0009063)	94	10	1.09	+	9,15	3.52e-07	3.45e-05
nucleoside monophosphate metabolic process	(GO:0009123)	49	5	0.57	+	8,77	0.000388	0.0184
glutamine family amino acid metabolic process	(GO:0009064)	59	6	0.69	+	8,74	0.000103	0.00637
sulfur amino acid metabolic process	(GO:0000096)	52	5	0.6	+	8,27	0.000499	0.0218
starch metabolic process	(GO:0005982)	64	6	0.74	+	8,06	0.000156	0.00864
aspartate family amino acid metabolic process	(GO:0009066)	64	6	0.74	+	8,06	0.000156	0.00856
cellular metabolic compound salvage	(GO:0043094)	77	7	0.9	+	7,82	5.28e-05	0.00361
pyridine-containing compound metabolic process	(GO:0072524)	67	6	0.78	+	7,70	0.000196	0.01
cellular amino acid biosynthetic process	(GO:0008652)	190	17	2.21	+	7,69	3.29e-10	7.74e-08
carboxylic acid catabolic process	(GO:0046395)	157	14	1.83	+	7,67	1.27e-08	2.03e-06
tetrapyrrole biosynthetic process	(GO:0033014)	90	8	1.05	+	7,64	1.79e-05	0.00139
water-soluble vitamin metabolic process	(GO:0006767)	68	6	0.79	+	7,59	0.000212	0.0106
dicarboxylic acid metabolic process	(GO:0043648)	92	8	1.07	+	7,48	2.08e-05	0.00153
ribonucleotide biosynthetic process	(GO:0009260)	133	11	1.55	+	7,11	9.39e-07	8.25e-05
organic acid catabolic process	(GO:0016054)	172	14	2	+	7,00	3.7e-08	4.96e-06
chlorophyll biosynthetic process	(GO:0015995)	62	5	0.72	+	6,93	0.00105	0.0404
nucleoside diphosphate phosphorylation	(GO:0006165)	62	5	0.72	+	6,93	0.00105	0.0401
alpha-amino acid biosynthetic process	(GO:1901607)	175	14	2.04	+	6,88	4.53e-08	5.67e-06
ribose phosphate biosynthetic process	(GO:0046390)	138	11	1.6	+	6,85	1.32e-06	0.000112
ribonucleotide metabolic process	(GO:0009259)	229	18	2.66	+	6,76	6.89e-10	1.5e-07
nucleotide biosynthetic process	(GO:0009165)	169	13	1.97	+	6,61	2.1e-07	2.21e-05
purine nucleoside bisphosphate metabolic process	(GO:0034032)	65	5	0.76	+	6,61	0.00128	0.0462
vitamin metabolic process	(GO:0006766)	91	7	1.06	+	6,61	0.000141	0.00788
ribonucleoside bisphosphate metabolic process	(GO:0033875)	65	5	0.76	+	6,61	0.00128	0.0459
nucleoside bisphosphate metabolic process	(GO:0033865)	65	5	0.76	+	6,61	0.00128	0.0456
purine ribonucleoside triphosphate metabolic process	(GO:0009205)	105	8	1.22	+	6,55	5.02e-05	0.00348
porphyrin-containing compound biosynthetic process	(GO:0006779)	79	6	0.92	+	6,53	0.00045	0.0204
nucleotide phosphorylation	(GO:0046939)	66	5	0.77	+	6,51	0.00136	0.0477
ribose phosphate metabolic process	(GO:0019693)	238	18	2.77	+	6,50	1.22e-09	2.4e-07
nucleoside phosphate biosynthetic process	(GO:1901293)	172	13	2	+	6,50	2.54e-07	2.53e-05
root hair elongation	(GO:0048767)	80	6	0.93	+	6,45	0.000479	0.0213
small molecule catabolic process	(GO:0044282)	254	19	2.95	+	6,43	5e-10	1.13e-07
pyruvate metabolic process	(GO:0006090)	81	6	0.94	+	6,37	0.000509	0.0219
purine ribonucleotide metabolic process	(GO:0009150)	203	15	2.36	+	6,35	3.99e-08	5.22e-06
purine-containing compound metabolic process	(GO:0072521)	231	17	2.69	+	6,33	5.21e-09	8.52e-07
purine ribonucleotide biosynthetic process	(GO:0009152)	109	8	1.27	+	6,31	6.44e-05	0.00435
purine nucleoside triphosphate metabolic process	(GO:0009144)	109	8	1.27	+	6,31	6.44e-05	0.0043
purine nucleotide metabolic process	(GO:0006163)	211	15	2.45	+	6,11	6.43e-08	7.88e-06
chlorophyll metabolic process	(GO:0015994)	127	9	1.48	+	6,09	2.92e-05	0.00207
alpha-amino acid metabolic process	(GO:1901605)	368	26	4.28	+	6,08	9.88e-13	3.06e-10
nucleotide metabolic process	(GO:0009117)	313	22	3.64	+	6,04	6.38e-11	1.63e-08
nucleobase-containing small molecule metabolic process	(GO:0055086)	415	29	4.83	+	6,01	5.93e-14	2.18e-11
purine nucleotide biosynthetic process	(GO:0006164)	115	8	1.34	+	5,98	9.16e-05	0.00586
ribonucleoside triphosphate metabolic process	(GO:0009199)	117	8	1.36	+	5,88	0.000103	0.00642
nucleoside phosphate metabolic process	(GO:0006753)	324	22	3.77	+	5,84	1.19e-10	2.91e-08
purine-containing compound biosynthetic process	(GO:0072522)	118	8	1.37	+	5,83	0.000108	0.00658
nuclear transport	(GO:0051169)	120	8	1.4	+	5,73	0.000121	0.0072
nucleocytoplasmic transport	(GO:0006913)	120	8	1.4	+	5,73	0.000121	0.00712
response to cadmium ion	(GO:0046686)	92	6	1.07	+	5,61	0.000956	0.0372
cellular biogenic amine metabolic process	(GO:0006576)	96	6	1.12	+	5,37	0.00118	0.043
nucleoside triphosphate metabolic process	(GO:0009141)	128	8	1.49	+	5,37	0.000184	0.00959
cellular amino acid metabolic process	(GO:0006520)	566	35	6.58	+	5,32	4.13e-15	1.87e-12
sulfur compound biosynthetic process	(GO:0044272)	160	9	1.86	+	4,84	0.000157	0.00854
monosaccharide metabolic process	(GO:0005996)	127	7	1.48	+	4,74	0.000939	0.0369
protein folding	(GO:0006457)	201	11	2.34	+	4,71	3.77e-05	0.00264
organophosphate biosynthetic process	(GO:0090407)	359	19	4.18	+	4,55	9.79e-08	1.13e-05
organophosphate metabolic process	(GO:0019637)	599	30	6.97	+	4,31	6.11e-11	1.64e-08
porphyrin-containing compound metabolic process	(GO:0006778)	221	11	2.57	+	4,28	8.49e-05	0.00549
pigment biosynthetic process	(GO:0046148)	162	8	1.88	+	4,25	0.000819	0.0328
tetrapyrrole metabolic process	(GO:0033013)	265	13	3.08	+	4,22	2.26e-05	0.00164
carbohydrate catabolic process	(GO:0016052)	232	11	2.7	+	4,08	0.000128	0.00731
proteasomal protein catabolic process	(GO:0010498)	299	14	3.48	+	4,03	1.81e-05	0.00138
cellular nitrogen compound catabolic process	(GO:0044270)	206	9	2.4	+	3,76	0.000907	0.0358
carboxylic acid biosynthetic process	(GO:0046394)	596	26	6.93	+	3,75	1.84e-08	2.78e-06
organic cyclic compound catabolic process	(GO:1901361)	240	10	2.79	+	3,58	0.000679	0.0276
heterocycle biosynthetic process	(GO:0018130)	769	32	8.94	+	3,58	1.17e-09	2.38e-07
organonitrogen compound biosynthetic process	(GO:1901566)	1431	58	16.64	+	3,49	2.42e-16	1.42e-13
sulfur compound metabolic process	(GO:0006790)	549	22	6.38	+	3,45	9.29e-07	8.28e-05
carboxylic acid metabolic process	(GO:0019752)	1537	59	17.87	+	3,30	1.34e-15	6.56e-13
small molecule biosynthetic process	(GO:0044283)	898	34	10.44	+	3,26	3.47e-09	6.19e-07
organic cyclic compound biosynthetic process	(GO:1901362)	947	35	11.01	+	3,18	3.65e-09	6.31e-07
organic acid biosynthetic process	(GO:0016053)	704	26	8.19	+	3,18	4.19e-07	3.98e-05
generation of precursor metabolites and energy	(GO:0006091)	407	15	4.73	+	3,17	0.000125	0.00723
aromatic compound biosynthetic process	(GO:0019438)	842	31	9.79	+	3,17	3.29e-08	4.5e-06
organonitrogen compound catabolic process	(GO:1901565)	1089	39	12.66	+	3,08	1.02e-09	2.14e-07
carbohydrate metabolic process	(GO:0005975)	1065	38	12.39	+	3,07	1.88e-09	3.46e-07
small molecule metabolic process	(GO:0044281)	2857	99	33.23	+	2,98	1.69e-23	2.49e-20
intracellular protein transport	(GO:0006886)	496	17	5.77	+	2,95	0.000106	0.00647
cellular catabolic process	(GO:0044248)	1682	56	19.56	+	2,86	2.23e-12	6.25e-10
organic substance catabolic process	(GO:1901575)	1852	61	21.54	+	2,83	2.98e-13	9.76e-11
carbohydrate derivative biosynthetic process	(GO:1901137)	457	15	5.31	+	2,82	0.000414	0.0189
oxoacid metabolic process	(GO:0043436)	1953	63	22.71	+	2,77	2.75e-13	9.51e-11
organic acid metabolic process	(GO:0006082)	2088	67	24.28	+	2,76	5.11e-14	2.01e-11
protein localization	(GO:0008104)	785	25	9.13	+	2,74	8.76e-06	0.000706
catabolic process	(GO:0009056)	2174	69	25.28	+	2,73	3.26e-14	1.37e-11
cellular carbohydrate metabolic process	(GO:0044262)	477	15	5.55	+	2,70	0.000635	0.0265
cellular nitrogen compound biosynthetic process	(GO:0044271)	1309	41	15.22	+	2,69	1.51e-08	2.35e-06
carbohydrate derivative metabolic process	(GO:1901135)	1030	32	11.98	+	2,67	7.74e-07	7.01e-05
ubiquitin-dependent protein catabolic process	(GO:0006511)	551	17	6.41	+	2,65	0.000348	0.0166
monocarboxylic acid metabolic process	(GO:0032787)	655	20	7.62	+	2,63	0.000122	0.0071
protein transport	(GO:0015031)	557	17	6.48	+	2,62	0.000392	0.0184
cellular macromolecule localization	(GO:0070727)	823	25	9.57	+	2,61	1.89e-05	0.00143
modification-dependent protein catabolic process	(GO:0019941)	565	17	6.57	+	2,59	0.000458	0.0206
cellular amide metabolic process	(GO:0043603)	733	22	8.52	+	2,58	7.14e-05	0.00467
establishment of protein localization	(GO:0045184)	569	17	6.62	+	2,57	0.000495	0.0219
nucleobase-containing compound biosynthetic process	(GO:0034654)	504	15	5.86	+	2,56	0.00109	0.0404
cellular biosynthetic process	(GO:0044249)	2872	85	33.4	+	2,54	9.28e-16	4.96e-13
protein catabolic process	(GO:0030163)	711	21	8.27	+	2,54	0.000129	0.00731
organic substance biosynthetic process	(GO:1901576)	3119	92	36.27	+	2,54	4.31e-17	3.63e-14
modification-dependent macromolecule catabolic process	(GO:0043632)	577	17	6.71	+	2,53	0.000576	0.0242
biosynthetic process	(GO:0009058)	3327	97	38.69	+	2,51	7.82e-18	7.68e-15
intracellular transport	(GO:0046907)	732	21	8.51	+	2,47	0.00019	0.0098
proteolysis involved in protein catabolic process	(GO:0051603)	638	18	7.42	+	2,43	0.000652	0.027
cellular macromolecule catabolic process	(GO:0044265)	711	20	8.27	+	2,42	0.000534	0.0228
macromolecule catabolic process	(GO:0009057)	1032	29	12	+	2,42	2.03e-05	0.00151
cellular localization	(GO:0051641)	1150	32	13.37	+	2,39	8.09e-06	0.000661
proteolysis	(GO:0006508)	881	24	10.25	+	2,34	0.000167	0.009
establishment of localization in cell	(GO:0051649)	779	21	9.06	+	2,32	0.000507	0.022
response to temperature stimulus	(GO:0009266)	866	22	10.07	+	2,18	0.00101	0.0393
macromolecule localization	(GO:0033036)	1068	26	12.42	+	2,09	0.000669	0.0275
organic cyclic compound metabolic process	(GO:1901360)	3128	75	36.38	+	2,06	1.6e-09	3.04e-07
cellular aromatic compound metabolic process	(GO:0006725)	3016	72	35.07	+	2,05	4.8e-09	8.07e-07
organonitrogen compound metabolic process	(GO:1901564)	5422	129	63.06	+	2,05	4.73e-17	3.48e-14
heterocycle metabolic process	(GO:0046483)	2883	67	33.53	+	2,00	4.44e-08	5.68e-06
cellular nitrogen compound metabolic process	(GO:0034641)	3240	72	37.68	+	1,91	7.63e-08	8.98e-06
cellular metabolic process	(GO:0044237)	8829	191	102.68	+	1,86	1.05e-23	2.05e-20
organic substance metabolic process	(GO:0071704)	9807	204	114.05	+	1,79	3.76e-24	1.11e-20
phosphorus metabolic process	(GO:0006793)	1924	40	22.38	+	1,79	0.000398	0.0183
primary metabolic process	(GO:0044238)	8191	167	95.26	+	1,75	1.33e-16	8.69e-14
metabolic process	(GO:0008152)	10826	220	125.9	+	1,75	4.72e-26	2.78e-22
phosphate-containing compound metabolic process	(GO:0006796)	1879	38	21.85	+	1,74	0.00113	0.0416
nitrogen compound metabolic process	(GO:0006807)	7100	142	82.57	+	1,72	1.22e-12	3.58e-10
cellular process	(GO:0009987)	14852	255	172.72	+	1,48	1.3e-21	1.53e-18
response to stimulus	(GO:0050896)	9304	137	108.2	+	1,27	0.000859	0.0342
regulation of metabolic process	(GO:0019222)	3921	22	45.6	-	,48	6.82e-05	0.00451
regulation of macromolecule metabolic process	(GO:0060255)	3245	17	37.74	-	,45	0.00011	0.00661
regulation of gene expression	(GO:0010468)	2795	11	32.5	-	,34	1.35e-05	0.00106
regulation of primary metabolic process	(GO:0080090)	2916	10	33.91	-	,29	1.31e-06	0.000113
regulation of cellular metabolic process	(GO:0031323)	3171	10	36.88	-	,27	1.16e-07	1.28e-05
regulation of nitrogen compound metabolic process	(GO:0051171)	2869	9	33.37	-	,27	4.29e-07	4.01e-05
regulation of nucleobase-containing compound metabolic process	(GO:0019219)	2449	7	28.48	-	,25	1.42e-06	0.000119
regulation of cellular biosynthetic process	(GO:0031326)	2547	6	29.62	-	,20	1.41e-07	1.54e-05
regulation of biosynthetic process	(GO:0009889)	2603	6	30.27	-	,20	6.67e-08	8.01e-06
regulation of RNA metabolic process	(GO:0051252)	2314	5	26.91	-	,19	3.56e-07	3.43e-05
regulation of macromolecule biosynthetic process	(GO:0010556)	2366	5	27.52	-	,18	1.62e-07	1.73e-05
regulation of DNA-templated transcription	(GO:0006355)	2184	3	25.4	-	,12	2.59e-08	3.82e-06
regulation of nucleic acid-templated transcription	(GO:1903506)	2185	3	25.41	-	,12	2.6e-08	3.73e-06
regulation of RNA biosynthetic process	(GO:2001141)	2187	3	25.43	-	,12	2.61e-08	3.65e-06
transmembrane transport	(GO:0055085)	844	0	9.82	-	< 0,01	9.88e-05	0.00625

## Sheet: cmcu-2 D down exclusive_Panther
GO biological process complete	ID	Arabidopsis thaliana - REFLIST (27430)	Client Text Box Input (328)	Client Text Box Input (expected)	Client Text Box Input (over/under)	Client Text Box Input (fold Enrichment)	Client Text Box Input (raw P-value)	Client Text Box Input (FDR)
cell volume homeostasis	(GO:0006884)	4	3	0.05	+	62.72	5.52e-05	0.00664
regulation of ARF protein signal transduction	(GO:0032012)	8	4	0.1	+	41.81	8.79e-06	0.00162
regulation of Ras protein signal transduction	(GO:0046578)	10	4	0.12	+	33.45	1.75e-05	0.0027
regulation of small GTPase mediated signal transduction	(GO:0051056)	10	4	0.12	+	33.45	1.75e-05	0.00263
(1->3)-beta-D-glucan biosynthetic process	(GO:0006075)	12	3	0.14	+	20.91	0.000669	0.0453
(1->3)-beta-D-glucan metabolic process	(GO:0006074)	12	3	0.14	+	20.91	0.000669	0.0448
regulation of cell size	(GO:0008361)	26	5	0.31	+	16.08	2.95e-05	0.00434
potassium ion transport	(GO:0006813)	49	5	0.59	+	8.53	0.00044	0.0324
regulation of cellular component size	(GO:0032535)	69	7	0.83	+	8.48	3.28e-05	0.00471
regulation of anatomical structure size	(GO:0090066)	69	7	0.83	+	8.48	3.28e-05	0.0046
beta-glucan biosynthetic process	(GO:0051274)	70	6	0.84	+	7.17	0.000284	0.0232
endocytosis	(GO:0006897)	87	7	1.04	+	6.73	0.000128	0.0126
beta-glucan metabolic process	(GO:0051273)	77	6	0.92	+	6.52	0.000457	0.0332
nucleobase-containing compound transport	(GO:0015931)	106	7	1.27	+	5.52	0.0004	0.0298
regulation of translation	(GO:0006417)	136	8	1.63	+	4.92	0.000327	0.0264
regulation of cellular macromolecule biosynthetic process	(GO:2000112)	171	10	2.04	+	4.89	6.29e-05	0.00726
regulation of cellular amide metabolic process	(GO:0034248)	140	8	1.67	+	4.78	0.000393	0.0296
establishment of protein localization to organelle	(GO:0072594)	274	13	3.28	+	3.97	4.18e-05	0.00547
post-transcriptional regulation of gene expression	(GO:0010608)	223	10	2.67	+	3.75	0.000487	0.0349
DNA-templated transcription	(GO:0006351)	253	11	3.03	+	3.64	0.000331	0.0263
nucleic acid-templated transcription	(GO:0097659)	254	11	3.04	+	3.62	0.000342	0.0268
RNA biosynthetic process	(GO:0032774)	258	11	3.09	+	3.57	0.000388	0.0297
cellular homeostasis	(GO:0019725)	268	11	3.2	+	3.43	0.000527	0.0369
protein localization to organelle	(GO:0033365)	370	15	4.42	+	3.39	6.16e-05	0.00725
translation	(GO:0006412)	538	20	6.43	+	3.11	1.28e-05	0.00221
peptide biosynthetic process	(GO:0043043)	543	20	6.49	+	3.08	1.45e-05	0.00231
macromolecule localization	(GO:0033036)	1068	39	12.77	+	3.05	1.33e-09	7.14e-07
amide biosynthetic process	(GO:0043604)	605	22	7.23	+	3.04	6.56e-06	0.00133
intracellular transport	(GO:0046907)	732	26	8.75	+	2.97	1.42e-06	0.000381
transmembrane transport	(GO:0055085)	844	29	10.09	+	2.87	6.6e-07	0.000204
intracellular protein transport	(GO:0006886)	496	17	5.93	+	2.87	0.000147	0.0139
response to salicylic acid	(GO:0009751)	440	15	5.26	+	2.85	0.000377	0.0292
cellular macromolecule localization	(GO:0070727)	823	28	9.84	+	2.85	1.25e-06	0.000367
response to cold	(GO:0009409)	473	16	5.66	+	2.83	0.000264	0.0222
cellular nitrogen compound biosynthetic process	(GO:0044271)	1309	44	15.65	+	2.81	1.26e-09	7.44e-07
establishment of protein localization	(GO:0045184)	569	19	6.8	+	2.79	8.41e-05	0.00934
establishment of localization in cell	(GO:0051649)	779	26	9.32	+	2.79	4.23e-06	0.000922
cellular localization	(GO:0051641)	1150	38	13.75	+	2.76	2.92e-08	1.14e-05
localization	(GO:0051179)	2634	87	31.5	+	2.76	2.7e-18	7.96e-15
heterocycle biosynthetic process	(GO:0018130)	769	25	9.2	+	2.72	1e-05	0.00179
transport	(GO:0006810)	2258	73	27	+	2.7	8.73e-15	1.28e-11
protein transport	(GO:0015031)	557	18	6.66	+	2.7	0.00019	0.0172
peptide metabolic process	(GO:0006518)	622	20	7.44	+	2.69	9.02e-05	0.00948
establishment of localization	(GO:0051234)	2308	74	27.6	+	2.68	8.25e-15	1.62e-11
macromolecule biosynthetic process	(GO:0009059)	1285	41	15.37	+	2.67	2.02e-08	8.51e-06
protein localization	(GO:0008104)	785	25	9.39	+	2.66	1.4e-05	0.00229
nitrogen compound transport	(GO:0071705)	850	27	10.16	+	2.66	6.6e-06	0.0013
nucleobase-containing compound biosynthetic process	(GO:0034654)	504	16	6.03	+	2.65	0.000516	0.0366
cellular amide metabolic process	(GO:0043603)	733	23	8.77	+	2.62	3.88e-05	0.00519
cellular macromolecule biosynthetic process	(GO:0034645)	947	29	11.32	+	2.56	5.88e-06	0.00124
embryo development ending in seed dormancy	(GO:0009793)	693	21	8.29	+	2.53	0.000134	0.013
organic substance transport	(GO:0071702)	1057	32	12.64	+	2.53	2.39e-06	0.000587
aromatic compound biosynthetic process	(GO:0019438)	842	25	10.07	+	2.48	4.29e-05	0.00549
organic cyclic compound biosynthetic process	(GO:1901362)	947	27	11.32	+	2.38	4.91e-05	0.00603
response to organic cyclic compound	(GO:0014070)	817	23	9.77	+	2.35	0.000224	0.0194
gene expression	(GO:0010467)	1714	47	20.5	+	2.29	1.56e-07	5.75e-05
embryo development	(GO:0009790)	777	21	9.29	+	2.26	0.000653	0.0447
defense response to bacterium	(GO:0042742)	1029	27	12.3	+	2.19	0.000197	0.0176
cellular biosynthetic process	(GO:0044249)	2872	75	34.34	+	2.18	1.1e-10	1.08e-07
regulation of response to stimulus	(GO:0048583)	1336	34	15.98	+	2.13	4.9e-05	0.00614
organic substance biosynthetic process	(GO:1901576)	3119	78	37.3	+	2.09	4.64e-10	3.03e-07
regulation of biological quality	(GO:0065008)	1160	29	13.87	+	2.09	0.000268	0.0222
organonitrogen compound biosynthetic process	(GO:1901566)	1431	35	17.11	+	2.05	8.7e-05	0.00931
cellular nitrogen compound metabolic process	(GO:0034641)	3240	77	38.74	+	1.99	5.03e-09	2.28e-06
RNA metabolic process	(GO:0016070)	1389	33	16.61	+	1.99	0.000215	0.0189
biosynthetic process	(GO:0009058)	3327	79	39.78	+	1.99	2.76e-09	1.35e-06
response to bacterium	(GO:0009617)	1242	29	14.85	+	1.95	0.000747	0.0494
response to light stimulus	(GO:0009416)	2003	45	23.95	+	1.88	6.63e-05	0.0075
nucleic acid metabolic process	(GO:0090304)	1876	42	22.43	+	1.87	0.000107	0.0108
heterocycle metabolic process	(GO:0046483)	2883	64	34.47	+	1.86	1.37e-06	0.000385
cellular component organization	(GO:0016043)	2847	63	34.04	+	1.85	1.9e-06	0.000486
response to radiation	(GO:0009314)	2045	45	24.45	+	1.84	8.5e-05	0.00927
cellular aromatic compound metabolic process	(GO:0006725)	3016	65	36.06	+	1.8	3.31e-06	0.000749
organic cyclic compound metabolic process	(GO:1901360)	3128	67	37.4	+	1.79	3.01e-06	0.000709
nucleobase-containing compound metabolic process	(GO:0006139)	2274	48	27.19	+	1.77	0.000173	0.0162
cellular macromolecule metabolic process	(GO:0044260)	2424	50	28.99	+	1.73	0.000184	0.0169
cellular metabolic process	(GO:0044237)	8829	171	105.57	+	1.62	1.33e-13	1.57e-10
cellular component organization or biogenesis	(GO:0071840)	3618	69	43.26	+	1.59	0.000106	0.0109
response to abiotic stimulus	(GO:0009628)	4114	78	49.19	+	1.59	3.43e-05	0.0047
cellular response to stimulus	(GO:0051716)	3873	71	46.31	+	1.53	0.000235	0.02
nitrogen compound metabolic process	(GO:0006807)	7100	128	84.9	+	1.51	2.4e-07	7.85e-05
cellular process	(GO:0009987)	14852	267	177.6	+	1.5	1.07e-24	6.32e-21
macromolecule metabolic process	(GO:0043170)	5988	107	71.6	+	1.49	8.26e-06	0.00157
organic substance metabolic process	(GO:0071704)	9807	174	117.27	+	1.48	2.69e-10	2.26e-07
primary metabolic process	(GO:0044238)	8191	143	97.95	+	1.46	2.11e-07	7.29e-05
organonitrogen compound metabolic process	(GO:1901564)	5422	94	64.83	+	1.45	0.000121	0.012
metabolic process	(GO:0008152)	10826	186	129.45	+	1.44	4.24e-10	3.12e-07
response to stress	(GO:0006950)	5286	89	63.21	+	1.41	0.000552	0.0382
response to stimulus	(GO:0050896)	9304	150	111.25	+	1.35	1.31e-05	0.0022

## Sheet: Selection for plot
Exclusive up cmcu-1 D Panther											significant for
GO biological process complete	#	GO ID	Arabidopsis thaliana - REFLIST (27430)	Client Text Box Input (73)	Client Text Box Input (expected)	Client Text Box Input (fold Enrichment)	Client Text Box Input (raw P-value)	Client Text Box Input (FDR)	-log10(FDR)		FDR<
fatty acid beta-oxidation	1	(GO:0006635)	38	4	0.15	27.24	2.07e-05	0.00349	2.45717		0.05
fatty acid metabolic process	2	(GO:0006631)	249	11	0.96	11.43	5.43e-09	7.98e-06	5.098		-log10(FDR)>
leaf senescence	3	(GO:0010150)	187	7	0.72	9.69	1.05e-05	0.00192	2.7167		1.30103
monocarboxylic acid biosynthetic process	4	(GO:0072330)	252	8	0.97	8.22	7.7e-06	0.00162	2.79048
response to abscisic acid	5	(GO:0009737)	1073	19	4.15	4.58	3.4e-08	1.54e-05	4.81248
lipid biosynthetic process	6	(GO:0008610)	769	12	2.97	4.04	4.79e-05	0.00723	2.14086
response to water deprivation	7	(GO:0009414)	1000	15	3.86	3.88	8.03e-06	0.00163	2.78781
carboxylic acid metabolic process	8	(GO:0019752)	1537	23	5.94	3.87	2.14e-08	1.4e-05	4.85387
response to bacterium	9	(GO:0009617)	1242	14	4.8	2.92	0.000329	0.0388	1.41117
defense response	10	(GO:0006952)	2441	22	9.43	2.33	0.000198	0.0253	1.59688
Exclusive up cmcu-2 D Panther
GO biological process complete	#	GO ID	Arabidopsis thaliana - REFLIST (27430)	Client Text Box Input (73)	Client Text Box Input (expected)	Client Text Box Input (fold Enrichment)	Client Text Box Input (raw P-value)	Client Text Box Input (FDR)	-log10(FDR)
GTP biosynthetic process	1	(GO:0006183)	8	3	0.09	32.25	0.000232	0.0114	1.9431
sulfur amino acid biosynthetic process	2	(GO:0000097)	41	5	0.48	10.49	0.000181	0.00952	2.02136
starch biosynthetic process	3	(GO:0019252)	36	4	0.42	9.55	0.00113	0.0418	1.37882
alpha-amino acid catabolic process	4	(GO:1901606)	90	10	1.05	9.55	2.43e-07	2.51e-05	4.60033
carboxylic acid catabolic process	5	(GO:0046395)	157	14	1.83	7.67	1.27e-08	2.03e-06	5.6925
chlorophyll biosynthetic process	6	(GO:0015995)	62	5	0.72	6.93	0.00105	0.0404	1.39362
alpha-amino acid biosynthetic process	7	(GO:1901607)	175	14	2.04	6.88	4.53e-08	5.67e-06	5.24642
vitamin metabolic process	8	(GO:0006766)	91	7	1.06	6.61	0.000141	0.00788	2.10347
nucleoside phosphate metabolic process	9	(GO:0006753)	324	22	3.77	5.84	1.19e-10	2.91e-08	7.53611
protein folding	10	(GO:0006457)	201	11	2.34	4.71	3.77e-05	0.00264	2.5784
carbohydrate catabolic process	11	(GO:0016052)	232	11	2.7	4.08	0.000128	0.00731	2.13608
sulfur compound metabolic process	12	(GO:0006790)	549	22	6.38	3.45	9.29e-07	8.28e-05	4.08197
intracellular protein transport	13	(GO:0006886)	496	17	5.77	2.95	0.000106	0.00647	2.1891
proteolysis	14	(GO:0006508)	881	24	10.25	2.34	0.000167	0.009	2.04576
Exclusive down cmcu-1 Panther
GO biological process complete	#	GO ID	Arabidopsis thaliana - REFLIST (27430)	Client Text Box Input (73)	Client Text Box Input (expected)	Client Text Box Input (fold Enrichment)	Client Text Box Input (raw P-value)	Client Text Box Input (FDR)	-log10(FDR)
cell wall polysaccharide catabolic process	1	(GO:0044347)	17	3	0.09	33.62	0.000149	0.0157	1.8041
chlorophyll biosynthetic process	2	(GO:0015995)	62	7	0.33	21.51	7.53e-08	1.77e-05	4.75203
translation	3	(GO:0006412)	538	33	2.82	11.68	4.65e-25	6.84e-22	21.1649
alpha-amino acid biosynthetic process	4	(GO:1901607)	175	9	0.92	9.8	5.66e-07	0.000111	3.95468
sulfur compound biosynthetic process	5	(GO:0044272)	160	8	0.84	9.52	2.99e-06	0.000464	3.33348
photosynthesis, light reaction	6	(GO:0019684)	142	6	0.75	8.05	0.000131	0.014	1.85387
alpha-amino acid metabolic process	7	(GO:1901605)	368	13	1.93	6.73	1.12e-07	2.54e-05	4.59517
ribosome biogenesis	8	(GO:0042254)	370	12	1.94	6.18	8.45e-07	0.000151	3.82102
rRNA processing	9	(GO:0006364)	271	8	1.42	5.62	0.000114	0.0129	1.88941
organic substance biosynthetic process	10	(GO:1901576)	3119	62	16.37	3.79	9.43e-22	5.55e-19	18.2557
Exclusive down cmcu-2 D Panther
GO biological process complete	#	GO ID	Arabidopsis thaliana - REFLIST (27430)	Client Text Box Input (73)	Client Text Box Input (expected)	Client Text Box Input (fold Enrichment)	Client Text Box Input (raw P-value)	Client Text Box Input (FDR)	-log10(FDR)
regulation of small GTPase mediated signal transduction	1	(GO:0051056)	10	4	0.12	33.45	1.75e-05	0.00263	2.58004
regulation of cell size	2	(GO:0008361)	26	5	0.31	16.08	2.95e-05	0.00434	2.36251
potassium ion transport	3	(GO:0006813)	49	5	0.59	8.53	0.00044	0.0324	1.48945
beta-glucan biosynthetic process	4	(GO:0051274)	70	6	0.84	7.17	0.000284	0.0232	1.63451
endocytosis	5	(GO:0006897)	87	7	1.04	6.73	0.000128	0.0126	1.89963
DNA-templated transcription	6	(GO:0006351)	253	11	3.03	3.64	0.000331	0.0263	1.58004
protein localization to organelle	7	(GO:0033365)	370	15	4.42	3.39	6.16e-05	0.00725	2.13966
translation	8	(GO:0006412)	538	20	6.43	3.11	1.28e-05	0.00221	2.65561
transmembrane transport	9	(GO:0055085)	844	29	10.09	2.87	6.6e-07	0.000204	3.69037
response to salicylic acid	10	(GO:0009751)	440	15	5.26	2.85	0.000377	0.0292	1.53462
