# Supplementary material for: Comparative analysis of wild-type and chloroplast MCU-deficient plants reveals multiple consequences of chloroplast calcium handling under drought stress
Source: Front Plant Sci. 2023 Aug 25;14:1228060. doi: 10.3389/fpls.2023.1228060 (PMC10485843; doi:10.3389/fpls.2023.1228060)
Supplement: Supplementary file 18 [file Table_12.xlsx]

## Sheet: AT5G66650_ortholog_TAIR
Organism	UniProt ID	Gene ID	Ortholog Type
Amborella trichopoda	W1PTN2	AMTR_s00022p00029230	O
Amborella trichopoda	U5DB19	AMTR_s00059p00145110	O
Amborella trichopoda	W1PBU5	AMTR_s00081p00113260	O
Brachypodium distachyon (purple false brome)	I1H7U8	BRADI_1g69270v3	O
Brachypodium distachyon (purple false brome)	I1I555	BRADI_3g30110v3	O
Brassica napus (rapeseed)	A0A078G0T9	GSBRNA2T00005676001	O
Brassica napus (rapeseed)	A0A078IXY9	GSBRNA2T00013603001	O
Brassica napus (rapeseed)	A0A078I763	GSBRNA2T00081689001	LDO
Brassica napus (rapeseed)	A0A078INH5	GSBRNA2T00097859001	O
Brassica rapa (Chinese cabbage)	M4D6H9	Bra012088	LDO
Brassica rapa (Chinese cabbage)	M4ESN6	Bra031816	O
Brassica rapa (Chinese cabbage)	M4F7U7	Bra037158	O
Capsicum annuum (pepper)	A0A2G3A5N5	T459_04672	O
Capsicum annuum (pepper)	A0A2G3A5U3	T459_04673	O
Capsicum annuum (pepper)	A0A2G3ABZ2	T459_06821	O
Chlamydomonas reinhardtii	A0A2K3CQU7	CHLRE_17g729200v5	O
Citrus sinensis (orange)	A0A067GVH6	CISIN_1g017853mg	O
Cucumis sativus (cucumber)	A0A0A0LQ26	Csa_2G295420	O
Erythranthe guttata (yellow monkey flower)	A0A022RG87	MIMGU_mgv1a008091mg	O
Erythranthe guttata (yellow monkey flower)	A0A022RWG5	MIMGU_mgv1a009944mg	O
Eucalyptus grandis (flooded gum)	A0A059AS64	EUGRSUZ_I02476	O
Glycine max (soybean)	I1J8Z1	GLYMA_01G178500	O
Glycine max (soybean)	I1JCS9	GLYMA_02G059200	O
Glycine max (soybean)	A0A0R0HDM2	GLYMA_11G063700	O
Glycine max (soybean)	A0A0R0FQK7	GLYMA_16G142100	O
Gossypium hirsutum (cotton)	A0A1U8IN02	LOC107896507	O
Gossypium hirsutum (cotton)	A0A1U8IK58	LOC107897523	O
Gossypium hirsutum (cotton)	A0A1U8JU99	LOC107909366	O
Gossypium hirsutum (cotton)	A0A1U8KDD3	LOC107914316	O
Gossypium hirsutum (cotton)	A0A1U8PDT1	LOC107957431	O
Helianthus annuus (sunflower )	A0A251UE88	HannXRQ_Chr07g0200251	O
Helianthus annuus (sunflower )	A0A251TV26	HannXRQ_Chr09g0255261	O
Helianthus annuus (sunflower )	A0A251SYY3	HannXRQ_Chr12g0358251	O
Helianthus annuus (sunflower )	A0A251SGC1	HannXRQ_Chr14g0439501	O
Hordeum vulgare (barley)	A0A287FDE0	HORVU1Hr1G045220	O
Hordeum vulgare (barley)	A0A287PEY0	HORVU4Hr1G066140	O
Juglans regia (walnut)	A0A2I4F4B8	LOC108995371	O
Juglans regia (walnut)	A0A2I4FCH7	LOC108997498	O
Lactuca sativa (lettuce)	A0A2J6KRC0	LSAT_2X86780	O
Lactuca sativa (lettuce)	A0A2J6M9U9	LSAT_4X175720	O
Manihot esculenta (cassava)	A0A2C9UX40	MANES_12G098800	O
Manihot esculenta (cassava)	A0A2C9USQ4	MANES_13G135900	O
Medicago truncatula (barrelclover)	A0A072TNH0	MTR_2091s0010	O
Medicago truncatula (barrelclover)	G7KAV9	MTR_5g019350	O
Medicago truncatula (barrelclover)	G7LFI5	MTR_8g078170	O
Musa acuminata (banana)	M0RVS4	GSMUA_Achr1G00160_001	O
Musa acuminata (banana)	M0SHT8	GSMUA_Achr3G25720_001	O
Musa acuminata (banana)	M0SNX8	GSMUA_Achr4G14630_001	O
Musa acuminata (banana)	M0T0A1	GSMUA_Achr5G20720_001	O
Musa acuminata (banana)	M0TPI1	GSMUA_Achr8G11280_001	O
Nelumbo nucifera (sacred lotus)	A0A1U7ZHA5	LOC104590145	O
Nelumbo nucifera (sacred lotus)	A0A1U8A088	LOC104595771	O
Nicotiana tabacum (tobacco)	A0A1S3X729	LOC107762012	O
Nicotiana tabacum (tobacco)	A0A1S3XES8	LOC107764328	O
Nicotiana tabacum (tobacco)	A0A1S3YZG2	LOC107781311	O
Nicotiana tabacum (tobacco)	A0A1S4AFL5	LOC107797111	O
Nicotiana tabacum (tobacco)	A0A1S4B389	LOC107803970	O
Nicotiana tabacum (tobacco)	A0A1S4CHM3	LOC107818925	O
Oryza sativa (rice)	Q8S5X6	Os03g0233000	O
Oryza sativa (rice)	A0A0P0WTS7	Os06g0192300	O
Oryza sativa (rice)	Q8LNF6	Os10g0501500	O
Ostreococcus tauri	A0A090M9B9	OT_ostta10g00800	O
Phoenix dactylifera (date palm)	A0A2H3XXQ1	LOC103707502	O
Phoenix dactylifera (date palm)	A0A2H3YCS8	LOC103712097	O
Physcomitrella patens	A0A2K1KJ61	PHYPA_007483	O
Physcomitrella patens	A0A2K1J7G2	PHYPA_020571	O
Physcomitrella patens	A0A2K1IDB1	PHYPA_029421	O
Populus trichocarpa (black cottonwood)	A0A2K2AG04	POPTR_005G127800v3	O
Populus trichocarpa (black cottonwood)	B9HEM9	POPTR_007G031400v3	O
Prunus persica (peach)	M5W254	PRUPE_7G148300	O
Ricinus communis (castor bean)	B9T4V0	RCOM_0411470	O
Selaginella moellendorffii (spikemoss)	D8R9N3	D8R9N3_SELML	O
Selaginella moellendorffii (spikemoss)	D8SE91	D8SE91_SELML	O
Setaria italica (foxtail millet)	K4ACB7	SETIT_036524mg	O
Setaria italica (foxtail millet)	A0A368STU3	SETIT_9G483100v2	O
Solanum lycopersicum (tomato)	A0A3Q7FBG1	Solyc02g089840.3	O
Solanum lycopersicum (tomato)	A0A3Q7FJN3	Solyc03g044950.2	O
Solanum lycopersicum (tomato)	A0A3Q7FH30	Solyc03g044960.2	O
Solanum tuberosum (potato)	M0ZL05	PGSC0003DMG400001181	O
Solanum tuberosum (potato)	M1AMT2	PGSC0003DMG400010090	O
Solanum tuberosum (potato)	M1CUI5	PGSC0003DMG400029176	O
Solanum tuberosum (potato)	M1CUI7	PGSC0003DMG400029177	O
Sorghum bicolor (sorghum)	C5WWF7	SORBI_3001G203200	O
Sorghum bicolor (sorghum)	C5WRT2	SORBI_3001G449100	O
Spinacia oleracea (spinach)	A0A0K9RNH9	SOVF_046640	O
Theobroma cacao (cocoa)	A0A061DG03	TCM_000461	O
Triticum aestivum (wheat)	A0A3B5XYJ1	TraesCS1A02G168600	O
Triticum aestivum (wheat)	A0A3B5YX92	TraesCS1B02G188300	O
Triticum aestivum (wheat)	A0A3B5ZUD9	TraesCS1D02G166600	O
Triticum aestivum (wheat)	A0A3B6IVT8	TraesCS4B02G236600	O
Triticum aestivum (wheat)	A0A3B6JKT7	TraesCS4D02G238100	O
Vitis vinifera (grape)	D7SPJ7	VIT_04s0023g01150	O
Zea mays (corn)	A0A1D6JMJ4	Zm00001d027494	O
Zea mays (corn)	A0A1D6JU72	Zm00001d028287	O
Zea mays (corn)	A0A1D6KRF1	Zm00001d032536	O
Zea mays (corn)	K7W1M1	Zm00001d048013	O
Zostera marina (eelgrass)	A0A0K9Q292	ZOSMA_114G00180	O
Zostera marina (eelgrass)	A0A0K9NXI2	ZOSMA_52G01200	O
Zostera marina (eelgrass)	A0A0K9NGX4	ZOSMA_9G01260	O
